# Supplementary material for: N6-methyladenosine-modified circIGF2BP3 inhibits CD8+ T-cell responses to facilitate tumor immune evasion by promoting the deubiquitination of PD-L1 in non-small cell lung cancer
Source: Mol Cancer. 2021 Aug 20;20:105. doi: 10.1186/s12943-021-01398-4 (PMC8377850; doi:10.1186/s12943-021-01398-4)
Supplement: Supplementary file 10 — Additional file 10: Table S4 [file 12943_2021_1398_MOESM10_ESM.xlsx]

## Sheet: Table.S1.Step 1. Differential e
	logFC	AveExpr	t	P.Value	adj.P.Val	B
hsa_circ_0026430	14.1189	4.44303	5.28555	0.000226304	0.0103421	0.873503
hsa_circ_0047343	13.4995	2.07491	5.2017	0.000258498	0.0109827	0.743827
hsa_circ_0026427	13.3128	5.60634	5.90193	8.78e-05	0.00720153	1.79315
hsa_circ_0026392	13.1523	5.7631	5.71957	0.000115504	0.00783054	1.52726
hsa_circ_0026418	13.1208	5.12075	6.13861	6.19e-05	0.00630631	2.13047
hsa_circ_0026410	12.7967	4.31128	3.52045	0.00452456	0.0377171	-2.05569
hsa_circ_0043610	12.7496	6.53863	4.99418	0.000360799	0.0127421	0.418301
hsa_circ_0047335	12.1747	0.743907	5.08854	0.000309809	0.0118524	0.567129
hsa_circ_0026416	12.0995	5.74583	5.97192	7.91e-05	0.00693136	1.89381
hsa_circ_0026439	11.7275	3.61881	5.34119	0.000207299	0.00992331	0.958957
hsa_circ_0043611	11.3599	6.31231	4.86118	0.000448182	0.0138606	0.206276
hsa_circ_0047342	10.7235	4.3912	5.38773	0.000192701	0.00964883	1.03006
hsa_circ_0074026	10.6816	6.6967	6.90918	2.09e-05	0.00497488	3.16876
hsa_circ_0043628	10.6433	5.35894	4.79759	0.000497585	0.0144521	0.103983
hsa_circ_0032231	10.5769	2.47595	3.56318	0.00419066	0.0363385	-1.98102
hsa_circ_0043612	10.4701	3.00873	3.38887	0.00573377	0.0427671	-2.28606
hsa_circ_0026420	10.1798	7.80969	5.3119	0.000217085	0.0100871	0.914027
hsa_circ_0026440	10.0562	3.99006	5.6022	0.00013818	0.00844592	1.35338
hsa_circ_0026412	9.91355	2.06937	3.75939	0.00295315	0.0307224	-1.63953
hsa_circ_0074027	9.63177	6.65624	7.05877	1.71e-05	0.00490543	3.35996
hsa_circ_0047334	9.44873	1.65413	3.90923	0.00226602	0.0272617	-1.38062
hsa_circ_0026451	9.33006	5.14305	5.26994	0.000231959	0.0104829	0.849447
hsa_circ_0025379	9.20092	1.63139	4.17654	0.00142131	0.0221162	-0.923984
hsa_circ_0026438	9.19626	6.98723	5.16791	0.000272809	0.0113192	0.691264
hsa_circ_0047905	9.18959	2.30779	4.62739	0.000660067	0.0163424	-0.172624
hsa_circ_0043618	8.98721	5.4382	4.67805	0.00060657	0.0157975	-0.0898655
hsa_circ_0015885	8.92276	4.91794	4.41297	0.000947538	0.0187851	-0.526749
hsa_circ_0019929	8.88383	2.55959	5.62042	0.000134371	0.00835971	1.38051
hsa_circ_0047339	8.82646	5.01021	5.29985	0.00022125	0.0101999	0.89551
hsa_circ_0064374	8.81967	0.589616	3.88757	0.00235411	0.0277383	-1.41792
hsa_circ_0047904	8.69837	1.69889	3.86199	0.00246276	0.0283082	-1.46205
hsa_circ_0074633	8.58806	1.89793	5.20918	0.00025544	0.0108904	0.755435
hsa_circ_0079593	8.5348	1.49932	3.74	0.00305662	0.0311485	-1.67316
hsa_circ_0082061	8.52549	2.58399	6.71301	2.73e-05	0.00506458	2.913
hsa_circ_0026397	8.44989	1.0135	3.65269	0.00357074	0.0334075	-1.82492
hsa_circ_0025579	8.43112	2.01889	4.5253	0.000783451	0.0174998	-0.34046
hsa_circ_0026443	8.38396	7.12165	5.78942	0.000103912	0.00756534	1.62973
hsa_circ_0019246	8.31727	0.991338	8.49176	2.82e-06	0.00313257	5.03264
hsa_circ_0043627	8.2042	8.49267	4.4531	0.000885143	0.018322	-0.460014
hsa_circ_0073776	8.19053	1.33906	3.80378	0.00272965	0.0295978	-1.56263
hsa_circ_0079598	8.1543	0.614107	4.52699	0.000781227	0.0174881	-0.337676
hsa_circ_0015878	8.14726	4.70688	3.38136	0.00581199	0.0430945	-2.29923
hsa_circ_0043609	8.0872	8.74745	4.51062	0.000803094	0.0176728	-0.364717
hsa_circ_0079589	8.08606	0.497272	3.77198	0.00288792	0.0303568	-1.61771
hsa_circ_0026456	8.06222	7.09552	5.12759	0.000290982	0.0115858	0.62833
hsa_circ_0087202	8.055	1.36964	4.13346	0.00153142	0.0229236	-0.997069
hsa_circ_0019969	8.00779	0.922624	5.81836	9.95e-05	0.00738675	1.67195
hsa_circ_0047340	7.95165	1.51449	5.21236	0.000254148	0.0108754	0.76038
hsa_circ_0043632	7.94583	10.0162	5.96115	8.04e-05	0.00699142	1.87838
hsa_circ_0055668	7.90757	0.925505	3.59077	0.00398862	0.0354643	-1.93286
hsa_circ_0087379	7.8244	-0.820218	3.7325	0.00309759	0.0313575	-1.68617
hsa_circ_0026422	7.80236	6.68051	5.07533	0.000316464	0.0119873	0.546375
hsa_circ_0043630	7.80227	8.50255	4.31744	0.00111527	0.0200733	-0.686433
hsa_circ_0079586	7.76582	2.67921	4.16754	0.00144361	0.0222818	-0.939229
hsa_circ_0079603	7.7579	3.10988	5.63251	0.000131905	0.00828154	1.39849
hsa_circ_0074632	7.73947	2.12827	5.47062	0.000169327	0.00913544	1.15587
hsa_circ_0019961	7.69288	1.93244	3.6967	0.00330134	0.0322403	-1.74837
hsa_circ_0026407	7.66045	7.97158	4.66139	0.000623644	0.0160062	-0.117044
hsa_circ_0043560	7.65888	3.32094	6.78963	2.46e-05	0.00502501	3.01358
hsa_circ_0062478	7.64694	3.66113	5.71634	0.000116072	0.00783373	1.52251
hsa_circ_0079587	7.61566	-0.0543493	4.51744	0.000793909	0.00757093	-0.35345
hsa_circ_0026394	7.60803	2.53474	4.24016	0.00127353	0.0212152	-0.816439
hsa_circ_0026404	7.59362	8.37438	4.93266	0.00039875	0.013286	0.320551
hsa_circ_0026414	7.49654	7.88552	5.81094	0.000100594	0.00741593	1.66114
hsa_circ_0026398	7.47589	7.45979	5.69103	0.000120628	0.007959	1.48518
hsa_circ_0087271	7.4205	3.67228	4.95939	0.00038177	0.0129693	0.363087
hsa_circ_0056448	7.36691	1.45659	7.88848	5.85e-06	0.0038769	4.36229
hsa_circ_0079591	7.3458	0.504396	3.27419	0.00705475	0.0477691	-2.48722
hsa_circ_0043637	7.31955	13.0125	6.29331	4.94e-05	0.00589206	2.34622
hsa_circ_0079585	7.31079	0.52869	3.4086	0.0055333	0.0420446	-2.25149
hsa_circ_0025739	7.30888	-0.195231	3.3385	0.00627982	0.044892	-2.37439
hsa_circ_0057940	7.29598	2.6783	4.00762	0.00190677	0.0252877	-1.21171
hsa_circ_0043616	7.2335	6.99763	4.46606	0.000865923	0.0181621	-0.438507
hsa_circ_0015883	7.22533	5.57993	3.9648	0.00205526	0.0261138	-1.2851
hsa_circ_0043634	7.20169	13.1233	6.4534	3.93e-05	0.00566597	2.56558
hsa_circ_0043635	7.18278	13.0772	6.30366	4.87e-05	0.00588095	2.36052
hsa_circ_0027447	7.06007	2.01056	4.90535	0.000416924	0.0134687	0.276976
hsa_circ_0079599	6.97224	2.63575	6.14638	6.12e-05	0.00628352	2.14138
hsa_circ_0025931	6.95906	3.51094	3.25228	0.0073404	0.0489048	-2.52568
hsa_circ_0043622	6.95304	7.14435	4.69279	0.000591876	0.0156087	-0.065857
hsa_circ_0091194	6.91383	1.93509	4.12783	0.00154646	0.023067	-1.00664
hsa_circ_0082477	6.90626	6.60711	4.21694	0.00132552	0.0214789	-0.855634
hsa_circ_0012960	6.87567	0.904637	7.93653	5.52e-06	0.00387088	4.41743
hsa_circ_0079582	6.87304	3.14941	3.67081	0.00345719	0.0330027	-1.79339
hsa_circ_0026411	6.8622	4.39354	4.24474	0.00126352	0.02115	-0.808706
hsa_circ_0012961	6.84527	1.45437	6.78328	2.48e-05	0.00502501	3.00528
hsa_circ_0021609	6.8118	0.112262	4.20538	0.00135223	0.0217001	-0.875173
hsa_circ_0040800	6.78288	0.380285	5.09485	0.000306684	0.0118391	0.577026
hsa_circ_0006285	6.77128	-1.78332	4.04576	0.00178384	0.0245013	-1.14647
hsa_circ_0013359	6.76085	1.83802	5.92977	8.42e-05	0.00709597	1.83328
hsa_circ_0079601	6.76039	0.512174	4.64133	0.000644869	0.0162312	-0.149813
hsa_circ_0026400	6.75627	8.76949	5.01252	0.000350239	0.0125611	0.447325
hsa_circ_0066984	6.75057	1.27195	6.11797	6.38e-05	0.00638774	2.1014
hsa_circ_0015819	6.7487	1.17877	4.82052	0.000479138	0.0142153	0.140942
hsa_circ_0073782	6.7458	2.55845	3.90673	0.00227602	0.0273095	-1.38492
hsa_circ_0025582	6.74466	1.86233	4.4101	0.000952164	0.0188075	-0.53152
hsa_circ_0064373	6.73982	0.731639	3.33978	0.00626537	0.0448411	-2.37215
hsa_circ_0091531	6.7343	0.253906	3.54667	0.00431657	0.0369204	-2.00986
hsa_circ_0019908	6.70649	2.59756	4.99	0.000363254	0.0127519	0.411674
hsa_circ_0026437	6.70423	8.67497	5.06573	0.000321398	0.012068	0.531267
hsa_circ_0043638	6.66845	9.39348	5.6741	0.000123782	0.00807177	1.46015
hsa_circ_0079595	6.64856	3.51867	4.32324	0.00110426	0.0200088	-0.676711
hsa_circ_0068454	6.64033	1.81274	4.6102	0.000679327	0.0165215	-0.200788
hsa_circ_0044392	6.61345	1.17219	6.32247	4.74e-05	0.00587659	2.38647
hsa_circ_0026421	6.5957	7.93264	4.72156	0.000564251	0.0153093	-0.0190676
hsa_circ_0062479	6.55482	0.882686	4.84822	0.000457812	0.0139577	0.185482
hsa_circ_0073789	6.52845	2.86272	4.42953	0.00092125	0.0185905	-0.499184
hsa_circ_0073781	6.51058	1.96174	3.48314	0.00483826	0.0391146	-2.12095
hsa_circ_0019903	6.50266	3.66176	3.47594	0.0049013	0.0393799	-2.13354
hsa_circ_0019928	6.46012	3.69729	3.61688	0.00380664	0.034616	-1.88733
hsa_circ_0026452	6.43237	8.91964	5.11048	0.000299078	0.011745	0.601543
hsa_circ_0014235	6.34016	8.54685	5.73634	0.000112602	0.00772522	1.55193
hsa_circ_0026454	6.32337	8.74788	4.82333	0.000476927	0.0141851	0.145468
hsa_circ_0024602	6.27267	1.53959	4.22458	0.00130819	0.0213606	-0.842738
hsa_circ_0087274	6.2712	4.00037	5.21087	0.000254751	0.0108904	0.758067
hsa_circ_0044404	6.27076	0.425642	3.40792	0.00554013	0.0420749	-2.25268
hsa_circ_0068515	6.27052	7.22074	5.02159	0.000345133	0.0125125	0.461674
hsa_circ_0026441	6.24335	8.61579	4.87901	0.000435278	0.0136969	0.234848
hsa_circ_0025688	6.23078	0.557764	3.76927	0.00290184	0.0304095	-1.6224
hsa_circ_0046788	6.20923	1.8733	5.44076	0.000177382	0.00928352	1.11066
hsa_circ_0014210	6.20417	4.74173	4.213	0.00133455	0.0215351	-0.862285
hsa_circ_0042385	6.17708	4.04547	3.75677	0.00296688	0.030757	-1.64406
hsa_circ_0026403	6.17373	9.60761	4.7548	0.000534021	0.0149556	0.0348277
hsa_circ_0034186	6.11674	0.964825	3.57758	0.00408392	0.0358772	-1.95587
hsa_circ_0079602	6.11573	0.579347	3.66037	0.00352216	0.033248	-1.81156
hsa_circ_0079596	6.11129	4.27128	4.81175	0.000486108	0.0143169	0.126814
hsa_circ_0026393	6.09041	7.87036	4.77929	0.000512831	0.0146771	0.0744504
hsa_circ_0047906	6.06745	5.90041	4.74657	0.000541347	0.0150105	0.0214929
hsa_circ_0043621	6.02739	8.36192	4.4266	0.00092585	0.0186104	-0.504063
hsa_circ_0019909	6.01458	1.05935	3.47787	0.00488429	0.0393125	-2.13016
hsa_circ_0086679	5.99875	2.70366	4.10501	0.00160898	0.0234447	-1.04545
hsa_circ_0043587	5.9926	1.89179	4.59415	0.000697843	0.0166404	-0.227124
hsa_circ_0023244	5.99239	2.33891	3.35799	0.00606253	0.0440771	-2.34021
hsa_circ_0026431	5.99101	9.74666	4.80495	0.000491582	0.0143702	0.115858
hsa_circ_0026428	5.9865	9.80116	4.57333	0.000722638	0.016945	-0.261319
hsa_circ_0041060	5.98308	2.71319	3.48805	0.00479573	0.0389359	-2.11236
hsa_circ_0026429	5.9783	9.70042	4.63442	0.000652359	0.016291	-0.161121
hsa_circ_0026423	5.96894	9.4784	4.99788	0.000358642	0.0127023	0.424161
hsa_circ_0043644	5.96324	10.4801	5.1875	0.000264413	0.0111057	0.721758
hsa_circ_0023029	5.8735	1.49826	6.65388	2.97e-05	0.00516934	2.83477
hsa_circ_0044389	5.86748	1.00098	3.2839	0.00693173	0.0473381	-2.47018
hsa_circ_0043613	5.85735	8.18961	4.5463	0.000756232	0.0172761	-0.305825
hsa_circ_0046793	5.84968	1.6362	4.41578	0.000943013	0.0187509	-0.522059
hsa_circ_0003173	5.83592	0.48851	3.4633	0.00501408	0.0398495	-2.15568
hsa_circ_0069800	5.83337	3.43183	4.27316	0.00120327	0.020696	-0.760843
hsa_circ_0079584	5.82171	3.04197	4.32087	0.00110874	0.0200324	-0.680676
hsa_circ_0043614	5.80698	10.2869	3.89273	0.00233284	0.0276269	-1.40904
hsa_circ_0026425	5.80668	9.84859	4.60303	0.00068753	0.016594	-0.212543
hsa_circ_0069797	5.79706	1.52629	4.95206	0.000386352	0.0130475	0.351428
hsa_circ_0050966	5.74745	1.64314	3.87771	0.00239541	0.0279249	-1.43493
hsa_circ_0050923	5.72766	5.10771	4.61785	0.000670684	0.0164656	-0.18825
hsa_circ_0026395	5.72756	9.1989	4.96041	0.000381138	0.0129651	0.364708
hsa_circ_0077948	5.72573	2.44849	4.15356	0.00147897	0.0225281	-0.962936
hsa_circ_0043537	5.72447	2.67887	3.93017	0.00218409	0.0268102	-1.34459
hsa_circ_0066950	5.69219	3.32149	3.28241	0.0069505	0.0473776	-2.4728
hsa_circ_0012111	5.67368	1.61019	4.36485	0.00102846	0.0195105	-0.607037
hsa_circ_0071678	5.6535	2.15246	4.89673	0.00042284	0.0135463	0.263198
hsa_circ_0021610	5.65071	0.668906	4.34334	0.00106694	0.0198141	-0.643026
hsa_circ_0079863	5.64631	1.99401	3.54467	0.00433212	0.0369699	-2.01336
hsa_circ_0085303	5.64481	0.097642	4.21167	0.00133763	0.0215671	-0.864545
hsa_circ_0005837	5.62354	2.65389	3.72696	0.00312829	0.0315173	-1.6958
hsa_circ_0065353	5.62043	0.963709	4.70507	0.000579919	0.0154801	-0.0458783
hsa_circ_0039983	5.60123	3.08518	5.56752	0.000145751	0.0086361	1.30158
hsa_circ_0065431	5.59962	3.57874	3.73346	0.00309232	0.0313363	-1.68451
hsa_circ_0043629	5.59923	10.3716	4.31646	0.00111715	0.0200903	-0.688079
hsa_circ_0047338	5.57818	6.56081	4.28702	0.00117496	0.0204507	-0.737516
hsa_circ_0026446	5.57658	10.1081	4.46082	0.000873643	0.0182287	-0.447202
hsa_circ_0025583	5.57545	4.06022	3.88233	0.00237596	0.0278392	-1.42696
hsa_circ_0044390	5.57314	2.90142	4.76367	0.000526243	0.0148786	0.0491862
hsa_circ_0026444	5.53837	9.95258	4.47434	0.000853862	0.0180668	-0.424766
hsa_circ_0079600	5.53213	3.73655	4.1483	0.00149253	0.0226248	-0.971874
hsa_circ_0026460	5.51386	10.2247	4.52394	0.000785259	0.0175017	-0.342718
hsa_circ_0029042	5.50944	-0.435385	3.68326	0.00338132	0.03264	-1.77173
hsa_circ_0043585	5.48049	7.51982	4.47059	0.000859306	0.0181346	-0.430992
hsa_circ_0020093	5.47462	0.659323	5.24673	0.000240648	0.0106468	0.8136
hsa_circ_0087269	5.47009	3.8818	3.70993	0.00322446	0.0319726	-1.72536
hsa_circ_0025580	5.446	5.57363	4.48679	0.000836081	0.0179407	-0.404151
hsa_circ_0073807	5.44436	1.89944	4.32205	0.00110651	0.0200218	-0.678708
hsa_circ_0043589	5.4276	8.55028	4.43262	0.000916427	0.0185522	-0.494042
hsa_circ_0043643	5.41274	9.40334	4.61284	0.000676335	0.0165141	-0.196466
hsa_circ_0066940	5.3821	2.38526	3.6864	0.00336246	0.0325336	-1.76627
hsa_circ_0034638	5.37442	7.49047	5.75892	0.000108814	0.00769152	1.58508
hsa_circ_0019912	5.37375	2.99803	3.59957	0.00392631	0.0351164	-1.91751
hsa_circ_0073797	5.37264	3.02092	3.41391	0.00548058	0.0418122	-2.24218
hsa_circ_0006187	5.36995	-0.659346	3.49941	0.00469881	0.0384633	-2.09248
hsa_circ_0055592	5.36408	1.56532	6.68267	2.85e-05	0.0051185	2.87292
hsa_circ_0070556	5.36075	2.52124	3.38969	0.00572528	0.0427457	-2.28462
hsa_circ_0026465	5.30368	0.306305	3.58403	0.00403706	0.0356703	-1.94462
hsa_circ_0085302	5.29603	1.98128	4.55751	0.000742113	0.0171249	-0.287364
hsa_circ_0024600	5.28565	6.86951	4.5059	0.00080952	0.0177136	-0.372525
hsa_circ_0006968	5.27008	2.43282	3.35241	0.00612398	0.044335	-2.35
hsa_circ_0060923	5.2624	0.762879	5.74341	0.000111401	0.00769706	1.56232
hsa_circ_0077159	5.24859	2.76941	3.481	0.00485686	0.0392217	-2.12468
hsa_circ_0044391	5.23439	1.07518	3.57518	0.00410151	0.0359586	-1.96006
hsa_circ_0087039	5.2277	3.21231	3.82899	0.00261059	0.0289626	-1.51904
hsa_circ_0043625	5.22106	11.8339	6.03773	7.17e-05	0.00671641	1.98776
hsa_circ_0021535	5.21543	1.46667	3.80423	0.00272749	0.0295928	-1.56186
hsa_circ_0056643	5.21358	1.36551	4.67368	0.000611003	0.0158672	-0.0969945
hsa_circ_0043619	5.14466	10.5561	4.72397	0.000562005	0.0152763	-0.0151639
hsa_circ_0057114	5.1439	1.31239	4.92831	0.000401589	0.0133437	0.313616
hsa_circ_0085298	5.14061	0.903775	3.85297	0.00250228	0.0285045	-1.47761
hsa_circ_0026419	5.12484	10.3509	4.89447	0.000424406	0.0135734	0.259583
hsa_circ_0060922	5.11365	1.56607	6.70656	2.76e-05	0.00507972	2.90448
hsa_circ_0087377	5.11273	9.82624	3.58889	0.00400208	0.0355327	-1.93614
hsa_circ_0035491	5.10201	3.96121	3.30299	0.0066964	0.0464216	-2.43669
hsa_circ_0043626	5.09759	10.4721	4.59523	0.000696578	0.0166365	-0.225347
hsa_circ_0043564	5.08981	3.41767	3.81741	0.00266457	0.0292421	-1.53904
hsa_circ_0035024	5.05084	9.10026	7.1142	1.58e-05	0.00483601	3.42997
hsa_circ_0026390	5.03798	8.86347	4.90248	0.000418882	0.0134935	0.272394
hsa_circ_0012001	5.01544	8.74726	5.68715	0.000121344	0.00797727	1.47944
hsa_circ_0012573	5.01278	0.618686	3.94199	0.00213919	0.0265912	-1.32427
hsa_circ_0043645	4.94237	9.80175	5.48168	0.000166444	0.00907389	1.17257
hsa_circ_0026032	4.93952	4.56523	4.97785	0.00037049	0.0128421	0.3924
hsa_circ_0017788	4.90158	1.58274	3.98496	0.0019839	0.025741	-1.25052
hsa_circ_0065399	4.87812	11.3236	6.75687	2.57e-05	0.00502501	2.97068
hsa_circ_0090951	4.87174	1.68629	3.5288	0.00445719	0.0374456	-2.04108
hsa_circ_0026424	4.86989	10.3411	4.19895	0.00136732	0.0217405	-0.886044
hsa_circ_0066949	4.86868	3.81752	4.03017	0.00183305	0.0248391	-1.17311
hsa_circ_0043636	4.86106	10.5552	4.96886	0.000375936	0.0129019	0.378138
hsa_circ_0087272	4.85255	4.73569	6.97722	1.9e-05	0.004943	3.25613
hsa_circ_0026391	4.85033	9.5586	5.09262	0.000307781	0.0118486	0.573538
hsa_circ_0043584	4.84074	9.09603	3.96807	0.00204351	0.0260615	-1.27949
hsa_circ_0087273	4.82347	4.73321	5.84075	9.62e-05	0.00736758	1.70454
hsa_circ_0025033	4.82217	5.18288	3.74804	0.00301325	0.0309317	-1.65921
hsa_circ_0048677	4.81532	3.13939	3.69469	0.00331317	0.032279	-1.75186
hsa_circ_0074635	4.78779	4.38872	5.74395	0.000111309	0.00769706	1.56311
hsa_circ_0012004	4.75255	7.05521	5.91916	8.55e-05	0.00713456	1.818
hsa_circ_0090598	4.73477	3.03833	3.50526	0.00464966	0.0382835	-2.08225
hsa_circ_0014233	4.72524	5.57185	4.23542	0.00128397	0.0212155	-0.824431
hsa_circ_0043525	4.71377	3.72088	4.15378	0.00147842	0.0225281	-0.96257
hsa_circ_0082062	4.69541	6.26152	4.42753	0.000924389	0.0186031	-0.502517
hsa_circ_0026413	4.69324	10.2989	3.94913	0.00211256	0.0264667	-1.31201
hsa_circ_0073029	4.66956	1.34306	4.30678	0.00113582	0.0202105	-0.70432
hsa_circ_0031906	4.65865	4.80899	4.29986	0.00114937	0.0202787	-0.715939
hsa_circ_0015828	4.65799	0.47074	4.16657	0.00144604	0.0222999	-0.940879
hsa_circ_0026396	4.65655	10.2438	4.08758	0.00165848	0.023771	-1.07512
hsa_circ_0046795	4.6455	3.62782	3.24109	0.00749067	0.0494624	-2.5453
hsa_circ_0079580	4.64328	5.5398	4.82665	0.000474329	0.0141678	0.150811
hsa_circ_0015825	4.63077	2.41859	4.21456	0.00133098	0.0215045	-0.859658
hsa_circ_0059675	4.62001	4.0014	3.38349	0.00578968	0.0430094	-2.29549
hsa_circ_0014212	4.61173	6.32549	4.63981	0.000646508	0.0162312	-0.152299
hsa_circ_0074188	4.60843	1.05149	4.38698	0.000990377	0.0191564	-0.570072
hsa_circ_0024597	4.60168	7.56914	5.46711	0.000170253	0.00915881	1.15056
hsa_circ_0015759	4.59994	4.22152	3.40243	0.00559523	0.0422906	-2.2623
hsa_circ_0015822	4.59603	3.86791	3.86735	0.00243956	0.0281878	-1.45279
hsa_circ_0072575	4.58936	2.04798	3.2906	0.00684822	0.0469872	-2.45843
hsa_circ_0015829	4.58849	3.31522	3.86812	0.00243626	0.0281681	-1.45147
hsa_circ_0017123	4.58448	0.937446	4.24957	0.00125308	0.0210586	-0.800576
hsa_circ_0019933	4.54845	4.82626	3.83851	0.00256703	0.0287801	-1.50259
hsa_circ_0075886	4.53798	3.95907	4.08367	0.00166982	0.023842	-1.08179
hsa_circ_0000171	4.53604	3.61887	3.71997	0.00316741	0.0317027	-1.70794
hsa_circ_0026435	4.52761	11.1529	4.1039	0.00161209	0.0234447	-1.04734
hsa_circ_0019964	4.52555	4.1302	4.43656	0.000910316	0.018496	-0.487487
hsa_circ_0060932	4.52535	1.19584	3.71078	0.00321958	0.0319617	-1.72389
hsa_circ_0002109	4.52414	1.43214	3.39863	0.00563374	0.0424336	-2.26897
hsa_circ_0084788	4.50729	2.29111	4.32678	0.00109759	0.019986	-0.670779
hsa_circ_0016384	4.50442	3.68671	3.60736	0.00387198	0.0348841	-1.90392
hsa_circ_0026459	4.49812	11.0766	4.14187	0.00150924	0.0227566	-0.98278
hsa_circ_0014213	4.49407	7.11942	4.27081	0.00120813	0.0207268	-0.764785
hsa_circ_0026458	4.48702	9.85295	4.88326	0.00043226	0.0136426	0.241652
hsa_circ_0087035	4.47914	4.6451	3.89458	0.00232523	0.0275811	-1.40584
hsa_circ_0012574	4.47495	1.98102	3.81976	0.00265355	0.029223	-1.53499
hsa_circ_0087200	4.45178	4.53355	4.0853	0.00166507	0.0238001	-1.07901
hsa_circ_0066945	4.43467	4.06984	3.41108	0.00550863	0.0419289	-2.24714
hsa_circ_0060532	4.42455	9.31284	3.31245	0.00658278	0.0459697	-2.4201
hsa_circ_0068016	4.38791	3.88912	3.39611	0.00565938	0.0425256	-2.27338
hsa_circ_0018940	4.38161	-0.369041	3.52707	0.00447108	0.0374913	-2.04411
hsa_circ_0043586	4.37989	7.38006	4.10882	0.00159837	0.0233669	-1.03897
hsa_circ_0024103	4.37757	2.87109	3.84757	0.00252623	0.0286194	-1.48693
hsa_circ_0058243	4.37749	2.05593	3.31567	0.00654456	0.0458212	-2.41445
hsa_circ_0065417	4.37494	4.18033	5.97804	7.84e-05	0.00692923	1.90258
hsa_circ_0036722	4.37365	6.69852	4.24838	0.00125563	0.0210778	-0.802569
hsa_circ_0016387	4.36582	0.807023	3.73254	0.00309736	0.0313575	-1.68609
hsa_circ_0091248	4.36374	0.947082	4.03254	0.0018255	0.0248182	-1.16907
hsa_circ_0058427	4.35865	2.95396	4.7274	0.000558811	0.0152364	-0.00958444
hsa_circ_0011490	4.35594	0.964744	4.03772	0.00180908	0.0246944	-1.16022
hsa_circ_0015823	4.34187	2.18361	4.9027	0.000418735	0.0134935	0.272738
hsa_circ_0071473	4.33714	2.1418	3.76302	0.00293416	0.0306073	-1.63322
hsa_circ_0045025	4.32634	3.53057	3.28518	0.00691572	0.0472749	-2.46793
hsa_circ_0079590	4.31668	7.18873	5.39302	0.000191112	0.00962986	1.03812
hsa_circ_0026409	4.31555	8.59049	5.25522	0.000237429	0.0105744	0.826726
hsa_circ_0065432	4.29775	4.97096	4.35985	0.00103727	0.0195867	-0.615394
hsa_circ_0075580	4.29605	7.63428	4.69057	0.000594061	0.0156401	-0.0694643
hsa_circ_0057933	4.28929	6.32166	4.31518	0.0011196	0.0201061	-0.690228
hsa_circ_0064560	4.28761	0.368967	3.65307	0.00356837	0.0333993	-1.82428
hsa_circ_0019160	4.28656	2.90378	3.53615	0.00439882	0.0372296	-2.02824
hsa_circ_0025383	4.27755	6.14576	5.63335	0.000131736	0.00828154	1.39973
hsa_circ_0033052	4.25838	0.871942	3.87788	0.00239467	0.02792	-1.43463
hsa_circ_0043542	4.2471	4.40218	3.32227	0.00646683	0.0455915	-2.40286
hsa_circ_0069084	4.23727	3.51461	3.87406	0.00241086	0.0279947	-1.44122
hsa_circ_0025936	4.2292	5.90202	3.92565	0.0022015	0.0268938	-1.35236
hsa_circ_0035018	4.22533	6.98586	6.93947	2e-05	0.00497056	3.20775
hsa_circ_0009650	4.21351	0.786262	3.87474	0.00240798	0.0279832	-1.44005
hsa_circ_0079579	4.20496	5.37592	4.67343	0.000611252	0.0158672	-0.0973927
hsa_circ_0017534	4.18605	9.42943	3.46245	0.00502175	0.0398712	-2.15717
hsa_circ_0075581	4.17584	7.42955	4.50742	0.000807448	0.0177028	-0.370014
hsa_circ_0042384	4.17215	4.95725	3.2463	0.00742029	0.0492436	-2.53616
hsa_circ_0025932	4.15809	5.9321	3.82861	0.00261231	0.0289626	-1.51968
hsa_circ_0025933	4.12931	6.36655	3.93263	0.00217468	0.0267761	-1.34036
hsa_circ_0043583	4.12787	0.723284	3.65548	0.00355302	0.0333436	-1.82007
hsa_circ_0032023	4.12786	2.45107	3.78969	0.00279865	0.0299414	-1.58703
hsa_circ_0075583	4.10656	9.24925	4.78831	0.000505257	0.0145448	0.08901
hsa_circ_0025934	4.10359	6.06493	4.12008	0.00156739	0.0231918	-1.01981
hsa_circ_0068516	4.09242	6.36231	3.92119	0.00221886	0.0269648	-1.36004
hsa_circ_0065402	4.08688	9.17221	5.70987	0.000117219	0.00785518	1.51298
hsa_circ_0011492	4.08092	-0.0884114	4.62972	0.000654563	0.0163042	-0.165391
hsa_circ_0015517	4.07892	-0.603676	3.51277	0.00458736	0.0380067	-2.06911
hsa_circ_0066933	4.0734	3.69782	4.05819	0.0017456	0.0243079	-1.12525
hsa_circ_0019962	4.0669	5.0709	3.936	0.00216185	0.0267257	-1.33458
hsa_circ_0073744	4.05895	-1.24513	3.55761	0.00422881	0.0365227	-1.99013
hsa_circ_0026401	4.03033	10.9288	3.85955	0.00247336	0.0284013	-1.46625
hsa_circ_0057932	4.00973	6.74239	4.66409	0.000620841	0.0159848	-0.112633
hsa_circ_0017533	4.00433	8.11171	3.44838	0.00515055	0.0404237	-2.1818
hsa_circ_0032233	4.00402	11.1158	3.91359	0.00224872	0.0271344	-1.37312
hsa_circ_0059412	3.98869	6.35343	4.45181	0.000887079	0.0183256	-0.462154
hsa_circ_0021538	3.98512	3.75678	3.56517	0.00417575	0.0362727	-1.97754
hsa_circ_0003931	3.95752	6.34306	5.04589	0.000331844	0.0122611	0.50003
hsa_circ_0076770	3.95398	5.94647	3.52664	0.0044745	0.0374988	-2.04486
hsa_circ_0060455	3.94131	5.43067	5.23045	0.000246945	0.0107644	0.788415
hsa_circ_0059415	3.93628	9.42658	4.49726	0.000821413	0.0178389	-0.386811
hsa_circ_0035019	3.92767	7.77112	6.19826	5.67e-05	0.00614499	2.2141
hsa_circ_0012380	3.92407	-1.27491	4.1096	0.00159058	0.0233369	-1.03508
hsa_circ_0025040	3.91208	5.90547	4.08079	0.0016782	0.023884	-1.0867
hsa_circ_0060942	3.90841	0.189112	3.35689	0.00607461	0.0441377	-2.34214
hsa_circ_0060362	3.89338	6.85298	4.34466	0.00106453	0.0198022	-0.640817
hsa_circ_0012164	3.8927	3.8093	3.37115	0.00592018	0.0434803	-2.31714
hsa_circ_0087375	3.89172	8.21307	4.44031	0.000904552	0.0184705	-0.481264
hsa_circ_0026432	3.89031	11.0665	3.87815	0.00239356	0.0279147	-1.43417
hsa_circ_0034563	3.88944	4.28924	3.46123	0.00503273	0.0399185	-2.15929
hsa_circ_0069802	3.88935	4.44255	4.21695	0.00132549	0.0214789	-0.855612
hsa_circ_0088200	3.86503	6.10415	3.8923	0.00233459	0.0276328	-1.40978
hsa_circ_0087376	3.86316	8.37202	4.61824	0.000670243	0.0164656	-0.187605
hsa_circ_0091187	3.86137	5.64831	4.91825	0.000408233	0.0134381	0.297572
hsa_circ_0043653	3.85793	-0.59793	3.86797	0.00243221	0.0281501	-1.45037
hsa_circ_0025895	3.85763	3.6876	3.98628	0.00197934	0.0257047	-1.24827
hsa_circ_0068020	3.85507	2.03736	3.56312	0.00419111	0.0363385	-1.98112
hsa_circ_0043607	3.85286	14.2147	5.07627	0.000315987	0.0119743	0.547846
hsa_circ_0025037	3.84946	5.78332	3.84505	0.00253754	0.0286409	-1.49129
hsa_circ_0036734	3.8465	4.83897	5.56888	0.000145446	0.0086361	1.30362
hsa_circ_0041033	3.8441	0.577586	3.97053	0.00203471	0.026035	-1.27527
hsa_circ_0060456	3.8355	5.71087	5.31623	0.000215608	0.0100743	0.920678
hsa_circ_0000402	3.83042	1.52932	4.73246	0.000554151	0.015184	-0.00138725
hsa_circ_0025720	3.8279	5.85793	4.86176	0.000447758	0.0138606	0.207203
hsa_circ_0060361	3.81417	7.04631	4.72639	0.000559755	0.0152492	-0.0112357
hsa_circ_0017539	3.79523	11.8991	3.31102	0.00659974	0.0460188	-2.42259
hsa_circ_0068028	3.79347	7.09458	3.61268	0.00383533	0.0347328	-1.89465
hsa_circ_0026433	3.77917	11.7107	3.77823	0.00285606	0.0302116	-1.60687
hsa_circ_0073780	3.7748	4.86678	3.79224	0.00278604	0.0298552	-1.58261
hsa_circ_0087031	3.75745	5.67103	4.33487	0.0010825	0.0198975	-0.657211
hsa_circ_0073799	3.74089	4.60607	5.18848	0.000263999	0.0110937	0.723287
hsa_circ_0043592	3.7363	8.12969	4.15814	0.0014673	0.0224445	-0.955176
hsa_circ_0047133	3.72752	1.39929	3.83815	0.00256863	0.0287872	-1.5032
hsa_circ_0074860	3.70904	4.32264	4.59572	0.000696002	0.0166362	-0.224537
hsa_circ_0086680	3.70674	6.83809	4.78696	0.000506387	0.0145584	0.0868242
hsa_circ_0065396	3.69599	5.00657	4.82902	0.000472485	0.0141576	0.154622
hsa_circ_0040887	3.69351	5.04619	3.70244	0.00326772	0.0321127	-1.73838
hsa_circ_0015821	3.68732	4.70848	4.2101	0.00134126	0.0216038	-0.867197
hsa_circ_0090944	3.68515	4.4342	3.41981	0.00542263	0.0415522	-2.23185
hsa_circ_0035488	3.68469	5.76304	3.87464	0.00240842	0.0279837	-1.44022
hsa_circ_0005517	3.67301	5.46919	3.5679	0.00415538	0.0361921	-1.97278
hsa_circ_0035637	3.66408	3.66317	3.29246	0.00682523	0.0469056	-2.45517
hsa_circ_0026402	3.65224	11.5562	5.04557	0.000332016	0.0122623	0.499523
hsa_circ_0062266	3.64939	4.58784	4.46689	0.000864694	0.0181555	-0.437116
hsa_circ_0002441	3.64691	5.52044	3.89064	0.00234142	0.027656	-1.41263
hsa_circ_0009660	3.64571	1.15166	3.97988	0.00200164	0.0258421	-1.25923
hsa_circ_0056041	3.64022	2.44468	3.50219	0.00467541	0.0383851	-2.08762
hsa_circ_0053046	3.63233	0.570572	3.84675	0.00252991	0.0286358	-1.48835
hsa_circ_0015342	3.62679	0.556156	4.38246	0.000995589	0.0191875	-0.575787
hsa_circ_0057788	3.62564	0.50129	3.87723	0.00239741	0.0279322	-1.43575
hsa_circ_0020376	3.61761	5.47898	8.24237	3.8e-06	0.00340537	4.76123
hsa_circ_0026457	3.57118	11.6685	3.84046	0.0025582	0.028732	-1.49922
hsa_circ_0074631	3.56943	5.81084	3.69664	0.00330168	0.0322403	-1.74847
hsa_circ_0039980	3.56179	5.10497	7.55896	8.87e-06	0.00429528	3.97575
hsa_circ_0012158	3.56005	-0.51493	3.43772	0.00524917	0.0408367	-2.20032
hsa_circ_0007051	3.54673	7.17451	4.09968	0.00162394	0.0235357	-1.05451
hsa_circ_0043534	3.54458	5.98054	3.64359	0.00362921	0.0337366	-1.84077
hsa_circ_0051153	3.54285	5.01806	4.29461	0.00115977	0.02037	-0.724766
hsa_circ_0003883	3.53454	4.64867	5.00145	0.000356571	0.0126583	0.429818
hsa_circ_0016312	3.53058	8.88197	5.03582	0.000337289	0.0123454	0.484131
hsa_circ_0088199	3.52894	7.91063	4.38161	0.000999489	0.0192376	-0.579044
hsa_circ_0035202	3.51936	3.93155	3.24883	0.00738642	0.0491095	-2.53173
hsa_circ_0043539	3.51748	5.20967	3.61627	0.0038108	0.0346313	-1.88839
hsa_circ_0043531	3.4968	5.17215	4.02991	0.0018339	0.0248449	-1.17357
hsa_circ_0073790	3.48985	4.70157	4.35676	0.00104277	0.019643	-0.620575
hsa_circ_0071292	3.48584	4.27071	3.48025	0.00486346	0.0392321	-2.126
hsa_circ_0079597	3.46849	4.05769	3.97854	0.00200634	0.0258662	-1.26153
hsa_circ_0008595	3.46535	5.02726	6.1442	6.14e-05	0.0062852	2.13832
hsa_circ_0007322	3.46442	1.8825	3.75823	0.00295924	0.0307496	-1.64154
hsa_circ_0043623	3.45922	9.50165	4.79599	0.000498896	0.0144602	0.101407
hsa_circ_0051151	3.45473	7.38995	3.61242	0.00383711	0.0347352	-1.8951
hsa_circ_0041056	3.44448	3.29064	3.42922	0.0053314	0.0411839	-2.21535
hsa_circ_0019946	3.43527	5.77949	3.64551	0.00361679	0.0336538	-1.83742
hsa_circ_0039984	3.43028	6.53998	6.95598	1.96e-05	0.00497056	3.22893
hsa_circ_0019935	3.425	5.74875	3.30013	0.00673115	0.0465682	-2.44171
hsa_circ_0025387	3.41701	7.00251	4.24895	0.0012544	0.021069	-0.801609
hsa_circ_0025388	3.41585	6.43117	3.70284	0.00326542	0.0321111	-1.73769
hsa_circ_0091191	3.41575	5.1195	3.81184	0.00269098	0.0294119	-1.54868
hsa_circ_0088194	3.41523	7.95492	4.3141	0.00112167	0.0201376	-0.69204
hsa_circ_0008147	3.41201	4.97427	5.92308	8.5e-05	0.00711687	1.82365
hsa_circ_0091758	3.41194	5.38547	4.57898	0.000715822	0.016874	-0.252037
hsa_circ_0015880	3.39744	8.79007	4.27352	0.00120253	0.020696	-0.760236
hsa_circ_0075579	3.39588	8.0522	4.97116	0.000374538	0.0128838	0.381779
hsa_circ_0007028	3.38673	5.50436	3.92017	0.00222284	0.0269873	-1.3618
hsa_circ_0012099	3.38669	4.28175	4.14435	0.00150277	0.0226937	-0.97857
hsa_circ_0019936	3.38303	5.68464	3.59046	0.00399086	0.0354721	-1.9334
hsa_circ_0085830	3.37771	2.94034	3.48755	0.00480001	0.0389443	-2.11322
hsa_circ_0046287	3.37393	2.53349	3.26786	0.00713613	0.0480948	-2.49834
hsa_circ_0047333	3.36773	9.96777	4.6537	0.000631694	0.0161005	-0.129601
hsa_circ_0050332	3.36119	2.79299	3.25933	0.00724724	0.0485538	-2.5133
hsa_circ_0040803	3.3526	7.18284	4.8904	0.000427239	0.0135867	0.253077
hsa_circ_0033566	3.34975	5.95363	3.83087	0.00260193	0.0289333	-1.51579
hsa_circ_0069580	3.341	6.7785	3.36848	0.00594874	0.0435747	-2.32181
hsa_circ_0013360	3.33914	5.95327	4.42082	0.000934981	0.0186768	-0.513678
hsa_circ_0040801	3.32899	8.95036	5.10008	0.000304117	0.0117917	0.585233
hsa_circ_0005460	3.32815	5.30866	3.58488	0.00403091	0.0356354	-1.94314
hsa_circ_0035487	3.31793	6.37289	4.08076	0.00167829	0.023884	-1.08675
hsa_circ_0059674	3.31413	5.57147	4.62115	0.00066699	0.0164427	-0.18284
hsa_circ_0043604	3.31344	9.9628	3.66697	0.00348093	0.0331028	-1.80007
hsa_circ_0073778	3.30304	4.60928	4.27599	0.00119743	0.0206754	-0.756071
hsa_circ_0026408	3.30102	12.8395	3.98453	0.00198541	0.0257497	-1.25126
hsa_circ_0074842	3.2963	2.54779	4.28758	0.00117384	0.0204431	-0.736578
hsa_circ_0028698	3.29183	3.0844	3.60726	0.00387265	0.0348841	-1.90409
hsa_circ_0087033	3.29167	6.2946	4.23116	0.00129342	0.0212896	-0.831619
hsa_circ_0043566	3.29146	4.93658	4.51539	0.000796658	0.0176075	-0.356836
hsa_circ_0025031	3.28603	9.4285	4.05687	0.00174963	0.0243102	-1.12751
hsa_circ_0045021	3.28573	0.219442	3.25056	0.0073633	0.0490128	-2.52869
hsa_circ_0045522	3.27149	6.47587	5.81599	9.98e-05	0.00738675	1.66849
hsa_circ_0015817	3.26774	4.95951	4.68773	0.000596879	0.0156818	-0.0740972
hsa_circ_0079877	3.26738	5.76524	3.32463	0.00643928	0.0454932	-2.39872
hsa_circ_0026585	3.26575	2.73428	3.30725	0.00664493	0.0462032	-2.42921
hsa_circ_0057937	3.26558	6.67141	6.29273	4.95e-05	0.00589206	2.34541
hsa_circ_0005995	3.26312	0.943794	3.28076	0.00697128	0.0474682	-2.47569
hsa_circ_0090956	3.26218	4.72998	4.44127	0.000903081	0.0184546	-0.479669
hsa_circ_0075582	3.26132	8.80207	5.61552	0.000135386	0.00837317	1.37321
hsa_circ_0044777	3.26015	3.15076	3.71364	0.00320325	0.0318995	-1.71892
hsa_circ_0028696	3.2476	3.36656	3.92165	0.00221704	0.0269593	-1.35924
hsa_circ_0074390	3.24309	5.90128	4.75021	0.000538088	0.0149838	0.0274017
hsa_circ_0040799	3.23531	7.22703	4.67085	0.000613889	0.0158749	-0.101609
hsa_circ_0069272	3.23287	1.02792	3.56416	0.00418332	0.0363029	-1.97931
hsa_circ_0025042	3.22599	6.32293	4.49611	0.000823005	0.0178389	-0.388708
hsa_circ_0061877	3.22475	1.10409	3.73286	0.00309562	0.0313518	-1.68555
hsa_circ_0040889	3.22149	7.29229	3.9088	0.00226774	0.0272701	-1.38136
hsa_circ_0032024	3.21609	5.7596	4.0599	0.00174039	0.0242823	-1.12233
hsa_circ_0017535	3.20839	11.4851	3.24122	0.00748902	0.0494624	-2.54509
hsa_circ_0033573	3.20636	6.41233	3.96672	0.00204834	0.0260753	-1.2818
hsa_circ_0043548	3.20229	6.00123	3.84766	0.00252586	0.0286194	-1.48678
hsa_circ_0020375	3.19661	6.83565	10.1612	4.53e-07	0.00163174	6.661
hsa_circ_0050664	3.19477	0.94568	3.25286	0.00733263	0.0488747	-2.52465
hsa_circ_0008705	3.19375	4.38996	3.88418	0.00236825	0.0277909	-1.42378
hsa_circ_0079604	3.18779	4.24861	3.69277	0.0033245	0.0323182	-1.75519
hsa_circ_0019216	3.18242	6.10983	4.01875	0.00187	0.0250472	-1.19265
hsa_circ_0005712	3.1787	6.90675	4.52305	0.000786426	0.0175162	-0.344173
hsa_circ_0087036	3.17791	5.67855	4.33781	0.00107708	0.0198818	-0.652294
hsa_circ_0015824	3.17404	4.35333	4.66379	0.000621152	0.0159882	-0.113123
hsa_circ_0059710	3.16857	7.68534	4.82879	0.000472663	0.0141576	0.154253
hsa_circ_0025382	3.16714	6.34704	4.61176	0.000677548	0.0165202	-0.19822
hsa_circ_0003469	3.16427	2.23877	3.75728	0.00296424	0.0307524	-1.64319
hsa_circ_0080510	3.16328	2.49821	3.44664	0.00516672	0.0404906	-2.18485
hsa_circ_0043519	3.16156	4.59608	3.28033	0.00697674	0.0474883	-2.47645
hsa_circ_0026450	3.15818	11.0881	3.7642	0.00292805	0.0305903	-1.63119
hsa_circ_0047903	3.15411	6.73239	4.37579	0.00100945	0.0193299	-0.588761
hsa_circ_0051155	3.15405	10.0162	3.46141	0.00503117	0.0399138	-2.15899
hsa_circ_0040886	3.15155	8.79902	4.05444	0.00175706	0.0243303	-1.13166
hsa_circ_0060449	3.14644	6.39506	5.10014	0.000304086	0.0117917	0.58533
hsa_circ_0052576	3.14463	7.0318	4.43693	0.000909754	0.018493	-0.486881
hsa_circ_0003881	3.14342	3.75764	4.20049	0.00136369	0.0217129	-0.883445
hsa_circ_0088198	3.14044	7.07781	3.57289	0.0041184	0.0360274	-1.96407
hsa_circ_0085373	3.14033	1.30551	3.4205	0.00541586	0.0415504	-2.23063
hsa_circ_0043544	3.1377	6.7254	4.10091	0.00162047	0.0235187	-1.05242
hsa_circ_0085553	3.13509	7.67456	6.87499	2.19e-05	0.00500252	3.1246
hsa_circ_0026455	3.13217	11.2424	3.67927	0.00340543	0.0327606	-1.77867
hsa_circ_0025722	3.13206	6.81601	4.32675	0.00109764	0.019986	-0.67082
hsa_circ_0032232	3.13185	7.56181	3.27261	0.00707494	0.0478437	-2.48999
hsa_circ_0059716	3.12888	4.33774	5.32856	0.00021146	0.00997997	0.939603
hsa_circ_0050922	3.12426	10.3904	3.65255	0.00357163	0.0334083	-1.82517
hsa_circ_0059733	3.12276	7.14076	4.37998	0.00100227	0.0192511	-0.581766
hsa_circ_0015827	3.12262	4.96644	4.17945	0.00141419	0.0220686	-0.919063
hsa_circ_0085554	3.12113	7.72743	6.97431	1.91e-05	0.004948	3.25241
hsa_circ_0085539	3.11848	4.53897	6.22708	5.44e-05	0.00603474	2.2543
hsa_circ_0025385	3.1122	7.27144	4.48747	0.000835111	0.0179407	-0.403013
hsa_circ_0031432	3.10685	6.13888	4.83165	0.000470452	0.0141199	0.15884
hsa_circ_0085537	3.10431	8.47842	7.11945	1.57e-05	0.00483601	3.43658
hsa_circ_0079588	3.09093	5.79333	5.55465	0.000148672	0.00866003	1.28231
hsa_circ_0043639	3.09015	8.8288	4.98265	0.000367611	0.0128089	0.400024
hsa_circ_0091188	3.08768	6.0345	3.50124	0.00468338	0.0384292	-2.08928
hsa_circ_0025032	3.0834	8.98791	4.11291	0.00158703	0.0233155	-1.032
hsa_circ_0019555	3.08094	3.14921	4.72816	0.00055811	0.015222	-0.00835505
hsa_circ_0088732	3.07197	9.2112	3.58338	0.00404177	0.0356899	-1.94576
hsa_circ_0086677	3.06557	5.66513	4.67009	0.000614664	0.0158857	-0.102843
hsa_circ_0045014	3.05932	4.62576	3.3149	0.00655367	0.0458482	-2.4158
hsa_circ_0043557	3.05928	4.66035	3.79302	0.00278218	0.0298319	-1.58126
hsa_circ_0016523	3.05894	4.72745	3.84064	0.00255738	0.0287265	-1.49891
hsa_circ_0076972	3.0562	3.93548	4.19797	0.00136963	0.0217474	-0.887699
hsa_circ_0015760	3.04486	6.03739	4.92547	0.00040345	0.0133805	0.309095
hsa_circ_0066214	3.04486	5.61463	4.16873	0.00144065	0.0222676	-0.937219
hsa_circ_0088192	3.04482	8.40551	3.59437	0.00396302	0.0353237	-1.92658
hsa_circ_0035485	3.04368	4.38632	3.6531	0.00356813	0.0333993	-1.82421
hsa_circ_0026442	3.04086	10.8033	3.62373	0.00376031	0.0343766	-1.87538
hsa_circ_0087523	3.04053	5.52337	3.88752	0.00235433	0.0277383	-1.41801
hsa_circ_0059722	3.0375	7.14942	4.7826	0.000510038	0.0146302	0.0797944
hsa_circ_0059676	3.03424	4.84078	5.53519	0.000153205	0.00877839	1.25313
hsa_circ_0063867	3.03264	3.83882	3.39249	0.00569649	0.0426384	-2.27973
hsa_circ_0056035	3.03224	3.96229	3.58496	0.00403034	0.0356354	-1.943
hsa_circ_0016998	3.02779	5.475	4.82674	0.000474262	0.0141678	0.150949
hsa_circ_0028697	3.02763	3.51798	3.40614	0.0055579	0.0421446	-2.2558
hsa_circ_0043535	3.02397	6.84058	4.25193	0.00124799	0.0210292	-0.796588
hsa_circ_0051152	3.02386	11.9922	3.5095	0.00461439	0.0381381	-2.07483
hsa_circ_0026406	3.02227	11.3564	4.79763	0.000497549	0.0144521	0.104052
hsa_circ_0039227	3.01912	4.69909	5.00528	0.000354366	0.0126344	0.43588
hsa_circ_0060450	3.01778	6.43152	5.06749	0.000320485	0.0120521	0.534045
hsa_circ_0068710	3.00562	4.99973	3.43565	0.00526999	0.0409411	-2.20409
hsa_circ_0025920	3.00215	0.900813	3.29009	0.00685459	0.0470051	-2.45933
hsa_circ_0060963	3.00173	9.14418	3.40465	0.00557282	0.0421827	-2.2584
hsa_circ_0057660	2.99732	0.647676	3.35267	0.00612107	0.0443317	-2.34954
hsa_circ_0026481	2.99201	12.7189	3.97366	0.00202358	0.0259611	-1.2699
hsa_circ_0050708	2.99143	4.14064	4.60839	0.000681383	0.0165362	-0.203748
hsa_circ_0057935	2.99119	7.09595	6.21563	5.53e-05	0.00609004	2.23834
hsa_circ_0026447	2.98802	8.06423	4.84348	0.000461391	0.0139863	0.177864
hsa_circ_0012524	2.98777	3.68063	5.57029	0.000145131	0.00862957	1.30572
hsa_circ_0025741	2.98495	4.72365	3.60658	0.00387741	0.03489	-1.90529
hsa_circ_0001586	2.98443	5.03736	5.97552	7.87e-05	0.00693136	1.89897
hsa_circ_0015884	2.98187	6.07642	5.26063	0.000235402	0.0105407	0.835086
hsa_circ_0016382	2.97821	5.39699	3.73316	0.00309396	0.0313433	-1.68502
hsa_circ_0045823	2.96418	3.21124	3.69058	0.0033375	0.032396	-1.759
hsa_circ_0066954	2.96257	5.57058	4.07641	0.00169104	0.0239619	-1.09416
hsa_circ_0066948	2.96213	5.10379	3.69561	0.00330771	0.0322484	-1.75025
hsa_circ_0063184	2.95815	1.80138	4.56882	0.000724961	0.0169763	-0.265422
hsa_circ_0084717	2.95641	6.73877	4.87512	0.000438063	0.0137226	0.228611
hsa_circ_0068256	2.95604	8.4629	4.97742	0.000370745	0.0128421	0.391727
hsa_circ_0088193	2.95604	7.50805	3.74128	0.00304966	0.0311136	-1.67094
hsa_circ_0056467	2.94746	4.85026	4.60494	0.000685329	0.016573	-0.209403
hsa_circ_0000539	2.94041	5.40854	4.48606	0.000837107	0.0179496	-0.405352
hsa_circ_0079451	2.94006	3.22158	3.30285	0.00669811	0.0464216	-2.43694
hsa_circ_0015765	2.93156	6.01487	4.24653	0.00125964	0.0211016	-0.805695
hsa_circ_0040805	2.92729	7.79512	5.08189	0.000313143	0.0119174	0.556675
hsa_circ_0062558	2.9262	7.84018	4.23649	0.00128161	0.0212155	-0.82263
hsa_circ_0045023	2.92477	5.31397	4.00739	0.00190752	0.0252886	-1.21209
hsa_circ_0044394	2.92278	3.25926	3.30568	0.00666385	0.0462948	-2.43197
hsa_circ_0059719	2.92247	6.49869	4.49399	0.000825956	0.017866	-0.392214
hsa_circ_0003477	2.92032	3.5665	4.11551	0.00157988	0.0232747	-1.02758
hsa_circ_0015764	2.91948	5.8999	4.27427	0.00120098	0.0206954	-0.758973
hsa_circ_0040888	2.91791	9.09334	3.96907	0.00203991	0.0260418	-1.27777
hsa_circ_0041058	2.91301	5.37067	4.68618	0.000598416	0.0156943	-0.0766146
hsa_circ_0020377	2.91058	7.17273	9.74581	6.98e-07	0.00183884	6.28456
hsa_circ_0043596	2.90913	12.6597	3.52407	0.00449521	0.0375765	-2.04935
hsa_circ_0058351	2.90503	3.50246	3.70992	0.00322452	0.0319726	-1.72538
hsa_circ_0025384	2.90355	5.98291	3.86538	0.00244807	0.0282281	-1.45619
hsa_circ_0056024	2.90226	5.88077	3.78915	0.00280133	0.0299598	-1.58796
hsa_circ_0057936	2.90203	7.2956	6.49132	3.73e-05	0.00560214	2.61698
hsa_circ_0029121	2.90037	3.47911	3.63224	0.00370354	0.0340828	-1.86055
hsa_circ_0084066	2.89905	3.62863	5.26416	0.000234093	0.0105284	0.840522
hsa_circ_0004483	2.89789	6.39153	3.94621	0.00212341	0.0265323	-1.31702
hsa_circ_0000252	2.89739	5.59523	4.59869	0.000692549	0.0166323	-0.219666
hsa_circ_0043545	2.89715	6.9133	4.08983	0.001652	0.0237318	-1.07129
hsa_circ_0011512	2.8944	4.45125	3.57316	0.00411642	0.0360274	-1.9636
hsa_circ_0025930	2.89287	6.00943	3.28714	0.00689123	0.0471656	-2.4645
hsa_circ_0012881	2.89274	4.78552	5.26519	0.000233712	0.0105284	0.842109
hsa_circ_0052588	2.88168	5.2207	3.34757	0.00617772	0.0445004	-2.35848
hsa_circ_0084724	2.87818	7.40945	4.79317	0.000501224	0.0145039	0.0968526
hsa_circ_0079592	2.86713	6.10258	5.37978	0.000195117	0.00967713	1.01793
hsa_circ_0063630	2.86702	7.5472	3.84161	0.00255297	0.0287206	-1.49722
hsa_circ_0003902	2.86523	3.95714	3.81161	0.00269206	0.02942	-1.54908
hsa_circ_0068259	2.86068	7.69319	4.74843	0.000539676	0.0149863	0.0245185
hsa_circ_0068257	2.85841	6.49462	4.84451	0.000460613	0.0139844	0.179515
hsa_circ_0020639	2.85545	8.99266	4.66817	0.000616637	0.0159227	-0.10598
hsa_circ_0005083	2.85127	3.75566	3.35003	0.00615038	0.0444283	-2.35417
hsa_circ_0043533	2.85002	9.09246	4.13724	0.00152141	0.0228655	-0.990642
hsa_circ_0060553	2.84896	7.74096	4.48495	0.000838684	0.0179627	-0.407196
hsa_circ_0067495	2.84769	8.01191	4.27198	0.0012057	0.0207108	-0.762816
hsa_circ_0035492	2.84327	8.48874	4.68931	0.000595309	0.0156637	-0.0715187
hsa_circ_0084718	2.84213	6.92927	4.97586	0.000371689	0.0128455	0.389244
hsa_circ_0035490	2.84211	8.32902	3.90567	0.00228025	0.0273182	-1.38674
hsa_circ_0043549	2.83806	6.50861	3.68087	0.00339573	0.0327205	-1.77588
hsa_circ_0043546	2.8356	8.93681	4.18476	0.00140125	0.0219657	-0.910057
hsa_circ_0089910	2.83515	3.7153	3.72026	0.00316577	0.0317027	-1.70743
hsa_circ_0019159	2.82564	5.47827	4.44645	0.000895172	0.0183862	-0.471052
hsa_circ_0076797	2.82443	5.5045	3.79553	0.00276982	0.0297639	-1.57691
hsa_circ_0062265	2.82435	4.86392	4.56629	0.000731234	0.0170378	-0.2729
hsa_circ_0025721	2.82336	7.70287	4.37782	0.00100597	0.0192892	-0.585374
hsa_circ_0090957	2.81965	5.11985	4.19522	0.00137615	0.0217551	-0.892351
hsa_circ_0002597	2.8186	5.62306	4.23562	0.00128352	0.0212155	-0.824091
hsa_circ_0058935	2.81673	7.14076	3.56277	0.0041938	0.0363544	-1.98175
hsa_circ_0020636	2.81594	11.5859	4.76826	0.000522261	0.0148305	0.0566199
hsa_circ_0045689	2.81146	7.4996	4.22346	0.00131071	0.0213794	-0.844626
hsa_circ_0041057	2.80803	5.4412	5.28331	0.000227107	0.0103628	0.870052
hsa_circ_0040890	2.80632	6.56551	3.82687	0.00262038	0.0290223	-1.5227
hsa_circ_0009143	2.80545	4.70682	5.39892	0.000189355	0.0096085	1.04711
hsa_circ_0065404	2.80147	9.2488	5.55987	0.00014748	0.00866003	1.29013
hsa_circ_0019976	2.79744	2.60556	4.02136	0.00186149	0.0250174	-1.18818
hsa_circ_0066944	2.79358	4.06413	3.9186	0.00222898	0.0270095	-1.36449
hsa_circ_0058937	2.79229	12.6161	3.59608	0.00395088	0.0352474	-1.92359
hsa_circ_0025041	2.78942	5.85393	4.08201	0.00167464	0.0238639	-1.08462
hsa_circ_0023836	2.78888	5.94013	5.38787	0.000192658	0.00964883	1.03027
hsa_circ_0020638	2.78799	11.9695	4.69641	0.000588317	0.0155955	-0.0599519
hsa_circ_0020635	2.78469	12.0261	4.55978	0.000739277	0.0171217	-0.283615
hsa_circ_0043532	2.78397	9.15725	4.03289	0.00182437	0.0248104	-1.16846
hsa_circ_0058932	2.78364	12.2138	3.5402	0.00436694	0.0370983	-2.02116
hsa_circ_0012002	2.78225	8.97961	4.98688	0.0003651	0.0127519	0.406722
hsa_circ_0015818	2.78134	4.67843	5.00404	0.00035508	0.0126389	0.433914
hsa_circ_0032873	2.77955	2.36435	3.81789	0.00266232	0.0292407	-1.53822
hsa_circ_0025386	2.7788	7.83501	4.25094	0.00125012	0.0210377	-0.798258
hsa_circ_0041001	2.77642	4.82005	3.53613	0.004399	0.0372296	-2.02828
hsa_circ_0059732	2.77095	8.78433	5.34592	0.000205765	0.0098872	0.966191
hsa_circ_0048413	2.76916	4.02061	3.56773	0.00415663	0.0361921	-1.97307
hsa_circ_0058939	2.7678	13.0976	3.55802	0.00422961	0.036526	-1.99003
hsa_circ_0059728	2.76767	7.44904	4.76726	0.000523127	0.0148305	0.0549986
hsa_circ_0006996	2.76494	8.6409	4.61799	0.000670523	0.0164656	-0.188014
hsa_circ_0036867	2.76401	3.26714	4.46569	0.000866462	0.0181621	-0.439116
hsa_circ_0079581	2.75304	5.9845	5.19965	0.000259344	0.0109918	0.74064
hsa_circ_0058936	2.75101	13.1513	3.64557	0.00361643	0.0336538	-1.83733
hsa_circ_0084723	2.75098	6.71816	4.53821	0.000766606	0.0173518	-0.31917
hsa_circ_0021532	2.75007	6.00016	4.87619	0.00043729	0.0137226	0.230337
hsa_circ_0058938	2.74911	12.6051	3.54537	0.00432668	0.0369687	-2.01214
hsa_circ_0057107	2.74674	3.63728	5.75617	0.000109268	0.00769152	1.58105
hsa_circ_0025719	2.74415	7.7696	4.44887	0.00089151	0.0183637	-0.467036
hsa_circ_0019158	2.74394	5.61623	4.03825	0.00180739	0.0246816	-1.15931
hsa_circ_0045010	2.74279	4.92054	5.43501	0.000178977	0.00932173	1.10196
hsa_circ_0076097	2.74085	4.68211	3.69976	0.00328338	0.0321973	-1.74304
hsa_circ_0020486	2.74043	6.96948	4.05642	0.00175099	0.0243102	-1.12827
hsa_circ_0046705	2.7404	6.09894	4.16421	0.00145197	0.022337	-0.944887
hsa_circ_0043527	2.73828	6.18773	5.01366	0.000349593	0.0125611	0.449129
hsa_circ_0082846	2.73806	4.72996	3.99373	0.00195369	0.0255662	-1.2355
hsa_circ_0039985	2.73558	6.49494	5.71527	0.00011626	0.00783456	1.52094
hsa_circ_0025389	2.7328	7.18851	4.20161	0.00136106	0.0217128	-0.881554
hsa_circ_0086750	2.73093	3.59628	4.07861	0.00168459	0.0239173	-1.09042
hsa_circ_0077157	2.73088	4.52445	4.11537	0.00158028	0.0232747	-1.02783
hsa_circ_0023302	2.73017	6.76629	3.57464	0.00410553	0.0359813	-1.96102
hsa_circ_0036767	2.72938	7.64637	8.18859	4.05e-06	0.00352658	4.70166
hsa_circ_0068475	2.71709	6.14226	4.39	0.000985299	0.0191204	-0.565035
hsa_circ_0064370	2.71708	7.85962	4.59828	0.00069303	0.0166323	-0.220346
hsa_circ_0091547	2.71163	3.05308	3.82906	0.00261027	0.0289626	-1.51892
hsa_circ_0000794	2.70656	3.57821	3.71609	0.00318935	0.0318322	-1.71468
hsa_circ_0001821_T_R	2.6994	7.61407	5.54175	0.000151662	0.0087176	1.26296
hsa_circ_0088205	2.69642	8.62153	3.88123	0.00238058	0.0278433	-1.42886
hsa_circ_0091757	2.69495	8.01324	4.30403	0.00114119	0.0202491	-0.708937
hsa_circ_0045704	2.69075	12.2458	3.67241	0.00344731	0.0329557	-1.7906
hsa_circ_0087514	2.68845	3.79354	3.67373	0.00343925	0.032927	-1.78831
hsa_circ_0059729	2.68539	7.50304	4.50127	0.000815865	0.0177645	-0.380172
hsa_circ_0015772	2.68425	7.79198	4.65151	0.000634	0.0161271	-0.133169
hsa_circ_0086749	2.683	2.95612	3.78717	0.00281117	0.0300231	-1.59139
hsa_circ_0073795	2.68105	5.63868	3.77545	0.00287017	0.0302635	-1.61168
hsa_circ_0043543	2.67983	7.83049	4.10142	0.00161906	0.0235021	-1.05157
hsa_circ_0015831	2.67932	4.94726	4.02105	0.00186253	0.0250204	-1.18873
hsa_circ_0087032	2.6751	6.79681	4.19829	0.00136888	0.0217448	-0.887163
hsa_circ_0087030	2.67195	5.93535	4.42025	0.000935884	0.0186768	-0.514624
hsa_circ_0019244	2.6716	4.77222	4.25853	0.0012339	0.0209266	-0.78547
hsa_circ_0041065	2.66945	4.44962	4.43696	0.000909697	0.018493	-0.48682
hsa_circ_0045707	2.66784	11.5017	3.73578	0.00307957	0.0312737	-1.68047
hsa_circ_0021720	2.66692	10.1036	3.88877	0.00234917	0.0277172	-1.41586
hsa_circ_0074634	2.66638	5.48141	5.27298	0.000230845	0.0104617	0.85414
hsa_circ_0074180	2.66481	5.09291	5.9543	8.12e-05	0.00700122	1.86854
hsa_circ_0045681	2.66354	13.3048	3.87596	0.00240281	0.0279562	-1.43795
hsa_circ_0034564	2.66082	5.34579	3.64592	0.00361417	0.0336401	-1.83672
hsa_circ_0016456	2.65916	9.23052	4.20431	0.00135472	0.0217062	-0.876977
hsa_circ_0041063	2.65879	5.0986	4.65536	0.000629948	0.0160979	-0.126892
hsa_circ_0057089	2.65726	6.01758	9.09757	1.41e-06	0.00263892	5.66009
hsa_circ_0043559	2.65722	6.15909	6.55203	3.42e-05	0.00543213	2.69878
hsa_circ_0045685	2.65624	11.4089	3.65119	0.0035803	0.0334546	-1.82753
hsa_circ_0015762	2.65183	5.35768	4.25869	0.00123357	0.0209266	-0.785207
hsa_circ_0057096	2.64855	7.28322	11.5629	1.17e-07	0.0012942	7.80838
hsa_circ_0005877	2.64506	9.3236	4.00845	0.00190399	0.0252773	-1.21028
hsa_circ_0020208	2.645	4.82866	7.83148	6.28e-06	0.00398354	4.29649
hsa_circ_0045697	2.64364	12.2894	3.61579	0.00381406	0.0346367	-1.88922
hsa_circ_0059717	2.64091	5.76925	4.00428	0.00191793	0.0253464	-1.21742
hsa_circ_0043540	2.63853	7.89761	4.3113	0.00112707	0.0201767	-0.696746
hsa_circ_0082283	2.63719	4.05789	4.66138	0.000623656	0.0160062	-0.117063
hsa_circ_0074391	2.63633	6.14953	4.57683	0.000718412	0.0168898	-0.255573
hsa_circ_0000180	2.63494	4.84773	4.19177	0.00138438	0.0218424	-0.898192
hsa_circ_0074396	2.63295	8.39313	5.12342	0.000292935	0.0116034	0.621802
hsa_circ_0045682	2.63131	11.5504	3.63916	0.00365807	0.0338887	-1.8485
hsa_circ_0021714	2.63051	10.0318	3.92857	0.00219026	0.0268406	-1.34735
hsa_circ_0015763	2.63036	7.83392	4.1764	0.00142167	0.0221162	-0.924228
hsa_circ_0029108	2.62428	3.96557	3.88479	0.0023657	0.0277756	-1.42272
hsa_circ_0043590	2.62229	6.55895	4.20976	0.00134205	0.0216125	-0.86777
hsa_circ_0016349	2.61652	4.38273	3.73004	0.00311116	0.0314278	-1.69044
hsa_circ_0039977	2.61637	6.38546	5.15461	0.000278668	0.0113943	0.670529
hsa_circ_0028694	2.61563	4.35138	3.63285	0.00369952	0.0340629	-1.85949
hsa_circ_0073806	2.61526	5.50154	3.77359	0.00287969	0.0303154	-1.61492
hsa_circ_0036730	2.61414	5.31973	5.02013	0.000345953	0.012532	0.459354
hsa_circ_0005686	2.61253	6.18017	3.78572	0.0028184	0.0300388	-1.5939
hsa_circ_0016385	2.61248	4.53118	3.67189	0.00345054	0.0329746	-1.79151
hsa_circ_0073777	2.61146	5.49373	3.33553	0.0063136	0.0449957	-2.37959
hsa_circ_0057939	2.60992	7.17082	4.93228	0.000398998	0.0132874	0.319944
hsa_circ_0041045	2.60834	4.93529	4.89097	0.000426841	0.0135867	0.253989
hsa_circ_0044511	2.60625	9.30184	3.70778	0.00323681	0.032011	-1.7291
hsa_circ_0069574	2.60529	9.16215	3.42167	0.00540446	0.0415206	-2.22859
hsa_circ_0079911	2.59596	3.20749	4.621	0.000667158	0.0164427	-0.183087
hsa_circ_0047336	2.5959	10.2583	4.48505	0.000838539	0.0179627	-0.407026
hsa_circ_0009165	2.59483	4.90414	3.33947	0.00626884	0.0448532	-2.37269
hsa_circ_0041051	2.58461	5.62993	4.80827	0.000488904	0.0143507	0.121201
hsa_circ_0074032	2.58448	2.96213	3.31666	0.00653274	0.0457795	-2.4127
hsa_circ_0034567	2.58282	5.38648	3.53992	0.00436912	0.0371026	-2.02165
hsa_circ_0041039	2.57729	4.84047	4.61997	0.000668306	0.0164548	-0.184771
hsa_circ_0076799	2.5772	8.8378	3.38083	0.00581755	0.0431155	-2.30015
hsa_circ_0043588	2.57536	5.67635	3.34396	0.00621824	0.0446675	-2.36482
hsa_circ_0002189	2.57264	3.27032	3.58702	0.00401547	0.0355885	-1.9394
hsa_circ_0082060	2.57157	9.24329	4.28806	0.00117288	0.0204345	-0.735779
hsa_circ_0046829	2.57111	4.67834	3.65846	0.00353421	0.0332875	-1.81489
hsa_circ_0021727	2.56906	9.6681	4.27752	0.00119429	0.0206334	-0.753503
hsa_circ_0076092	2.56828	3.78408	3.24521	0.00743502	0.0492689	-2.53808
hsa_circ_0006829	2.56689	6.65985	4.63109	0.000655993	0.0163087	-0.16656
hsa_circ_0061639	2.56302	4.80547	3.84145	0.00255373	0.0287227	-1.49751
hsa_circ_0079878	2.56128	6.59552	3.25373	0.00732107	0.0488201	-2.52312
hsa_circ_0068314	2.56029	10.0854	5.82079	9.91e-05	0.00738675	1.67549
hsa_circ_0044506	2.55737	13.1054	3.56344	0.00418874	0.0363358	-1.98057
hsa_circ_0059718	2.55424	6.07724	4.46082	0.00087363	0.0182287	-0.447187
hsa_circ_0041049	2.55004	5.8563	5.5759	0.000143883	0.00857598	1.31411
hsa_circ_0057098	2.54887	7.45966	11.6314	1.1e-07	0.0012942	7.86002
hsa_circ_0045703	2.54866	11.7071	3.83142	0.0025994	0.0289246	-1.51484
hsa_circ_0084475	2.54112	6.57946	3.90605	0.00227874	0.0273182	-1.38609
hsa_circ_0038633	2.53927	5.42755	4.05742	0.00174795	0.0243079	-1.12657
hsa_circ_0001046	2.53732	7.20403	3.93505	0.00216547	0.0267511	-1.33621
hsa_circ_0043524	2.53338	4.74983	4.72966	0.000556725	0.0152141	-0.00592302
hsa_circ_0079594	2.53248	6.80433	4.43597	0.000911237	0.018502	-0.488478
hsa_circ_0007532	2.52896	6.33339	3.4523	0.00511429	0.0402684	-2.17493
hsa_circ_0031594	2.52879	8.01746	6.33817	4.63e-05	0.00583811	2.40809
hsa_circ_0044504	2.52868	13.1898	3.52147	0.00451622	0.037674	-2.05389
hsa_circ_0071294	2.5286	6.37373	3.80491	0.00272419	0.0295867	-1.56067
hsa_circ_0059737	2.52712	8.19735	4.4383	0.000907629	0.0184912	-0.484591
hsa_circ_0054975	2.5251	6.75124	4.80825	0.000488915	0.0143507	0.12118
hsa_circ_0021728	2.52389	9.62233	3.98693	0.00197708	0.0257006	-1.24715
hsa_circ_0025153	2.52186	4.94007	4.41994	0.000936375	0.0186768	-0.515138
hsa_circ_0043256	2.52051	6.14847	3.75546	0.00297383	0.0307814	-1.64634
hsa_circ_0079875	2.51825	6.26176	3.45754	0.00506628	0.0400563	-2.16575
hsa_circ_0012020	2.5164	5.23897	3.55022	0.00428919	0.0368226	-2.00366
hsa_circ_0068476	2.5148	5.99308	4.21048	0.00134038	0.0215935	-0.866555
hsa_circ_0059709	2.51392	10.65	4.51166	0.00080169	0.017669	-0.363004
hsa_circ_0015975	2.51385	7.79339	4.86414	0.00044601	0.0138355	0.211026
hsa_circ_0026449	2.5115	8.33805	5.15271	0.000279513	0.0114054	0.667575
hsa_circ_0021731	2.51095	9.78922	4.06908	0.00171278	0.0241263	-1.10667
hsa_circ_0047324	2.50807	7.23379	3.81748	0.00266426	0.0292421	-1.53893
hsa_circ_0084720	2.50779	8.24871	4.84454	0.000460586	0.0139844	0.179572
hsa_circ_0079876	2.50456	6.71368	3.38043	0.00582178	0.0431288	-2.30086
hsa_circ_0068024	2.50445	6.73871	5.05963	0.000324572	0.0121339	0.521668
hsa_circ_0012021	2.50405	5.3149	4.71977	0.00056593	0.0153363	-0.0219754
hsa_circ_0059725	2.50368	7.4404	4.34634	0.00106149	0.0198022	-0.638012
hsa_circ_0044510	2.50213	13.4379	3.58239	0.00404889	0.0357277	-1.94748
hsa_circ_0068471	2.50021	5.993	4.29078	0.00116742	0.0203943	-0.731204
hsa_circ_0021733	2.49909	10.0441	4.14677	0.00149649	0.022649	-0.974469
hsa_circ_0031593	2.4977	8.32753	6.49066	3.73e-05	0.00560214	2.61608
hsa_circ_0046706	2.49639	5.742	4.4649	0.000867613	0.0181734	-0.440417
hsa_circ_0033570	2.49613	10.7954	3.56508	0.00417643	0.036275	-1.9777
hsa_circ_0079867	2.49405	6.70511	3.83089	0.00260182	0.0289333	-1.51575
hsa_circ_0001964	2.49385	7.74906	4.11768	0.00157396	0.0232385	-1.0239
hsa_circ_0019956	2.49278	6.17311	3.28581	0.0069079	0.0472396	-2.46684
hsa_circ_0001821_M_L	2.49228	8.37348	5.23579	0.000244861	0.0107159	0.79668
hsa_circ_0065440	2.48988	5.50003	5.15783	0.000277237	0.0113806	0.675553
hsa_circ_0013766	2.4864	6.71562	3.80072	0.00274447	0.0296785	-1.56792
hsa_circ_0019965	2.48553	4.13755	3.51752	0.00454841	0.037812	-2.06081
hsa_circ_0044507	2.48115	13.369	3.61522	0.00381791	0.0346568	-1.89021
hsa_circ_0067841	2.48001	4.4592	3.54386	0.0043384	0.0369945	-2.01477
hsa_circ_0091241	2.47995	4.21545	3.85608	0.0024886	0.0284691	-1.47225
hsa_circ_0036085	2.47886	6.67423	4.46408	0.000868827	0.018191	-0.441787
hsa_circ_0025871	2.47248	5.81839	4.37088	0.00101793	0.0194075	-0.596956
hsa_circ_0084486	2.47247	7.9459	3.80478	0.00272482	0.0295886	-1.5609
hsa_circ_0044508	2.47193	12.5594	3.49594	0.00472821	0.0386043	-2.09855
hsa_circ_0084721	2.47135	7.36585	4.66016	0.000624928	0.0160296	-0.119057
hsa_circ_0046769	2.46822	4.84665	3.58594	0.00402329	0.0356153	-1.94129
hsa_circ_0045698	2.46811	5.07752	4.91972	0.000407256	0.0134356	0.299916
hsa_circ_0079543	2.46483	7.5222	3.30779	0.00663852	0.0461803	-2.42827
hsa_circ_0020489	2.46417	9.97613	4.17309	0.00142982	0.0221808	-0.929828
hsa_circ_0036771	2.46408	7.06789	8.37174	3.25e-06	0.00329874	4.903
hsa_circ_0044502	2.46363	13.4684	3.57125	0.00413051	0.0360839	-1.96693
hsa_circ_0067169	2.46183	5.21744	4.08585	0.00166348	0.0237945	-1.07807
hsa_circ_0057111	2.46129	7.73135	8.99867	1.58e-06	0.00263892	5.56064
hsa_circ_0068313	2.45977	10.3884	5.87552	9.13e-05	0.00728167	1.75496
hsa_circ_0021732	2.45958	9.97482	3.97431	0.00202127	0.0259456	-1.26878
hsa_circ_0068026	2.45894	7.33914	5.14753	0.00028184	0.0114477	0.659486
hsa_circ_0071683	2.4537	5.04873	3.68968	0.00334284	0.0324273	-1.76056
hsa_circ_0065448	2.4527	6.92506	4.74557	0.000542239	0.0150105	0.0198807
hsa_circ_0044512	2.45248	13.4183	3.60421	0.00389388	0.0349714	-1.90942
hsa_circ_0044509	2.45048	13.456	3.52256	0.00450739	0.0376535	-2.05199
hsa_circ_0040740	2.45013	9.75345	3.82135	0.00264608	0.0291908	-1.53224
hsa_circ_0056029	2.44765	6.05783	4.14572	0.00149922	0.0226693	-0.976252
hsa_circ_0006225	2.44598	6.48731	3.96229	0.00206434	0.0261692	-1.28942
hsa_circ_0068660	2.44332	8.00682	4.03587	0.00181493	0.0247541	-1.16338
hsa_circ_0071295	2.43924	6.37898	3.98383	0.00198785	0.0257738	-1.25246
hsa_circ_0044503	2.43781	13.2416	3.54952	0.00429457	0.0368375	-2.00488
hsa_circ_0034573	2.43627	5.28144	3.5705	0.00413604	0.0360937	-1.96823
hsa_circ_0031978	2.43412	6.89918	4.22515	0.00130689	0.0213563	-0.841765
hsa_circ_0067728	2.43194	10.9201	4.64851	0.000637187	0.0161757	-0.138078
hsa_circ_0057097	2.4309	7.38862	10.1247	4.7e-07	0.00163174	6.62862
hsa_circ_0047325	2.4294	5.82123	3.87071	0.00242514	0.0280917	-1.44699
hsa_circ_0059712	2.42835	7.47681	4.23818	0.00127787	0.0212155	-0.819768
hsa_circ_0025039	2.4283	7.12569	4.55871	0.000740607	0.0171217	-0.285375
hsa_circ_0012022	2.42341	5.99324	3.68969	0.00334281	0.0324273	-1.76055
hsa_circ_0023837	2.41981	7.96051	6.63051	3.07e-05	0.00518251	2.8037
hsa_circ_0036084	2.41906	4.85689	3.36169	0.00602212	0.0438948	-2.33371
hsa_circ_0021737	2.41838	9.36977	4.4709	0.00085885	0.0181346	-0.430473
hsa_circ_0043562	2.41453	6.1704	4.40143	0.000966311	0.0189254	-0.54597
hsa_circ_0036765	2.41252	7.34049	7.44371	1.03e-05	0.00438404	3.83702
hsa_circ_0055669	2.41174	7.37712	3.70478	0.00325414	0.0320962	-1.73431
hsa_circ_0068473	2.41141	6.13056	3.77553	0.00286979	0.0302635	-1.61155
hsa_circ_0027923	2.41083	5.08317	4.64723	0.000638553	0.0161821	-0.140176
hsa_circ_0009385	2.41015	3.51603	5.21789	0.000251063	0.0108322	0.771677
hsa_circ_0065445	2.40947	6.24349	4.26653	0.00121706	0.0207873	-0.772002
hsa_circ_0068025	2.40911	6.96317	4.65289	0.000632543	0.0161085	-0.130916
hsa_circ_0069280	2.40893	5.87301	3.82026	0.00265117	0.0292152	-1.53412
hsa_circ_0036762	2.40694	7.35473	7.3767	1.12e-05	0.00438404	3.75549
hsa_circ_0006367	2.39919	3.95789	3.48549	0.0048178	0.0390238	-2.11682
hsa_circ_0016126	2.39911	5.44259	3.57336	0.00411495	0.0360266	-1.96325
hsa_circ_0092136	2.39872	4.29671	4.47697	0.000850072	0.0180358	-0.420408
hsa_circ_0030410	2.39793	8.28988	3.57282	0.00411893	0.0360274	-1.96419
hsa_circ_0015771	2.39673	6.67399	4.54171	0.000762092	0.0173367	-0.313386
hsa_circ_0007034	2.3966	9.48744	4.05888	0.0017435	0.0243007	-1.12407
hsa_circ_0059711	2.39559	7.80264	4.45239	0.000886208	0.0183256	-0.461192
hsa_circ_0021734	2.38854	9.28632	3.99203	0.0019595	0.0256082	-1.23841
hsa_circ_0056471	2.38749	4.37083	3.60806	0.00386712	0.0348575	-1.9027
hsa_circ_0013419	2.38669	9.28492	4.98069	0.000368784	0.0128278	0.396909
hsa_circ_0068409	2.38363	7.39501	3.59857	0.00393334	0.0351705	-1.91925
hsa_circ_0038634	2.38361	5.7865	4.15911	0.00146484	0.0224227	-0.953528
hsa_circ_0020490	2.38346	7.18552	4.32648	0.00109815	0.0199878	-0.671273
hsa_circ_0041127	2.3834	6.39571	4.14392	0.00150391	0.022707	-0.979311
hsa_circ_0034697	2.38133	6.64262	4.74145	0.000545949	0.0150709	0.0132072
hsa_circ_0091195	2.38055	6.40241	4.76741	0.000522998	0.0148305	0.0552396
hsa_circ_0024596	2.3787	7.89161	6.39615	4.27e-05	0.00579825	2.48759
hsa_circ_0005413	2.37644	8.78619	3.8989	0.00230762	0.0274706	-1.39841
hsa_circ_0074186	2.37472	6.53905	6.03226	7.23e-05	0.00672811	1.97997
hsa_circ_0025381	2.37113	7.70132	4.06753	0.00171741	0.0241339	-1.10931
hsa_circ_0057938	2.37098	7.99334	4.86205	0.000447544	0.0138589	0.207669
hsa_circ_0012168	2.36987	5.15314	3.8241	0.00263326	0.0290927	-1.52749
hsa_circ_0000650	2.36986	7.52626	6.88497	2.16e-05	0.00497602	3.13751
hsa_circ_0021738	2.36854	10.0137	4.7071	0.000577964	0.0154781	-0.0425728
hsa_circ_0056032	2.36518	5.97488	4.54421	0.000758897	0.0173008	-0.309271
hsa_circ_0064371	2.3614	6.92688	4.53102	0.000775947	0.0174274	-0.331033
hsa_circ_0068022	2.35993	6.56211	4.89035	0.000427272	0.0135867	0.253003
hsa_circ_0025874	2.35942	7.11397	3.50136	0.00468235	0.0384243	-2.08907
hsa_circ_0048676	2.35939	4.9018	4.67839	0.000606226	0.0157975	-0.0893106
hsa_circ_0059720	2.3588	6.76747	4.98326	0.000367248	0.0128089	0.400991
hsa_circ_0052831	2.3574	8.9986	6.3881	4.32e-05	0.00580716	2.47658
hsa_circ_0021730	2.35515	9.3407	3.94351	0.0021335	0.0265789	-1.32166
hsa_circ_0070554	2.35376	5.41483	4.37635	0.00100849	0.0193243	-0.587824
hsa_circ_0009383	2.35369	4.91767	6.27031	5.11e-05	0.0059362	2.31437
hsa_circ_0019164	2.35348	9.34017	4.49385	0.000826158	0.017866	-0.392454
hsa_circ_0068019	2.3528	7.44816	4.53107	0.000775879	0.0174274	-0.330947
hsa_circ_0084479	2.3467	7.27296	4.22675	0.00130328	0.0213266	-0.839059
hsa_circ_0045873	2.34649	8.33825	3.5347	0.00441026	0.0372736	-2.03077
hsa_circ_0043952	2.34343	4.43426	3.32266	0.00646228	0.0455723	-2.40218
hsa_circ_0019554	2.3421	3.75051	3.40441	0.00557524	0.0421935	-2.25882
hsa_circ_0007496	2.34196	5.25515	4.90779	0.000415262	0.0134407	0.28088
hsa_circ_0079871	2.34176	6.54083	3.31672	0.00653214	0.0457795	-2.41261
hsa_circ_0060551	2.33942	8.41529	4.28901	0.00117097	0.0204252	-0.73418
hsa_circ_0015767	2.33932	6.82977	4.35257	0.00105024	0.0197214	-0.627575
hsa_circ_0079868	2.33846	6.84584	3.42658	0.00535683	0.0412941	-2.21998
hsa_circ_0026448	2.33586	8.5123	5.61448	0.000135601	0.00838063	1.37167
hsa_circ_0057109	2.33456	8.18554	9.63456	7.85e-07	0.00193563	6.18067
hsa_circ_0073794	2.33407	6.06137	3.42495	0.00537256	0.0413644	-2.22283
hsa_circ_0088206	2.33194	7.0854	3.28198	0.00695587	0.0473997	-2.47354
hsa_circ_0045559	2.33146	7.73215	4.83903	0.000464777	0.0140398	0.170711
hsa_circ_0003166	2.33057	7.56941	4.19952	0.00136598	0.0217376	-0.885084
hsa_circ_0074201	2.33033	5.68873	5.39337	0.000191007	0.00962986	1.03865
hsa_circ_0079874	2.32837	6.72152	3.45803	0.0050618	0.0400423	-2.16489
hsa_circ_0000825	2.32634	7.63259	3.68657	0.00336142	0.0325336	-1.76597
hsa_circ_0071685	2.32634	6.17023	4.6	0.000691025	0.0166323	-0.217508
hsa_circ_0034568	2.3256	4.91946	3.60838	0.00386492	0.0348412	-1.90214
hsa_circ_0054974	2.32532	6.93013	4.64974	0.000635875	0.0161609	-0.13606
hsa_circ_0040742	2.3248	8.71711	3.54965	0.00429357	0.0368347	-2.00465
hsa_circ_0047457	2.3225	4.32905	4.47172	0.000857666	0.0181276	-0.429121
hsa_circ_0045688	2.32152	9.33864	4.74607	0.000541792	0.0150105	0.0206886
hsa_circ_0040804	2.32142	8.20471	4.25914	0.00123262	0.0209239	-0.784447
hsa_circ_0008335	2.32136	9.53487	3.92964	0.00218613	0.0268204	-1.3455
hsa_circ_0090945	2.32126	5.30314	3.46246	0.0050216	0.0398712	-2.15714
hsa_circ_0019215	2.32107	6.98112	4.26016	0.00123046	0.0209186	-0.782728
hsa_circ_0036764	2.32033	7.52252	6.89089	2.14e-05	0.00497488	3.14515
hsa_circ_0037539	2.32029	4.21498	4.39413	0.000978403	0.0190382	-0.558154
hsa_circ_0077580	2.31972	3.8799	3.2704	0.00710332	0.0479589	-2.49387
hsa_circ_0026588	2.31927	4.96885	3.82005	0.00265218	0.0292181	-1.53449
hsa_circ_0068659	2.30801	8.27756	3.7871	0.00281152	0.0300231	-1.59151
hsa_circ_0021735	2.30724	9.43229	3.95413	0.00209408	0.0263529	-1.30342
hsa_circ_0056156	2.30591	3.64726	3.58786	0.00400948	0.0355693	-1.93794
hsa_circ_0003457	2.30559	8.26066	3.83318	0.00259129	0.0288735	-1.51179
hsa_circ_0006006	2.30235	7.7794	9.01048	1.56e-06	0.00263892	5.57257
hsa_circ_0070910	2.30151	6.23123	4.10471	0.00160983	0.0234447	-1.04596
hsa_circ_0040009	2.30014	7.05339	3.79566	0.00276918	0.0297639	-1.57668
hsa_circ_0003543	2.29849	7.03663	3.93073	0.00218196	0.0268052	-1.34363
hsa_circ_0056039	2.29818	6.28815	4.23547	0.00128385	0.0212155	-0.824341
hsa_circ_0023824	2.29706	4.94843	4.42906	0.00092199	0.0185987	-0.49997
hsa_circ_0065424	2.29584	6.4582	4.3898	0.000985638	0.0191204	-0.565372
hsa_circ_0039975	2.29484	8.20592	5.07002	0.000319184	0.0120389	0.538018
hsa_circ_0052582	2.29186	7.18772	3.62661	0.00374096	0.0342809	-1.87035
hsa_circ_0040807	2.29147	8.4975	4.05352	0.00175987	0.0243322	-1.13322
hsa_circ_0073779	2.29049	6.0995	3.33393	0.0063319	0.0450719	-2.3824
hsa_circ_0046781	2.28903	5.30337	3.92438	0.00220643	0.0269104	-1.35455
hsa_circ_0031909	2.28786	4.98382	3.31828	0.00651372	0.0457428	-2.40987
hsa_circ_0054973	2.28709	7.2518	4.84318	0.000461617	0.0139863	0.177386
hsa_circ_0036769	2.28606	6.9628	7.46779	9.97e-06	0.00438404	3.86616
hsa_circ_0034692	2.28552	6.80337	4.3037	0.00114183	0.0202491	-0.709489
hsa_circ_0079872	2.28523	6.6731	3.4201	0.00541974	0.0415504	-2.23133
hsa_circ_0073805	2.28471	6.00415	3.44565	0.00517596	0.0405173	-2.18658
hsa_circ_0032018	2.28453	4.76373	3.65784	0.00353811	0.0332917	-1.81597
hsa_circ_0015977	2.2834	7.7124	4.10725	0.00160274	0.0234029	-1.04164
hsa_circ_0066935	2.28178	6.96241	4.57075	0.000725777	0.0169775	-0.265563
hsa_circ_0043598	2.27678	15.1548	3.42865	0.0053369	0.0412071	-2.21636
hsa_circ_0084722	2.27544	7.67242	4.86606	0.000444611	0.0138186	0.214099
hsa_circ_0025154	2.27523	6.04975	5.15096	0.000280299	0.011406	0.664833
hsa_circ_0059714	2.27323	7.26892	3.84286	0.00254736	0.0286792	-1.49507
hsa_circ_0003878	2.27288	6.44645	4.45791	0.000877946	0.0182691	-0.452016
hsa_circ_0056037	2.27198	5.74454	4.64229	0.000643838	0.0162312	-0.148247
hsa_circ_0036763	2.27141	7.19644	6.09173	6.63e-05	0.00649831	2.06435
hsa_circ_0057094	2.26666	7.51453	10.0682	4.98e-07	0.00163174	6.57823
hsa_circ_0043526	2.26343	6.70656	5.23182	0.000246409	0.0107622	0.790533
hsa_circ_0021726	2.26261	10.524	4.21113	0.00133887	0.021577	-0.86545
hsa_circ_0063401	2.26181	6.64359	3.80395	0.00272883	0.0295978	-1.56234
hsa_circ_0021722	2.26095	9.8791	4.12753	0.00154727	0.0230674	-1.00715
hsa_circ_0041054	2.26072	5.36269	4.33017	0.00109123	0.0199479	-0.665084
hsa_circ_0068469	2.25925	10.8495	4.33744	0.00107776	0.0198818	-0.652916
hsa_circ_0046827	2.2586	7.72699	3.53287	0.00442479	0.0373175	-2.03398
hsa_circ_0043624	2.25768	9.51397	5.14652	0.000282297	0.0114558	0.657903
hsa_circ_0009098	2.25447	8.63421	4.82985	0.000471845	0.0141474	0.155949
hsa_circ_0017791	2.25376	4.68137	3.96662	0.00204871	0.0260753	-1.28198
hsa_circ_0057087	2.25346	9.47096	12.5118	5.03e-08	0.0012942	8.48977
hsa_circ_0079866	2.25336	6.71528	3.57722	0.00408661	0.0358798	-1.95651
hsa_circ_0063629	2.25219	8.73184	4.85865	0.000450044	0.0138789	0.202221
hsa_circ_0068414	2.25203	8.48801	3.26571	0.00716391	0.0481884	-2.5021
hsa_circ_0021724	2.25108	10.4415	4.34767	0.00105908	0.0197745	-0.635787
hsa_circ_0001925	2.24936	7.66704	3.55474	0.00425458	0.0366703	-1.99577
hsa_circ_0040884	2.24927	9.53701	4.48623	0.000836867	0.0179488	-0.405071
hsa_circ_0015881	2.24846	7.89018	4.86743	0.000443611	0.0138045	0.216302
hsa_circ_0068470	2.24664	10.6247	4.2535	0.00124462	0.0210079	-0.793937
hsa_circ_0008346	2.24646	7.77773	4.18561	0.00139919	0.0219544	-0.908618
hsa_circ_0056040	2.2457	6.58613	4.23959	0.00127477	0.0212152	-0.81739
hsa_circ_0057088	2.24502	9.54237	11.7584	9.77e-08	0.0012942	7.95461
hsa_circ_0043547	2.24308	8.11479	4.37488	0.00101101	0.0193459	-0.590277
hsa_circ_0008926	2.24092	8.13081	4.42113	0.000934487	0.0186768	-0.513161
hsa_circ_0068260	2.23971	7.99403	4.17314	0.0014297	0.0221808	-0.929745
hsa_circ_0068023	2.23884	7.23273	5.33777	0.000208419	0.0099447	0.953712
hsa_circ_0087268	2.23878	7.94824	9.2507	1.19e-06	0.00245676	5.81183
hsa_circ_0021539	2.2381	6.0363	6.96707	1.93e-05	0.00495328	3.24314
hsa_circ_0003707	2.23497	10.4039	4.19118	0.0013858	0.0218498	-0.899197
hsa_circ_0087276	2.23466	7.48878	4.70862	0.000576504	0.0154576	-0.0400965
hsa_circ_0021615	2.23448	5.59462	3.24323	0.00746175	0.0493806	-2.54155
hsa_circ_0060949	2.23144	6.262	4.26156	0.0012275	0.0208899	-0.780371
hsa_circ_0057106	2.22943	7.75317	8.64863	2.35e-06	0.00289783	5.19937
hsa_circ_0067838	2.22861	4.66843	3.87737	0.00239683	0.0279304	-1.43551
hsa_circ_0017789	2.22849	4.78255	4.11152	0.00159089	0.0233374	-1.03438
hsa_circ_0071263	2.22827	4.6453	4.7844	0.000508525	0.0145915	0.0827017
hsa_circ_0072762	2.22781	7.95566	3.9173	0.00223408	0.0270424	-1.36673
hsa_circ_0084719	2.22773	8.56417	4.73796	0.00054912	0.0150974	0.0075397
hsa_circ_0034695	2.22766	7.69083	4.45897	0.000876384	0.0182517	-0.450271
hsa_circ_0068307	2.22602	4.5147	3.81606	0.00267097	0.0292698	-1.54139
hsa_circ_0088204	2.22554	8.27732	3.97509	0.0020185	0.0259325	-1.26744
hsa_circ_0002563_M_L	2.22376	5.22115	4.20683	0.00134885	0.021671	-0.872726
hsa_circ_0091238	2.22358	4.20755	3.25037	0.00736586	0.0490229	-2.52903
hsa_circ_0068018	2.22311	7.68785	4.72691	0.000559265	0.0152441	-0.0103792
hsa_circ_0059730	2.22306	8.55599	4.96632	0.000377494	0.0129254	0.374097
hsa_circ_0065035	2.2215	5.18793	4.02222	0.00185872	0.0249979	-1.18672
hsa_circ_0005774	2.22111	6.70735	3.85266	0.00250363	0.0285057	-1.47814
hsa_circ_0059726	2.22091	7.64783	4.9598	0.000381515	0.0129693	0.363741
hsa_circ_0005403	2.22078	7.41034	4.09206	0.0016456	0.0237013	-1.06749
hsa_circ_0034694	2.21712	8.37052	4.28654	0.00117594	0.0204533	-0.738327
hsa_circ_0035016	2.217	6.05168	4.42771	0.000924107	0.0186031	-0.502217
hsa_circ_0016362	2.21606	5.80477	5.37644	0.000196141	0.00968698	1.01283
hsa_circ_0058933	2.21598	7.62935	3.90441	0.00228534	0.0273569	-1.38892
hsa_circ_0070828	2.21533	5.89767	3.78263	0.00283387	0.0301421	-1.59924
hsa_circ_0023678	2.21352	8.26204	3.34283	0.00623095	0.0447218	-2.36681
hsa_circ_0072577	2.21163	5.37372	4.30389	0.00114146	0.0202491	-0.70917
hsa_circ_0021725	2.21121	10.2673	3.99898	0.00193579	0.0254681	-1.22649
hsa_circ_0069486	2.21073	6.43276	3.83009	0.00260551	0.0289489	-1.51713
hsa_circ_0084474	2.21065	8.38518	4.00904	0.00190204	0.0252628	-1.20928
hsa_circ_0023020	2.21062	5.30329	3.52125	0.004518	0.0376854	-2.05428
hsa_circ_0045875	2.21002	8.33092	3.66884	0.00346936	0.0330513	-1.79682
hsa_circ_0036711	2.20687	5.93546	5.28188	0.00022762	0.0103732	0.86785
hsa_circ_0088203	2.20468	10.2995	4.20791	0.00134634	0.0216582	-0.870903
hsa_circ_0092304	2.20315	6.90707	4.58907	0.000703803	0.0167236	-0.235453
hsa_circ_0073787	2.20123	6.03795	3.97414	0.00202189	0.0259471	-1.26908
hsa_circ_0063547	2.20105	9.66799	3.31425	0.0065614	0.0458786	-2.41694
hsa_circ_0025723	2.19799	6.38199	3.89981	0.00230394	0.0274462	-1.39685
hsa_circ_0081067	2.19673	7.86379	5.15289	0.000279435	0.0114054	0.667847
hsa_circ_0070555	2.19526	5.97698	4.20704	0.00134836	0.0216699	-0.872365
hsa_circ_0072760	2.19381	7.53353	3.96441	0.00205665	0.0261239	-1.28576
hsa_circ_0005345	2.19341	8.73493	4.04229	0.00179468	0.0245908	-1.1524
hsa_circ_0021537	2.19308	6.00774	5.13585	0.000287158	0.0115325	0.641243
hsa_circ_0057093	2.19203	7.17618	8.53702	2.68e-06	0.00311698	5.08106
hsa_circ_0057124	2.19172	6.37233	8.74154	2.11e-06	0.00281001	5.2967
hsa_circ_0079224	2.1901	6.40541	5.4388	0.000177924	0.00929417	1.10769
hsa_circ_0036766	2.18941	7.84465	8.50671	2.77e-06	0.00311698	5.04866
hsa_circ_0057090	2.18895	9.86445	10.8499	2.28e-07	0.0012942	7.24729
hsa_circ_0015769	2.18842	6.79194	4.36003	0.00103696	0.0195851	-0.615104
hsa_circ_0001495	2.18785	8.1962	4.38906	0.000986881	0.0191402	-0.566607
hsa_circ_0059735	2.18686	7.383	5.24486	0.000241362	0.0106627	0.810711
hsa_circ_0034566	2.18673	6.29225	3.81923	0.00265601	0.0292385	-1.5359
hsa_circ_0064566	2.18587	6.92458	3.67681	0.00342039	0.0328143	-1.78295
hsa_circ_0057091	2.18505	9.74391	11.7318	1e-07	0.0012942	7.93494
hsa_circ_0067930	2.18476	4.76906	3.38669	0.00575641	0.0428675	-2.28989
hsa_circ_0007260	2.1844	3.74892	3.64814	0.0035999	0.0335565	-1.83286
hsa_circ_0002931	2.18208	5.97323	5.5935	0.00014004	0.00850864	1.3404
hsa_circ_0084481	2.18133	7.39967	4.15625	0.0014721	0.0224792	-0.958373
hsa_circ_0023681	2.1812	7.70549	3.69914	0.00328698	0.0322154	-1.74411
hsa_circ_0032867	2.17993	3.5854	4.3909	0.000983794	0.0191138	-0.563538
hsa_circ_0071684	2.1798	6.28007	4.63885	0.000647545	0.0162344	-0.153869
hsa_circ_0091192	2.17975	6.89668	4.53906	0.000765507	0.0173517	-0.317765
hsa_circ_0036768	2.1782	6.9764	7.69184	7.49e-06	0.00412796	4.13341
hsa_circ_0042563	2.17684	8.38561	4.52053	0.000789781	0.017554	-0.348343
hsa_circ_0011711	2.17627	6.66892	4.30693	0.00113552	0.0202105	-0.704065
hsa_circ_0036770	2.17603	5.9438	6.65499	2.96e-05	0.00516934	2.83624
hsa_circ_0002764	2.17516	9.80552	4.01192	0.00189247	0.0252018	-1.20434
hsa_circ_0039218	2.17445	5.22288	4.33783	0.00107703	0.0198818	-0.652252
hsa_circ_0031007	2.17257	5.56856	3.86421	0.00245311	0.0282634	-1.4582
hsa_circ_0068319	2.17208	4.85687	4.91577	0.000409886	0.0134381	0.293621
hsa_circ_0079873	2.17162	6.86307	3.47066	0.00494806	0.0395698	-2.14278
hsa_circ_0042551	2.1707	5.03055	3.2804	0.00697589	0.0474883	-2.47633
hsa_circ_0043597	2.16382	15.5326	3.55584	0.00424617	0.0366262	-1.99384
hsa_circ_0043538	2.16181	7.12897	4.23438	0.00128627	0.0212186	-0.826184
hsa_circ_0024794	2.16147	4.79884	3.31695	0.00652936	0.0457795	-2.41219
hsa_circ_0084478	2.16047	7.52509	4.5516	0.000749521	0.0172054	-0.297094
hsa_circ_0050967	2.1591	5.16411	4.33177	0.00108826	0.0199381	-0.662416
hsa_circ_0038635	2.158	9.20051	4.64563	0.000640261	0.0161927	-0.142791
hsa_circ_0056034	2.15618	6.7032	3.81337	0.00268371	0.0293614	-1.54604
hsa_circ_0001911	2.15344	4.26663	3.59245	0.00397665	0.035394	-1.92993
hsa_circ_0030411	2.15326	10.6506	3.47342	0.00492361	0.0394569	-2.13796
hsa_circ_0090959	2.15294	5.60583	3.61685	0.00380684	0.034616	-1.88738
hsa_circ_0021740	2.15034	9.99304	3.86269	0.00245969	0.0282972	-1.46083
hsa_circ_0065433	2.14971	4.97267	4.71045	0.000574757	0.0154352	-0.0371246
hsa_circ_0052830	2.14895	12.2229	5.21842	0.000251713	0.0108444	0.769767
hsa_circ_0021741	2.14767	9.88697	3.88584	0.00236131	0.0277608	-1.42091
hsa_circ_0029695	2.1443	5.95423	3.28203	0.00695531	0.0473995	-2.47347
hsa_circ_0084477	2.14294	7.55207	4.27396	0.00120161	0.0206954	-0.75949
hsa_circ_0014209	2.13971	8.49483	4.01245	0.00189072	0.0251954	-1.20343
hsa_circ_0039226	2.13506	5.16834	4.40117	0.000966738	0.0189254	-0.546402
hsa_circ_0060552	2.13479	8.55576	4.18842	0.00139242	0.0218914	-0.903865
hsa_circ_0020493	2.13464	7.77169	3.74779	0.00301457	0.030937	-1.65963
hsa_circ_0065034	2.13435	5.07905	3.56651	0.00416575	0.0362212	-1.97521
hsa_circ_0005301	2.13214	7.31499	3.78203	0.00283689	0.0301557	-1.60029
hsa_circ_0057100	2.12845	8.90026	8.35103	3.34e-06	0.00329874	4.88046
hsa_circ_0034693	2.12813	7.48451	3.59986	0.00392427	0.0351053	-1.917
hsa_circ_0043603	2.1276	6.0485	3.53141	0.00443638	0.0373486	-2.03653
hsa_circ_0006357	2.12554	7.22651	5.0986	0.000304838	0.0118038	0.58292
hsa_circ_0056031	2.12504	5.87768	3.83617	0.00257765	0.0288223	-1.50662
hsa_circ_0057104	2.12419	7.18926	7.34566	1.17e-05	0.00438404	3.71751
hsa_circ_0043657	2.12416	7.92988	3.63794	0.00366606	0.0339238	-1.85063
hsa_circ_0065408	2.12347	7.0591	3.58538	0.00402727	0.03563	-1.94226
hsa_circ_0057108	2.12313	8.26276	9.20981	1.25e-06	0.00251172	5.77158
hsa_circ_0087038	2.12241	6.88664	3.92866	0.0021899	0.0268406	-1.34719
hsa_circ_0039978	2.12094	8.00935	5.94958	8.17e-05	0.00702997	1.86177
hsa_circ_0021704	2.12032	8.89938	3.76362	0.00293106	0.0305959	-1.63219
hsa_circ_0081216	2.11958	7.41589	5.06124	0.00032373	0.0121225	0.524208
hsa_circ_0060964	2.117	6.36183	4.78697	0.000506371	0.0145584	0.0868543
hsa_circ_0034698	2.11596	7.38917	3.95018	0.00210867	0.026444	-1.31021
hsa_circ_0021568	2.11539	7.81666	3.81462	0.0026778	0.029322	-1.54388
hsa_circ_0057099	2.11448	8.85801	7.93014	5.56e-06	0.00387088	4.41012
hsa_circ_0074843	2.11279	8.50564	4.90959	0.000414046	0.0134381	0.283749
hsa_circ_0085289	2.11225	11.4852	3.39772	0.00564294	0.0424538	-2.27055
hsa_circ_0026362	2.10986	11.2673	3.23646	0.00755387	0.049726	-2.55343
hsa_circ_0080256	2.10984	7.16671	4.01492	0.00188256	0.0251358	-1.1992
hsa_circ_0028700	2.1091	5.73974	3.61351	0.00382966	0.0347102	-1.89321
hsa_circ_0079215	2.10907	7.09489	5.13296	0.000288492	0.0115325	0.636719
hsa_circ_0015404	2.10899	5.63459	5.02343	0.000344108	0.0125009	0.464579
hsa_circ_0039217	2.10713	5.58049	5.06787	0.000320291	0.0120506	0.534638
hsa_circ_0071293	2.10583	5.72184	4.04282	0.00179302	0.0245724	-1.1515
hsa_circ_0056157	2.1042	4.55187	3.48066	0.00485984	0.0392261	-2.12528
hsa_circ_0025181	2.10384	13.5633	3.88192	0.00237769	0.0278418	-1.42767
hsa_circ_0012576	2.10278	3.8292	4.31829	0.00111365	0.0200679	-0.685007
hsa_circ_0034691	2.10059	8.03712	3.718	0.0031785	0.0317748	-1.71135
hsa_circ_0068678	2.10024	6.06731	4.09128	0.00164784	0.0237152	-1.06882
hsa_circ_0001596	2.10004	10.6358	4.49298	0.000827373	0.017866	-0.393894
hsa_circ_0068474	2.09716	8.27464	4.14685	0.00149627	0.022649	-0.974323
hsa_circ_0025200	2.09645	13.6785	3.81984	0.00265317	0.029223	-1.53485
hsa_circ_0052829	2.09577	12.5213	5.21739	0.000252125	0.0108516	0.768174
hsa_circ_0019975	2.09546	6.38057	3.67719	0.0034181	0.0328059	-1.78229
hsa_circ_0016518	2.09426	6.45902	3.30964	0.00661632	0.0460656	-2.42502
hsa_circ_0046828	2.09291	7.19169	4.0207	0.00186365	0.0250263	-1.18932
hsa_circ_0059397	2.09266	4.78157	3.93279	0.00217408	0.0267755	-1.3401
hsa_circ_0057103	2.09253	7.27471	7.42794	1.05e-05	0.00438404	3.81789
hsa_circ_0074844	2.09084	8.65384	4.88808	0.000428861	0.013608	0.249372
hsa_circ_0087037	2.08641	7.52479	4.15952	0.00146379	0.0224217	-0.952829
hsa_circ_0048031	2.08524	7.31235	4.11853	0.00157162	0.023212	-1.02244
hsa_circ_0068707	2.08085	6.04662	4.56704	0.00073032	0.0170254	-0.271675
hsa_circ_0060961	2.08082	6.59922	6.19823	5.67e-05	0.00614499	2.21406
hsa_circ_0072765	2.08019	9.11563	3.67693	0.00341965	0.0328137	-1.78274
hsa_circ_0084472	2.07913	7.35065	4.75797	0.000531222	0.0149341	0.0399697
hsa_circ_0005284	2.07876	7.03705	4.90785	0.000415222	0.0134407	0.280975
hsa_circ_0088195	2.0752	8.01579	3.9596	0.00207409	0.0262126	-1.29403
hsa_circ_0021729	2.07507	10.101	3.78	0.00284713	0.0301905	-1.60381
hsa_circ_0073352	2.07494	6.40557	4.74913	0.000539053	0.0149838	0.0256483
hsa_circ_0025792	2.07462	8.36063	4.34763	0.00105915	0.0197745	-0.635843
hsa_circ_0054450	2.07342	5.12459	3.99459	0.00195073	0.0255479	-1.23402
hsa_circ_0075085	2.0733	8.55847	3.50466	0.0046547	0.0383	-2.0833
hsa_circ_0068870	2.07069	5.67627	3.38849	0.00573773	0.042769	-2.28674
hsa_circ_0019245	2.06953	7.1989	4.569	0.000727915	0.0169962	-0.268444
hsa_circ_0050495	2.06879	7.65554	3.80321	0.00273243	0.0296024	-1.56362
hsa_circ_0002761	2.06701	8.41714	3.82665	0.00262138	0.0290223	-1.52307
hsa_circ_0090955	2.06678	7.35283	4.20379	0.00135594	0.0217062	-0.877864
hsa_circ_0019166	2.06508	7.16779	4.25433	0.00124284	0.020982	-0.792539
hsa_circ_0073287	2.06508	7.78083	4.58144	0.000712873	0.0168414	-0.247994
hsa_circ_0077769	2.06433	8.51607	5.13451	0.000287778	0.0115325	0.639138
hsa_circ_0003017	2.06402	6.90202	3.70071	0.00327783	0.032175	-1.74139
hsa_circ_0008599	2.06386	4.10209	4.59914	0.000692024	0.0166323	-0.218923
hsa_circ_0001135	2.06331	7.74369	5.00315	0.000355593	0.0126438	0.432502
hsa_circ_0016457	2.06322	7.29861	3.72822	0.00312126	0.031477	-1.6936
hsa_circ_0077158	2.05975	5.91543	4.9751	0.000372144	0.0128513	0.388048
hsa_circ_0042557	2.0594	6.18497	4.36289	0.0010319	0.0195186	-0.610311
hsa_circ_0050496	2.05827	9.36437	3.91769	0.00223255	0.0270312	-1.36606
hsa_circ_0045684	2.05723	9.44501	5.14246	0.000284137	0.0114968	0.651563
hsa_circ_0005346	2.05579	7.41851	4.54598	0.000756643	0.0172761	-0.306357
hsa_circ_0021705	2.05254	9.30859	3.48223	0.00484614	0.0391636	-2.12253
hsa_circ_0023662	2.0508	7.52087	3.38351	0.00578951	0.0430094	-2.29546
hsa_circ_0074182	2.04938	6.28999	5.35452	0.000203004	0.00982662	0.979347
hsa_circ_0023673	2.04896	8.37887	3.52624	0.00447771	0.0375008	-2.04556
hsa_circ_0039220	2.04822	5.17207	4.88981	0.000427652	0.0135939	0.252133
hsa_circ_0068021	2.04745	7.31363	4.84435	0.000460736	0.0139844	0.179254
hsa_circ_0048414	2.04719	4.42769	3.40626	0.00555672	0.042142	-2.25559
hsa_circ_0050581	2.04711	13.6487	3.42097	0.00541125	0.0415419	-2.22981
hsa_circ_0036911	2.04676	6.68424	3.26651	0.0071535	0.0481621	-2.50069
hsa_circ_0073349	2.04649	7.78708	4.49504	0.000824496	0.0178517	-0.390481
hsa_circ_0035489	2.04549	7.99323	4.05368	0.00175937	0.0243322	-1.13295
hsa_circ_0002731	2.04335	5.30423	3.545	0.00432953	0.0369699	-2.01278
hsa_circ_0003980	2.04321	5.91183	3.77751	0.00285973	0.030218	-1.60812
hsa_circ_0025179	2.04118	11.1878	3.96933	0.00203899	0.0260375	-1.27733
hsa_circ_0087527	2.04101	4.86311	3.93757	0.00215587	0.0266982	-1.33187
hsa_circ_0023674	2.03929	8.85557	3.55542	0.00424936	0.0366395	-1.99457
hsa_circ_0020491	2.0383	9.09618	3.74485	0.00303035	0.0310131	-1.66473
hsa_circ_0010136	2.03821	4.0053	3.29091	0.00684443	0.0469834	-2.45789
hsa_circ_0023676	2.03784	7.88118	3.6267	0.00374043	0.0342795	-1.87021
hsa_circ_0025018	2.03758	8.46101	4.30321	0.00114279	0.0202561	-0.710314
hsa_circ_0072763	2.03596	8.04572	3.66541	0.00349062	0.03313	-1.80278
hsa_circ_0070812	2.03439	5.60166	3.34907	0.00616101	0.0444475	-2.35585
hsa_circ_0001742	2.03417	5.00028	4.02921	0.00183616	0.0248484	-1.17477
hsa_circ_0085172	2.03403	7.10141	5.55712	0.000148106	0.00866003	1.28601
hsa_circ_0045558	2.03301	12.7078	4.49233	0.000828288	0.017875	-0.394977
hsa_circ_0072764	2.03298	8.54076	4.00977	0.0018996	0.0252418	-1.20802
hsa_circ_0029079	2.03136	3.14803	3.28871	0.00687168	0.0470718	-2.46174
hsa_circ_0031785	2.03129	5.04575	3.75144	0.00299512	0.0308431	-1.65331
hsa_circ_0019918	2.03096	5.9558	3.39165	0.00570505	0.0426701	-2.28118
hsa_circ_0032868	2.02879	4.00286	4.3401	0.00107287	0.0198639	-0.648454
hsa_circ_0088207	2.02681	10.3715	4.49369	0.000826379	0.017866	-0.392717
hsa_circ_0068413	2.02644	8.79815	3.50162	0.00468014	0.0384096	-2.08861
hsa_circ_0029110	2.02608	3.33671	4.01835	0.00186948	0.0250472	-1.19263
hsa_circ_0023019	2.02173	5.65054	3.27611	0.00703027	0.0476761	-2.48386
hsa_circ_0036921	2.02139	6.73998	3.50514	0.00465066	0.0382836	-2.08246
hsa_circ_0003975	2.02103	7.20815	4.54849	0.000753456	0.017261	-0.302222
hsa_circ_0025791	2.02002	7.90426	4.38708	0.00099021	0.0191564	-0.569906
hsa_circ_0069729	2.01996	9.58979	4.85612	0.000451921	0.0138878	0.19815
hsa_circ_0036733	2.01972	10.4907	4.52466	0.0007843	0.0174998	-0.341521
hsa_circ_0036695	2.01951	5.83298	4.42076	0.000935066	0.0186768	-0.513768
hsa_circ_0069282	2.01614	5.06238	3.34016	0.00626101	0.0448406	-2.37148
hsa_circ_0045015	2.01573	5.73015	4.19675	0.00137251	0.0217519	-0.889761
hsa_circ_0014760	2.01123	4.43068	3.31591	0.00654169	0.0458048	-2.41402
hsa_circ_0059713	2.00954	7.73281	5.01283	0.00035006	0.0125611	0.447824
hsa_circ_0067120	2.0089	6.57665	4.03449	0.0018193	0.0247722	-1.16574
hsa_circ_0070553	2.00877	6.54389	3.33663	0.00630112	0.0449559	-2.37767
hsa_circ_0029880	2.00826	7.04217	3.99842	0.00193768	0.0254807	-1.22745
hsa_circ_0059403	2.00807	5.81683	4.24987	0.00125242	0.0210556	-0.800062
hsa_circ_0048410	2.00789	7.40008	5.50732	0.000159955	0.00899394	1.21123
hsa_circ_0055861	2.00594	5.51747	3.39763	0.00564384	0.0424556	-2.27071
hsa_circ_0009009	2.00546	6.79222	4.76619	0.000524055	0.0148373	0.053264
hsa_circ_0021718	2.00489	10.1737	3.83969	0.00256165	0.0287489	-1.50054
hsa_circ_0084482	2.00461	7.46469	3.75382	0.00298246	0.0308134	-1.64917
hsa_circ_0023675	2.0036	8.32027	3.29529	0.00679031	0.0467924	-2.45019
hsa_circ_0025192	2.00221	12.8134	4.38852	0.00098779	0.0191447	-0.567509
hsa_circ_0041062	2.00213	5.82811	4.91222	0.000412272	0.0134381	0.287947
hsa_circ_0057105	2.00181	7.27362	6.90317	2.11e-05	0.00497488	3.16101
hsa_circ_0082842	2.0017	5.82342	3.44173	0.00521256	0.0406742	-2.19344
hsa_circ_0034619	2.0016	6.77358	3.29608	0.00678069	0.0467502	-2.44882
hsa_circ_0078189	-2.00085	7.77272	-5.71951	0.000115515	0.00783054	1.52718
hsa_circ_0002861	-2.00192	9.31711	-7.71652	7.26e-06	0.00412796	4.16243
hsa_circ_0008144	-2.00238	7.79582	-7.36666	1.14e-05	0.00438404	3.74323
hsa_circ_0035634	-2.00285	6.03016	-3.97297	0.00202603	0.0259766	-1.27108
hsa_circ_0001705	-2.00323	6.29848	-4.75339	0.000535267	0.0149622	0.0325465
hsa_circ_0027794	-2.00347	7.03026	-3.51005	0.00460986	0.0381184	-2.07388
hsa_circ_0054146	-2.00368	5.16203	-3.80585	0.00271967	0.0295627	-1.55905
hsa_circ_0072513	-2.00406	8.53569	-5.14229	0.000284213	0.0114968	0.651301
hsa_circ_0024479	-2.00415	6.63915	-5.13622	0.000286989	0.0115325	0.641817
hsa_circ_0088147	-2.0043	4.73931	-4.49596	0.000823219	0.0178389	-0.388963
hsa_circ_0002099	-2.00541	7.47114	-6.35676	4.51e-05	0.00582954	2.43363
hsa_circ_0024575	-2.00554	5.59195	-3.43762	0.00525133	0.0408462	-2.20064
hsa_circ_0036103	-2.00555	7.22074	-5.3813	0.00019465	0.00967519	1.02026
hsa_circ_0007596	-2.00649	5.22576	-4.02956	0.00183501	0.0248457	-1.17416
hsa_circ_0070394	-2.00666	9.49494	-4.04352	0.00179083	0.0245635	-1.1503
hsa_circ_0070799	-2.00747	7.24775	-7.54765	9e-06	0.00429528	3.96221
hsa_circ_0013884	-2.00786	11.7335	-3.42757	0.00534728	0.0412419	-2.21825
hsa_circ_0028235	-2.00787	5.32931	-5.476	0.000167917	0.0090925	1.164
hsa_circ_0006270	-2.008	6.40034	-5.86251	9.31e-05	0.0073344	1.73612
hsa_circ_0080544	-2.00843	6.54374	-3.94963	0.00211072	0.0264585	-1.31116
hsa_circ_0056272	-2.0089	5.0797	-4.08562	0.00166417	0.0237945	-1.07847
hsa_circ_0081881	-2.00983	5.37873	-3.84168	0.00255265	0.0287206	-1.4971
hsa_circ_0002405	-2.01004	5.24752	-3.89755	0.0023131	0.027514	-1.40073
hsa_circ_0051805	-2.01068	13.9506	-4.28482	0.00117941	0.0204839	-0.741219
hsa_circ_0032559	-2.01075	7.56308	-4.4869	0.000835923	0.0179407	-0.403966
hsa_circ_0071814	-2.01096	7.66725	-5.8387	9.65e-05	0.00736758	1.70154
hsa_circ_0051802	-2.01132	13.1208	-3.86192	0.00246306	0.0283082	-1.46216
hsa_circ_0040710	-2.01146	6.36569	-4.23964	0.00127468	0.0212152	-0.817317
hsa_circ_0008443	-2.01175	7.37549	-3.9026	0.00229264	0.0274083	-1.39204
hsa_circ_0072962	-2.01231	6.76816	-7.00894	1.83e-05	0.00490591	3.29663
hsa_circ_0027035	-2.01331	7.31443	-5.5444	0.000151042	0.00869886	1.26694
hsa_circ_0069301	-2.01392	9.11714	-6.341	4.62e-05	0.00583811	2.41199
hsa_circ_0030960	-2.01585	4.93036	-4.67216	0.000612549	0.0158736	-0.0994687
hsa_circ_0007369	-2.01591	9.63495	-7.14686	1.52e-05	0.00480038	3.47101
hsa_circ_0089933	-2.01594	7.23685	-4.47951	0.000846425	0.01802	-0.416196
hsa_circ_0048936	-2.01809	7.8735	-3.81087	0.00269563	0.0294265	-1.55037
hsa_circ_0086453	-2.01893	9.05859	-3.5235	0.00449981	0.0376008	-2.05035
hsa_circ_0064565	-2.01917	7.52427	-4.11191	0.00158981	0.0233364	-1.03371
hsa_circ_0023487	-2.01986	5.37681	-4.07468	0.00169616	0.0239834	-1.09712
hsa_circ_0004782	-2.02077	5.20615	-3.65402	0.00356231	0.0333809	-1.82262
hsa_circ_0030977	-2.02114	4.39805	-4.61354	0.00067554	0.0165048	-0.195314
hsa_circ_0014228	-2.02264	8.84624	-5.50707	0.000160016	0.00899394	1.21085
hsa_circ_0067311	-2.02295	7.64413	-7.40252	1.08e-05	0.00438404	3.78698
hsa_circ_0067309	-2.02516	7.38028	-6.53244	3.52e-05	0.0054764	2.67245
hsa_circ_0035434	-2.02533	7.48639	-5.03126	0.000339779	0.0123943	0.476946
hsa_circ_0051807	-2.02564	15.1165	-4.25186	0.00124814	0.0210292	-0.796711
hsa_circ_0026130	-2.02625	12.6863	-8.70608	2.2e-06	0.00281077	5.25967
hsa_circ_0027424	-2.02681	6.83375	-6.24796	5.28e-05	0.00594333	2.28335
hsa_circ_0072511	-2.02683	9.60694	-4.40703	0.000957162	0.0188363	-0.53665
hsa_circ_0086452	-2.02876	8.24339	-3.54157	0.00435622	0.0370747	-2.01877
hsa_circ_0084012	-2.02989	7.84681	-5.80566	0.000101398	0.00743727	1.65343
hsa_circ_0071353	-2.03111	5.37659	-5.17932	0.000267883	0.0111775	0.709042
hsa_circ_0007304	-2.0328	8.15515	-4.77629	0.00051538	0.0147029	0.0695987
hsa_circ_0079881	-2.03352	6.08636	-4.81174	0.000486118	0.0143169	0.126793
hsa_circ_0079884	-2.03468	7.95178	-3.57042	0.00413666	0.0360937	-1.96838
hsa_circ_0035430	-2.03548	4.79671	-3.90567	0.00228027	0.0273182	-1.38675
hsa_circ_0000368	-2.03616	8.66139	-3.33516	0.0063179	0.0450047	-2.38025
hsa_circ_0027913	-2.03636	9.4812	-3.97411	0.00202197	0.0259471	-1.26912
hsa_circ_0021482	-2.03941	4.38849	-3.24196	0.00747888	0.049434	-2.54377
hsa_circ_0007443	-2.03985	7.38514	-4.45749	0.000878582	0.0182738	-0.452725
hsa_circ_0017814	-2.04116	6.59365	-5.43296	0.00017955	0.00933793	1.09884
hsa_circ_0041156	-2.04147	10.3201	-3.71427	0.00319965	0.031878	-1.71782
hsa_circ_0012387	-2.04196	7.79216	-6.31782	4.77e-05	0.00587659	2.38005
hsa_circ_0074527	-2.04279	12.3214	-3.79692	0.00276299	0.0297576	-1.57449
hsa_circ_0042104	-2.04322	4.06594	-4.49861	0.000819545	0.0178227	-0.384581
hsa_circ_0087409	-2.04393	8.07675	-5.0997	0.000304303	0.0117917	0.584633
hsa_circ_0070811	-2.04438	6.83525	-7.30631	1.23e-05	0.00443641	3.66917
hsa_circ_0083490	-2.04483	5.80819	-4.50547	0.000810109	0.0177136	-0.373237
hsa_circ_0074899	-2.04581	6.22831	-3.64625	0.00361206	0.033631	-1.83615
hsa_circ_0051806	-2.04581	13.8222	-4.22728	0.00130211	0.0213175	-0.838175
hsa_circ_0072447	-2.04585	7.38069	-4.12105	0.00156477	0.0231686	-1.01816
hsa_circ_0085776	-2.04594	6.70299	-3.55127	0.00428113	0.0367848	-2.00183
hsa_circ_0069081	-2.04665	10.1941	-5.2614	0.000235115	0.0105343	0.836274
hsa_circ_0051740	-2.04696	9.45008	-4.53366	0.0007725	0.0174111	-0.326672
hsa_circ_0012388	-2.04711	7.50491	-6.11148	6.44e-05	0.00641926	2.09224
hsa_circ_0070409	-2.04728	8.47286	-4.34764	0.00105914	0.0197745	-0.635835
hsa_circ_0064069	-2.04878	5.8009	-3.9434	0.00213393	0.0265805	-1.32186
hsa_circ_0013433	-2.04976	7.83346	-10.4701	3.32e-07	0.00140188	6.92965
hsa_circ_0060359	-2.05109	5.19113	-4.55332	0.000747349	0.017196	-0.294251
hsa_circ_0000123	-2.05196	13.8618	-3.53409	0.00441507	0.037293	-2.03183
hsa_circ_0064052	-2.0524	6.06312	-4.25749	0.00123612	0.0209323	-0.787229
hsa_circ_0049413	-2.05294	7.68087	-6.5584	3.39e-05	0.00541282	2.70733
hsa_circ_0074911	-2.05398	9.40404	-3.82733	0.00261824	0.0290063	-1.5219
hsa_circ_0041669	-2.05449	6.9461	-3.95326	0.00209729	0.0263609	-1.30491
hsa_circ_0024831	-2.05475	9.39947	-4.12325	0.00155881	0.023123	-1.01443
hsa_circ_0069232	-2.05508	7.51588	-4.83568	0.000467344	0.0140749	0.165325
hsa_circ_0023871	-2.05533	5.9361	-3.42048	0.00541601	0.0415504	-2.23066
hsa_circ_0072512	-2.05534	8.79294	-4.74405	0.000543606	0.0150296	0.0174172
hsa_circ_0082821	-2.05558	6.246	-3.66171	0.00351376	0.0332176	-1.80923
hsa_circ_0064073	-2.05564	5.88433	-4.2428	0.00126775	0.0212008	-0.811977
hsa_circ_0074958	-2.05709	6.43781	-3.34133	0.00624786	0.044797	-2.36944
hsa_circ_0027914	-2.0573	7.54485	-3.60212	0.00390846	0.0350448	-1.91306
hsa_circ_0072508	-2.06078	9.20483	-4.65919	0.000625933	0.0160368	-0.12063
hsa_circ_0077676	-2.0611	6.44821	-4.0817	0.00167556	0.0238693	-1.08515
hsa_circ_0077685	-2.06149	9.66196	-4.14881	0.00149121	0.0226115	-0.971007
hsa_circ_0001512	-2.06183	6.78188	-3.94973	0.00211034	0.0264575	-1.31098
hsa_circ_0036107	-2.06358	8.65415	-6.49799	3.69e-05	0.00559177	2.62598
hsa_circ_0002588_T_L	-2.06557	7.14224	-6.04233	7.13e-05	0.00669926	1.99431
hsa_circ_0032847	-2.06596	2.70483	-3.45241	0.00510951	0.0402475	-2.17425
hsa_circ_0064055	-2.06718	7.06942	-4.00013	0.0019319	0.0254574	-1.22452
hsa_circ_0032972	-2.06764	8.11394	-6.07856	6.76e-05	0.00654527	2.04571
hsa_circ_0018197	-2.06767	7.05894	-4.34454	0.00106475	0.0198022	-0.641012
hsa_circ_0072342	-2.06774	8.56283	-4.96598	0.0003777	0.0129267	0.373563
hsa_circ_0039039	-2.06786	8.41578	-3.76943	0.00290101	0.0304095	-1.62212
hsa_circ_0064840	-2.06915	5.7743	-4.04835	0.0017758	0.0244636	-1.14205
hsa_circ_0066780	-2.0695	8.84255	-4.82772	0.000473501	0.0141633	0.15252
hsa_circ_0029687	-2.07006	5.32141	-5.86565	9.27e-05	0.00731606	1.74067
hsa_circ_0057612	-2.07012	6.49354	-3.253	0.00733077	0.0488736	-2.5244
hsa_circ_0013881	-2.07188	11.7997	-3.32522	0.00643248	0.0454633	-2.39769
hsa_circ_0028107	-2.07404	6.34316	-6.73059	2.67e-05	0.00503781	2.93616
hsa_circ_0056509	-2.07418	6.99203	-6.38717	4.32e-05	0.00580716	2.47531
hsa_circ_0018161	-2.07459	10.0731	-6.05862	6.96e-05	0.00664609	2.01744
hsa_circ_0026539	-2.07568	8.5876	-5.97783	7.84e-05	0.00692923	1.90227
hsa_circ_0056282	-2.0758	5.96246	-4.89968	0.000420802	0.0135214	0.267922
hsa_circ_0075368	-2.07605	6.19002	-3.94435	0.00213036	0.0265705	-1.32022
hsa_circ_0074928	-2.07712	7.19667	-3.67033	0.00346015	0.0330092	-1.79422
hsa_circ_0008722	-2.07724	6.99655	-5.64226	0.000129952	0.00826754	1.41297
hsa_circ_0000122	-2.07726	13.9611	-3.51761	0.00454768	0.037812	-2.06065
hsa_circ_0028307	-2.07828	8.81853	-5.30738	0.000218639	0.0101222	0.907079
hsa_circ_0019068	-2.0788	8.91386	-3.45628	0.00507784	0.0400833	-2.16797
hsa_circ_0092151	-2.07895	5.32643	-3.34102	0.00625136	0.0448147	-2.36998
hsa_circ_0005885	-2.07938	3.9321	-4.27057	0.00120864	0.0207268	-0.765201
hsa_circ_0067512	-2.08222	6.62428	-4.75123	0.000537183	0.0149838	0.0290488
hsa_circ_0013883	-2.0828	11.4089	-3.60928	0.00385868	0.034814	-1.90057
hsa_circ_0079740	-2.08338	4.894	-3.50045	0.00468999	0.038455	-2.09065
hsa_circ_0064649	-2.08628	6.56593	-5.59901	0.000138859	0.00846438	1.34862
hsa_circ_0079444	-2.08652	6.54754	-4.33029	0.00109102	0.0199479	-0.664896
hsa_circ_0071497	-2.0871	7.84604	-5.63462	0.00013148	0.00828154	1.40162
hsa_circ_0004618	-2.08734	7.89611	-5.30912	0.000218039	0.0101102	0.909753
hsa_circ_0013048	-2.08761	6.44086	-5.32459	0.000212786	0.0100123	0.933514
hsa_circ_0075474	-2.08855	9.2822	-4.93427	0.000397708	0.0132731	0.323109
hsa_circ_0041670	-2.09277	7.16226	-3.93116	0.00218031	0.0268009	-1.3429
hsa_circ_0067067	-2.09293	5.01251	-4.81708	0.000481859	0.0142455	0.135402
hsa_circ_0036483	-2.09338	5.14044	-5.63583	0.000131237	0.00828154	1.40342
hsa_circ_0036095	-2.09438	11.3433	-6.15581	6.03e-05	0.00626412	2.15463
hsa_circ_0013013	-2.09601	10.3926	-6.46732	3.86e-05	0.00562869	2.58447
hsa_circ_0078048	-2.09722	5.96119	-4.39106	0.000983517	0.0191138	-0.563262
hsa_circ_0043940	-2.09743	12.9451	-8.74513	2.1e-06	0.00281001	5.30044
hsa_circ_0008417	-2.0976	6.21375	-3.8053	0.00272234	0.0295782	-1.56001
hsa_circ_0025507	-2.09799	9.60077	-6.32864	4.7e-05	0.00587659	2.39497
hsa_circ_0051734	-2.09804	5.66851	-3.78766	0.0028087	0.0300075	-1.59053
hsa_circ_0040714	-2.09808	7.92043	-4.66149	0.000623539	0.0160062	-0.11688
hsa_circ_0077944	-2.09968	5.65752	-3.76269	0.0029359	0.030611	-1.6338
hsa_circ_0027583	-2.09984	5.56246	-8.96707	1.62e-06	0.00266465	5.535
hsa_circ_0027790	-2.1005	7.25712	-3.5284	0.0044604	0.0374611	-2.04178
hsa_circ_0079678	-2.1008	7.89601	-3.81438	0.00267894	0.0293288	-1.5443
hsa_circ_0032590	-2.10186	7.15289	-4.60144	0.000689367	0.0166152	-0.215155
hsa_circ_0066399	-2.10229	5.15946	-4.44377	0.000899255	0.0184245	-0.475509
hsa_circ_0007809	-2.10255	5.50765	-5.32838	0.000211519	0.00997997	0.93933
hsa_circ_0024832	-2.10343	9.45341	-4.20077	0.00136302	0.0217129	-0.882965
hsa_circ_0007199	-2.10406	7.08069	-3.41722	0.00544794	0.0416599	-2.23638
hsa_circ_0080913	-2.10447	6.10792	-3.95572	0.00208826	0.0263145	-1.30069
hsa_circ_0064527	-2.10514	8.80243	-6.02613	7.3e-05	0.00674243	1.97125
hsa_circ_0069303	-2.10562	8.98915	-5.74815	0.000110604	0.00769706	1.56927
hsa_circ_0054663	-2.10568	9.05914	-4.87647	0.000437095	0.0137226	0.230775
hsa_circ_0023451	-2.10613	5.40043	-4.63952	0.000646822	0.0162312	-0.152775
hsa_circ_0013268	-2.10771	7.55857	-3.80235	0.00273657	0.0296283	-1.5651
hsa_circ_0079818	-2.10807	4.90184	-4.56201	0.000736514	0.0170935	-0.279947
hsa_circ_0031966	-2.1081	9.26707	-5.93501	8.35e-05	0.00708957	1.84082
hsa_circ_0079735	-2.10817	4.70705	-3.39845	0.00563554	0.0424348	-2.26928
hsa_circ_0002429	-2.10861	4.51417	-3.46516	0.00499727	0.0397837	-2.15241
hsa_circ_0018411	-2.10997	6.47405	-4.84239	0.000462218	0.0139863	0.176113
hsa_circ_0002474	-2.11051	6.85788	-6.35997	4.49e-05	0.00582954	2.43805
hsa_circ_0054583	-2.11056	10.5769	-5.15111	0.000280229	0.011406	0.665078
hsa_circ_0026129	-2.11164	13.3196	-8.82006	1.93e-06	0.00280769	5.37813
hsa_circ_0047141	-2.11175	6.23401	-4.21138	0.00133829	0.0215716	-0.865027
hsa_circ_0078803	-2.11214	12.0205	-4.18472	0.00140135	0.0219657	-0.910129
hsa_circ_0013828	-2.11226	6.98183	-4.0456	0.00178434	0.0245026	-1.14675
hsa_circ_0025506	-2.11422	9.55964	-6.38548	4.33e-05	0.00580716	2.473
hsa_circ_0087152	-2.11455	7.32118	-6.7796	2.49e-05	0.00502501	3.00046
hsa_circ_0059355	-2.11484	7.30151	-4.48862	0.000833488	0.0179326	-0.401107
hsa_circ_0008235	-2.11519	7.09443	-6.92328	2.05e-05	0.00497488	3.18692
hsa_circ_0070393	-2.11538	10.615	-4.10462	0.00161008	0.0234447	-1.04612
hsa_circ_0036109	-2.11569	7.38152	-6.42333	4.1e-05	0.00576979	2.52468
hsa_circ_0001419	-2.11585	6.81984	-4.48992	0.00083167	0.0179204	-0.398968
hsa_circ_0092147	-2.11588	6.62044	-5.22572	0.000248809	0.0107835	0.781082
hsa_circ_0046798	-2.11612	8.11673	-5.45707	0.000172933	0.0092029	1.13537
hsa_circ_0075471	-2.11622	8.80159	-5.35948	0.000201428	0.00979923	0.986938
hsa_circ_0028614	-2.11639	7.76469	-4.75544	0.000533454	0.0149524	0.0358676
hsa_circ_0025082	-2.11773	9.13373	-5.40892	0.000186417	0.00951927	1.06233
hsa_circ_0064072	-2.11809	6.8424	-4.63303	0.000653879	0.0163042	-0.1634
hsa_circ_0003539	-2.11831	6.46696	-3.76747	0.0029111	0.030485	-1.62552
hsa_circ_0048417	-2.1185	11.3088	-3.99756	0.00194062	0.0254967	-1.22893
hsa_circ_0015629	-2.11853	8.07566	-4.93923	0.000394507	0.0132036	0.331008
hsa_circ_0077681	-2.11866	8.38525	-4.32543	0.00110012	0.019995	-0.673034
hsa_circ_0078061	-2.11885	10.1476	-6.75846	2.57e-05	0.00502501	2.97276
hsa_circ_0015062	-2.11895	5.74849	-3.52714	0.00447052	0.0374909	-2.04399
hsa_circ_0064636	-2.11971	6.96835	-5.28138	0.000227802	0.0103732	0.867074
hsa_circ_0023963	-2.11988	6.54441	-4.77331	0.000517924	0.014761	0.0647799
hsa_circ_0025520	-2.11996	10.033	-3.66992	0.00346266	0.0330092	-1.79493
hsa_circ_0064637	-2.12019	6.88296	-5.35491	0.000202879	0.00982662	0.979945
hsa_circ_0070793	-2.12272	8.11199	-7.93111	5.55e-06	0.00387088	4.41123
hsa_circ_0080217	-2.12288	6.37047	-3.24737	0.00740602	0.049189	-2.53429
hsa_circ_0062005	-2.12334	5.93924	-5.42335	0.000182262	0.00942095	1.08426
hsa_circ_0080151	-2.1235	6.59501	-4.84946	0.000456882	0.0139441	0.187471
hsa_circ_0074548	-2.12374	11.1443	-5.70136	0.000118746	0.00790602	1.50043
hsa_circ_0076321	-2.12404	9.16322	-5.11613	0.000296379	0.0116888	0.610392
hsa_circ_0046812	-2.12445	8.38953	-4.99253	0.000361768	0.0127459	0.415681
hsa_circ_0075470	-2.12539	8.72904	-4.48293	0.000841542	0.0179668	-0.410528
hsa_circ_0082388	-2.12562	8.95507	-4.71253	0.000572777	0.015424	-0.033748
hsa_circ_0041155	-2.12626	10.3607	-3.93009	0.00218439	0.0268102	-1.34473
hsa_circ_0036096	-2.12674	11.4351	-6.10028	6.54e-05	0.00646378	2.07643
hsa_circ_0064635	-2.12865	6.60378	-5.09174	0.000308219	0.0118486	0.572151
hsa_circ_0040715	-2.12896	7.3452	-5.20013	0.000259142	0.0109918	0.741398
hsa_circ_0085334	-2.12905	3.89999	-3.95985	0.0020732	0.0262126	-1.29361
hsa_circ_0067312	-2.12916	7.53691	-7.81258	6.43e-06	0.00402124	4.27458
hsa_circ_0053013	-2.13108	5.46235	-6.05599	6.98e-05	0.00664815	2.01371
hsa_circ_0020098	-2.13216	4.43944	-5.58293	0.000142334	0.00854368	1.32462
hsa_circ_0021065	-2.13271	5.51912	-5.21627	0.000252574	0.0108613	0.766436
hsa_circ_0018162	-2.13339	10.0261	-5.99699	7.62e-05	0.00688674	1.92968
hsa_circ_0073715	-2.13412	6.2619	-4.63106	0.000656025	0.0163087	-0.166608
hsa_circ_0072446	-2.13458	8.61761	-4.90881	0.000414573	0.0134381	0.282504
hsa_circ_0013849	-2.13494	6.25805	-3.92677	0.00219718	0.0268722	-1.35044
hsa_circ_0015631	-2.135	6.68484	-4.30047	0.00114818	0.0202764	-0.714923
hsa_circ_0080543	-2.13611	5.90078	-4.05784	0.00174666	0.0243079	-1.12585
hsa_circ_0072516	-2.1363	9.00803	-3.96563	0.00205226	0.0260961	-1.28367
hsa_circ_0079885	-2.13681	7.97848	-3.82533	0.00262755	0.0290585	-1.52537
hsa_circ_0015752	-2.139	3.57282	-4.03796	0.00180831	0.0246903	-1.15981
hsa_circ_0077678	-2.13915	8.16136	-4.0197	0.0018669	0.0250359	-1.19102
hsa_circ_0032975	-2.13953	8.13109	-6.12798	6.28e-05	0.00634934	2.11549
hsa_circ_0021483	-2.14038	6.4124	-4.41067	0.000951255	0.0188068	-0.530585
hsa_circ_0050094	-2.14138	9.2146	-4.3366	0.00107931	0.0198933	-0.654323
hsa_circ_0045815	-2.14181	11.1332	-4.34458	0.00106469	0.0198022	-0.640957
hsa_circ_0018158	-2.14216	9.42193	-6.19911	5.67e-05	0.00614499	2.21528
hsa_circ_0027033	-2.14352	7.19988	-6.0329	7.23e-05	0.00672811	1.98089
hsa_circ_0072449	-2.14525	7.89448	-4.80891	0.000488382	0.0143507	0.122247
hsa_circ_0048419	-2.14599	11.3196	-3.94412	0.00213121	0.0265705	-1.32061
hsa_circ_0077680	-2.14614	9.35068	-3.7371	0.00307236	0.0312303	-1.67818
hsa_circ_0085777	-2.14629	6.65774	-3.92782	0.00219313	0.0268535	-1.34863
hsa_circ_0036097	-2.14752	7.71203	-5.91781	8.57e-05	0.00713545	1.81606
hsa_circ_0020981	-2.1489	5.32814	-3.72818	0.00312148	0.031477	-1.69367
hsa_circ_0058201	-2.14901	6.84805	-7.10699	1.6e-05	0.00484736	3.42089
hsa_circ_0078041	-2.14911	8.40745	-4.91719	0.000408941	0.0134381	0.295878
hsa_circ_0002083	-2.14953	9.49223	-4.31931	0.00111171	0.0200634	-0.683303
hsa_circ_0047391	-2.14958	7.89386	-4.92209	0.000405686	0.0134296	0.303691
hsa_circ_0057622	-2.15126	6.70345	-3.24495	0.00743849	0.0492858	-2.53853
hsa_circ_0030002	-2.15213	6.41212	-5.38718	0.000192868	0.00964883	1.02922
hsa_circ_0051194	-2.15334	4.34575	-3.87817	0.00239346	0.0279147	-1.43413
hsa_circ_0039317	-2.15582	4.09818	-4.41998	0.000936318	0.0186768	-0.515079
hsa_circ_0076306	-2.1564	5.87748	-5.84962	9.49e-05	0.00733943	1.71742
hsa_circ_0033630	-2.15989	11.7893	-4.87011	0.000441671	0.0137798	0.220589
hsa_circ_0066398	-2.16068	3.96719	-3.67122	0.00345468	0.032991	-1.79268
hsa_circ_0077684	-2.16069	6.00683	-3.64604	0.00361337	0.0336361	-1.8365
hsa_circ_0023962	-2.16126	5.45801	-5.49088	0.000164083	0.00907025	1.18645
hsa_circ_0043917	-2.16172	5.56337	-5.32648	0.000212153	0.00999914	0.936414
hsa_circ_0004907	-2.16185	5.43474	-3.37852	0.00584189	0.0432021	-2.30421
hsa_circ_0074933	-2.16281	6.76099	-3.69273	0.00332475	0.0323182	-1.75527
hsa_circ_0024582	-2.16306	7.7385	-3.57972	0.00406833	0.0358235	-1.95215
hsa_circ_0075548	-2.16348	6.14009	-4.70484	0.000580132	0.0154801	-0.0462378
hsa_circ_0004970	-2.16412	9.52885	-5.63954	0.000130494	0.00827973	1.40893
hsa_circ_0013442	-2.16521	8.40361	-10.6848	2.68e-07	0.0012942	7.1109
hsa_circ_0072503	-2.16812	11.6216	-4.88456	0.000431339	0.0136397	0.243739
hsa_circ_0069923	-2.16952	7.56096	-4.23699	0.0012805	0.0212155	-0.821787
hsa_circ_0071798	-2.17052	7.1527	-6.83366	2.32e-05	0.00502501	3.07098
hsa_circ_0050095	-2.17085	8.67035	-4.09934	0.00162491	0.0235377	-1.0551
hsa_circ_0021064	-2.1712	10.8321	-4.7722	0.000518873	0.0147726	0.0629889
hsa_circ_0074922	-2.17148	9.14835	-3.81864	0.00265881	0.0292407	-1.53693
hsa_circ_0004694	-2.17233	7.12918	-3.76488	0.00292452	0.0305613	-1.63001
hsa_circ_0086249	-2.17254	6.8172	-4.33561	0.00108113	0.0198933	-0.655975
hsa_circ_0050087	-2.17434	9.76139	-4.45448	0.000883078	0.018298	-0.457726
hsa_circ_0023797	-2.17542	5.87169	-4.11617	0.00157808	0.0232747	-1.02646
hsa_circ_0007575	-2.1761	4.15778	-5.0928	0.000307693	0.0118486	0.573818
hsa_circ_0077679	-2.17738	8.3241	-4.14687	0.00149624	0.022649	-0.974305
hsa_circ_0044408	-2.17822	9.74388	-4.22944	0.00129727	0.0212896	-0.834528
hsa_circ_0024284	-2.17877	8.8527	-4.91715	0.000408969	0.0134381	0.295812
hsa_circ_0054584	-2.17878	7.13403	-5.41977	0.000183286	0.00943778	1.07881
hsa_circ_0067305	-2.17896	7.63576	-6.40984	4.18e-05	0.00579825	2.50628
hsa_circ_0074530	-2.1804	12.4722	-3.96979	0.00203734	0.0260366	-1.27653
hsa_circ_0033631	-2.18041	13.4156	-4.69847	0.000586306	0.0155746	-0.0566002
hsa_circ_0005949	-2.18094	6.02221	-3.73582	0.00307938	0.0312737	-1.68041
hsa_circ_0049412	-2.18118	6.91095	-6.74413	2.62e-05	0.00502989	2.95396
hsa_circ_0026377	-2.18302	9.28758	-7.37902	1.12e-05	0.00438404	3.75833
hsa_circ_0082721	-2.18409	5.38487	-6.51281	3.62e-05	0.00555008	2.646
hsa_circ_0027917	-2.18593	7.40993	-3.95108	0.00210532	0.026417	-1.30865
hsa_circ_0054573	-2.18684	9.92774	-7.8735	5.96e-06	0.00390649	4.34505
hsa_circ_0032591	-2.18691	7.14442	-5.04488	0.000332388	0.012269	0.498428
hsa_circ_0006639	-2.18802	6.11258	-3.98601	0.00198028	0.0257094	-1.24873
hsa_circ_0069763	-2.18933	7.08864	-6.30115	4.89e-05	0.0058882	2.35705
hsa_circ_0011209	-2.19019	9.19271	-3.68629	0.00336312	0.0325351	-1.76647
hsa_circ_0064304	-2.19248	3.91832	-3.76631	0.00291712	0.030512	-1.62753
hsa_circ_0071496	-2.19299	8.06032	-6.35775	4.51e-05	0.00582954	2.435
hsa_circ_0015630	-2.19311	7.98376	-4.82393	0.000476456	0.0141851	0.146433
hsa_circ_0078317	-2.19357	8.04675	-5.638	0.000130802	0.00828154	1.40664
hsa_circ_0036108	-2.1941	7.12677	-7.07483	1.67e-05	0.00486468	3.38028
hsa_circ_0046932	-2.19443	5.95544	-3.84288	0.00254727	0.0286792	-1.49503
hsa_circ_0013434	-2.19451	8.22414	-10.5999	2.92e-07	0.0012942	7.03972
hsa_circ_0024089	-2.19531	5.04581	-5.45603	0.000173212	0.0092029	1.1338
hsa_circ_0054574	-2.19561	10.1557	-7.72778	7.16e-06	0.00412796	4.17564
hsa_circ_0032599	-2.19593	6.20997	-5.43786	0.000178184	0.00930228	1.10627
hsa_circ_0066667	-2.19651	9.27641	-5.87861	9.09e-05	0.00728167	1.75944
hsa_circ_0036104	-2.19702	7.3056	-5.91128	8.65e-05	0.00715197	1.80664
hsa_circ_0067313	-2.19988	7.6964	-6.89476	2.13e-05	0.00497488	3.15016
hsa_circ_0013432	-2.20022	6.97778	-9.48726	9.2e-07	0.00206506	6.04106
hsa_circ_0050090	-2.20142	14.5696	-4.46127	0.000872969	0.0182287	-0.446446
hsa_circ_0091390	-2.2023	5.76923	-3.8658	0.00244623	0.0282225	-1.45546
hsa_circ_0027654	-2.20234	5.48037	-4.33882	0.00107521	0.0198752	-0.650597
hsa_circ_0027916	-2.20249	9.03107	-4.01905	0.00186904	0.0250472	-1.19214
hsa_circ_0036481	-2.20292	6.47581	-6.36322	4.47e-05	0.00582954	2.4425
hsa_circ_0079892	-2.20419	7.20709	-3.70825	0.00323414	0.0320038	-1.72829
hsa_circ_0018271	-2.20459	6.61691	-4.53285	0.000773558	0.0174274	-0.328012
hsa_circ_0036102	-2.20466	8.23936	-6.12415	6.32e-05	0.0063729	2.11011
hsa_circ_0013266	-2.20489	6.82203	-3.45664	0.00507454	0.0400788	-2.16734
hsa_circ_0077683	-2.20526	7.78114	-4.09449	0.00163867	0.0236441	-1.06336
hsa_circ_0042197	-2.20548	6.906	-6.70505	2.76e-05	0.00507972	2.90249
hsa_circ_0077670	-2.20595	7.95355	-4.15226	0.00148231	0.022542	-0.965144
hsa_circ_0025102	-2.20609	9.69746	-5.10341	0.000302493	0.0117643	0.59046
hsa_circ_0064530	-2.20662	7.09908	-5.68179	0.000122338	0.00801321	1.47153
hsa_circ_0074217	-2.20928	7.88629	-6.97164	1.92e-05	0.00495138	3.249
hsa_circ_0013258	-2.21033	6.82405	-3.65938	0.00352837	0.0332671	-1.81328
hsa_circ_0060663	-2.21044	6.82316	-3.75643	0.0029687	0.0307623	-1.64466
hsa_circ_0074214	-2.21055	8.05813	-4.87134	0.000440781	0.0137744	0.222562
hsa_circ_0071403	-2.21139	4.37151	-4.45469	0.000882759	0.018298	-0.457371
hsa_circ_0072443	-2.21189	9.05467	-5.08833	0.000309914	0.0118524	0.566796
hsa_circ_0070813	-2.21207	6.17908	-5.2092	0.000255431	0.0108904	0.755467
hsa_circ_0017812	-2.21218	5.66227	-5.30967	0.00021785	0.0101067	0.9106
hsa_circ_0033629	-2.21354	9.74684	-4.98702	0.000365012	0.0127519	0.406957
hsa_circ_0082049	-2.21372	7.67565	-5.21372	0.0002536	0.0108747	0.762484
hsa_circ_0051735	-2.21373	5.72463	-4.01055	0.00189702	0.0252225	-1.20669
hsa_circ_0060360	-2.21442	6.08215	-3.66762	0.00347693	0.0330915	-1.79895
hsa_circ_0031967	-2.21453	7.70875	-6.07808	6.76e-05	0.00654527	2.04503
hsa_circ_0003437	-2.21524	7.91983	-5.95841	8.07e-05	0.00699181	1.87444
hsa_circ_0075636	-2.21554	7.97536	-10.7093	2.62e-07	0.0012942	7.13125
hsa_circ_0009091	-2.21623	7.32489	-3.55777	0.0042315	0.0365388	-1.99047
hsa_circ_0013366	-2.21644	5.51612	-7.05274	1.72e-05	0.00490543	3.35232
hsa_circ_0013435	-2.21661	9.21454	-11.0414	1.9e-07	0.0012942	7.40243
hsa_circ_0009946	-2.21741	11.9411	-3.70868	0.00323165	0.0319921	-1.72754
hsa_circ_0064041	-2.21773	7.78764	-4.48419	0.000839754	0.0179668	-0.408445
hsa_circ_0078047	-2.21824	7.11295	-4.29348	0.00116203	0.020381	-0.726671
hsa_circ_0045510	-2.21944	8.16994	-5.76874	0.00010721	0.00764949	1.59947
hsa_circ_0082028	-2.21995	6.36835	-5.02221	0.00034479	0.0125103	0.462646
hsa_circ_0036500	-2.22033	10.5758	-3.24832	0.00739317	0.0491309	-2.53261
hsa_circ_0011211	-2.22074	10.6275	-4.25181	0.00124824	0.0210292	-0.796788
hsa_circ_0003631	-2.22081	5.52458	-6.46676	3.86e-05	0.00562869	2.58372
hsa_circ_0077682	-2.22131	8.55363	-4.27284	0.00120393	0.020703	-0.761372
hsa_circ_0008278	-2.22188	5.82797	-4.79087	0.000503128	0.0145265	0.093142
hsa_circ_0067308	-2.22207	7.61632	-6.87322	2.19e-05	0.00500252	3.1223
hsa_circ_0013445	-2.22754	9.14346	-11.3389	1.44e-07	0.0012942	7.63685
hsa_circ_0018157	-2.22785	9.47975	-5.574	0.000144304	0.00858954	1.31127
hsa_circ_0040713	-2.22852	7.64216	-4.81162	0.00048621	0.0143169	0.126607
hsa_circ_0071498	-2.22924	7.87481	-5.32324	0.00021324	0.0100186	0.931434
hsa_circ_0090925	-2.23019	4.22506	-5.44269	0.000176848	0.00927675	1.1136
hsa_circ_0004459	-2.232	9.19863	-4.011	0.00189552	0.0252147	-1.20591
hsa_circ_0031968	-2.23313	7.75376	-5.83434	9.71e-05	0.00736758	1.69521
hsa_circ_0004840	-2.23317	9.1647	-5.2421	0.00024242	0.0106773	0.806446
hsa_circ_0087413	-2.23335	7.78709	-5.08474	0.000311711	0.0118836	0.561151
hsa_circ_0028302	-2.23464	11.3521	-4.94181	0.000392847	0.0131815	0.33513
hsa_circ_0062994	-2.23565	11.8567	-7.33626	1.18e-05	0.00438404	3.70599
hsa_circ_0043901	-2.23567	7.84801	-5.55518	0.000148551	0.00866003	1.2831
hsa_circ_0013367	-2.23609	6.77437	-4.92733	0.000402229	0.013355	0.312059
hsa_circ_0002626	-2.23641	7.92399	-4.24019	0.00127347	0.0212152	-0.81639
hsa_circ_0067315	-2.23643	7.65553	-6.60844	3.16e-05	0.00520728	2.7743
hsa_circ_0027915	-2.23706	8.92644	-3.75543	0.00297399	0.0307814	-1.6464
hsa_circ_0009561	-2.23977	3.36485	-4.64966	0.00063418	0.0161271	-0.13405
hsa_circ_0017682	-2.23984	8.70293	-4.48695	0.000835847	0.0179407	-0.403876
hsa_circ_0036098	-2.24057	7.85207	-6.46612	3.86e-05	0.00562869	2.58284
hsa_circ_0023799	-2.24078	4.42428	-3.88792	0.00235269	0.0277366	-1.41733
hsa_circ_0013448	-2.24106	7.87966	-12.7079	4.26e-08	0.0012942	8.62199
hsa_circ_0078657	-2.24381	6.95175	-5.87971	9.07e-05	0.00728167	1.76104
hsa_circ_0028615	-2.24486	7.21998	-4.96075	0.000380928	0.0129651	0.365246
hsa_circ_0042194	-2.24517	7.91887	-8.33878	3.38e-06	0.00329874	4.86709
hsa_circ_0078961	-2.24611	11.1283	-5.05558	0.000326701	0.0121724	0.515284
hsa_circ_0036100	-2.24719	7.60178	-6.81358	2.38e-05	0.00502501	3.04483
hsa_circ_0032973	-2.2483	8.35215	-6.02156	7.35e-05	0.00674799	1.96473
hsa_circ_0021481	-2.24874	5.04227	-4.19018	0.00138819	0.0218603	-0.900883
hsa_circ_0079893	-2.24886	7.2827	-3.92112	0.00221911	0.0269648	-1.36015
hsa_circ_0016543	-2.24911	6.3014	-5.62164	0.000134121	0.00835971	1.38232
hsa_circ_0074921	-2.24944	4.24877	-3.85625	0.00248782	0.0284639	-1.47195
hsa_circ_0070519	-2.24956	9.4986	-3.9605	0.00207082	0.0262101	-1.29248
hsa_circ_0082047	-2.25059	6.03082	-4.72585	0.000560255	0.0152523	-0.0121108
hsa_circ_0020100	-2.25072	5.00187	-4.6416	0.000644579	0.0162312	-0.149372
hsa_circ_0050092	-2.25124	9.38606	-4.3362	0.00108003	0.0198933	-0.654979
hsa_circ_0066190	-2.25132	4.61376	-5.21884	0.000251542	0.0108423	0.770431
hsa_circ_0074822	-2.25279	6.17091	-3.71404	0.00320097	0.0318875	-1.71822
hsa_circ_0017884	-2.25443	16.3222	-7.43775	1.04e-05	0.00438404	3.82979
hsa_circ_0078655	-2.25678	6.94453	-6.24928	5.27e-05	0.00594333	2.28519
hsa_circ_0032589	-2.25723	7.39649	-5.04743	0.000331025	0.0122512	0.502442
hsa_circ_0027785	-2.26066	7.31629	-3.72369	0.00314652	0.0316113	-1.70147
hsa_circ_0058206	-2.26075	7.64243	-6.3631	4.47e-05	0.00582954	2.44234
hsa_circ_0024481	-2.26178	5.27456	-4.79836	0.000496947	0.0144521	0.105237
hsa_circ_0079003	-2.26209	12.5091	-4.60422	0.000686159	0.0165795	-0.210588
hsa_circ_0055159	-2.26325	4.58111	-3.36309	0.00600695	0.0438484	-2.33127
hsa_circ_0025522	-2.26332	10.4747	-3.90239	0.00229347	0.0274083	-1.39239
hsa_circ_0080876	-2.26411	3.87323	-3.95625	0.00208634	0.026311	-1.29979
hsa_circ_0076945	-2.26473	3.04432	-3.28342	0.00693781	0.0473518	-2.47102
hsa_circ_0025505	-2.26524	11.0255	-6.25266	5.24e-05	0.00594333	2.28989
hsa_circ_0004089	-2.26581	5.18323	-4.30423	0.0011408	0.0202491	-0.708607
hsa_circ_0003030	-2.26586	6.15207	-4.13369	0.00153082	0.0229236	-0.996679
hsa_circ_0046808	-2.26591	8.69027	-5.48951	0.000164432	0.00907025	1.18439
hsa_circ_0004296	-2.26608	9.44846	-4.50794	0.000806737	0.017701	-0.369151
hsa_circ_0092153	-2.26701	6.74386	-3.9427	0.00213654	0.0265869	-1.32305
hsa_circ_0076085	-2.26898	5.7045	-7.04632	1.74e-05	0.00490543	3.34416
hsa_circ_0080135	-2.27196	7.73243	-5.56369	0.000146613	0.00864463	1.29585
hsa_circ_0084879	-2.27265	7.33854	-4.46075	0.000873746	0.0182287	-0.447318
hsa_circ_0078311	-2.27403	7.49535	-5.52454	0.000155747	0.00888337	1.23714
hsa_circ_0064534	-2.27522	7.93478	-5.58318	0.000142281	0.00854368	1.32498
hsa_circ_0025508	-2.27588	12.0569	-6.14936	6.09e-05	0.00628113	2.14557
hsa_circ_0082040	-2.27659	6.16743	-5.78076	0.00010528	0.00758955	1.61706
hsa_circ_0077865	-2.27673	9.35648	-6.94263	2e-05	0.00497056	3.2118
hsa_circ_0008907	-2.27678	8.71238	-5.44426	0.000176417	0.00926999	1.11597
hsa_circ_0060647	-2.27679	7.24712	-3.78074	0.00284338	0.030181	-1.60252
hsa_circ_0064335	-2.27701	5.67251	-4.73023	0.000556203	0.0152141	-0.00500583
hsa_circ_0064528	-2.27764	8.40789	-5.09998	0.000304167	0.0117917	0.585073
hsa_circ_0002327	-2.27799	5.58513	-5.18892	0.000263816	0.0110913	0.723965
hsa_circ_0054572	-2.2783	10.2655	-7.37678	1.12e-05	0.00438404	3.75559
hsa_circ_0026006	-2.27839	5.10275	-4.97404	0.000372786	0.0128634	0.386363
hsa_circ_0054560	-2.2784	10.2401	-7.77719	6.73e-06	0.00406046	4.23341
hsa_circ_0081975	-2.27865	7.37428	-6.99816	1.85e-05	0.00490591	3.28289
hsa_circ_0002823	-2.27957	5.44556	-3.27375	0.00706038	0.0477853	-2.488
hsa_circ_0072445	-2.28016	9.17443	-5.3311	0.000210618	0.00997225	0.943487
hsa_circ_0013854	-2.28024	7.01011	-3.90713	0.00227441	0.0273095	-1.38423
hsa_circ_0077863	-2.28096	9.47968	-7.11132	1.59e-05	0.00483601	3.42634
hsa_circ_0067303	-2.28181	7.41712	-6.40926	4.19e-05	0.00579825	2.50549
hsa_circ_0070803	-2.28192	6.51958	-6.65638	2.96e-05	0.00516934	2.83808
hsa_circ_0077677	-2.28258	7.31623	-3.79673	0.00276397	0.0297576	-1.57484
hsa_circ_0023869	-2.28354	6.32029	-3.47625	0.00489855	0.0393751	-2.133
hsa_circ_0043144	-2.284	7.45246	-3.26351	0.00719255	0.0483041	-2.50597
hsa_circ_0057623	-2.2856	7.18145	-3.52157	0.00451545	0.037674	-2.05373
hsa_circ_0067299	-2.28777	7.18414	-6.46131	3.89e-05	0.00564061	2.57633
hsa_circ_0013440	-2.28851	9.23114	-10.0311	5.18e-07	0.00163174	6.54497
hsa_circ_0050085	-2.28853	13.2777	-4.52528	0.000783483	0.0174998	-0.340501
hsa_circ_0071799	-2.28894	5.62002	-6.05184	7.03e-05	0.00664829	2.00782
hsa_circ_0083266	-2.2899	4.84427	-3.40493	0.00557008	0.0421796	-2.25792
hsa_circ_0087954	-2.29009	5.66563	-5.66026	0.000126425	0.00813649	1.43966
hsa_circ_0032595	-2.29057	6.71426	-5.554	0.000148821	0.00866003	1.28133
hsa_circ_0013263	-2.29159	5.97055	-3.31548	0.0065468	0.0458235	-2.41478
hsa_circ_0067295	-2.29183	7.99394	-6.58889	3.25e-05	0.00526145	2.74817
hsa_circ_0001597	-2.29202	9.50053	-5.97625	7.86e-05	0.00693136	1.90001
hsa_circ_0003188	-2.29203	5.03956	-4.40114	0.000966792	0.0189254	-0.546457
hsa_circ_0004690	-2.29218	9.15453	-6.4708	3.84e-05	0.00562869	2.5892
hsa_circ_0072444	-2.29348	9.18156	-5.33795	0.000208358	0.0099447	0.953995
hsa_circ_0050763	-2.29354	11.8724	-6.18406	5.79e-05	0.0061794	2.19424
hsa_circ_0017609	-2.29389	4.70126	-3.43255	0.00529949	0.0410551	-2.20952
hsa_circ_0092149	-2.29417	6.50287	-3.8518	0.00250743	0.0285191	-1.47962
hsa_circ_0081972	-2.29563	7.2996	-5.9398	8.29e-05	0.00706475	1.84771
hsa_circ_0017810	-2.29602	6.49193	-7.33735	1.18e-05	0.00438404	3.70733
hsa_circ_0055010	-2.29642	7.45934	-5.82897	9.79e-05	0.00736938	1.68739
hsa_circ_0032564	-2.29658	7.06534	-5.14124	0.000284689	0.0115013	0.649667
hsa_circ_0026541	-2.29716	5.14201	-5.48201	0.000166357	0.00907389	1.17307
hsa_circ_0033625	-2.29745	8.85516	-6.63853	3.03e-05	0.00516934	2.81438
hsa_circ_0067665	-2.29794	5.07638	-3.45166	0.00512021	0.0402961	-2.17605
hsa_circ_0024901	-2.2985	6.72353	-4.2505	0.00125106	0.0210447	-0.799
hsa_circ_0079421	-2.29978	8.44808	-3.52159	0.00451528	0.037674	-2.05369
hsa_circ_0029434	-2.30045	7.25488	-5.50447	0.000160662	0.00900955	1.20694
hsa_circ_0064532	-2.30647	6.7944	-6.42917	4.07e-05	0.00576979	2.53264
hsa_circ_0011208	-2.30674	8.42583	-3.66737	0.00347847	0.0330919	-1.79938
hsa_circ_0077823	-2.30726	8.91058	-5.57612	0.000143833	0.00857598	1.31445
hsa_circ_0024834	-2.30749	8.22515	-3.65897	0.00353098	0.0332712	-1.814
hsa_circ_0067049	-2.30803	5.01779	-4.10733	0.00160252	0.0234029	-1.04151
hsa_circ_0056279	-2.30807	5.6773	-3.9635	0.00205995	0.0261293	-1.28733
hsa_circ_0069289	-2.30887	7.34078	-5.02405	0.000343767	0.0124936	0.465547
hsa_circ_0070796	-2.30905	7.49772	-7.72759	7.16e-06	0.00412796	4.17542
hsa_circ_0050089	-2.30916	13.2422	-4.70074	0.000584103	0.0155393	-0.0529155
hsa_circ_0013479	-2.31144	9.57114	-3.23919	0.00751658	0.0495467	-2.54864
hsa_circ_0062993	-2.31185	10.235	-8.32766	3.43e-06	0.00329874	4.85494
hsa_circ_0057613	-2.31303	6.91732	-4.17143	0.00143392	0.0222251	-0.932637
hsa_circ_0026889	-2.31631	5.0333	-6.86106	2.23e-05	0.00500252	3.10656
hsa_circ_0074212	-2.3171	7.05857	-4.99036	0.000363042	0.0127519	0.412244
hsa_circ_0013450	-2.31746	8.13346	-11.0009	1.98e-07	0.0012942	7.36992
hsa_circ_0078299	-2.31797	7.4156	-4.68176	0.000602838	0.0157683	-0.0838232
hsa_circ_0039040	-2.31966	6.21872	-3.31773	0.00652019	0.0457723	-2.41083
hsa_circ_0086603	-2.32035	6.58766	-5.55876	0.000147732	0.00866003	1.28847
hsa_circ_0017869	-2.32112	12.5757	-5.75689	0.000109149	0.00769152	1.58211
hsa_circ_0028308	-2.32248	11.2417	-4.82227	0.000477763	0.0142001	0.143754
hsa_circ_0004933	-2.32274	8.15191	-7.63607	8.04e-06	0.00421487	4.06754
hsa_circ_0013438	-2.32309	8.3773	-9.70929	7.25e-07	0.00183884	6.25061
hsa_circ_0058204	-2.32318	8.7588	-6.90464	2.1e-05	0.00497488	3.16291
hsa_circ_0060494	-2.32521	6.79175	-6.18984	5.74e-05	0.00616933	2.20232
hsa_circ_0025114	-2.32563	8.95791	-4.11916	0.00156991	0.0232088	-1.02138
hsa_circ_0086189	-2.32692	6.51126	-3.4886	0.00479096	0.0389168	-2.11139
hsa_circ_0083750	-2.32779	9.1587	-6.56675	3.35e-05	0.00537618	2.71853
hsa_circ_0008453	-2.3279	5.13743	-3.62275	0.00376687	0.0344295	-1.87708
hsa_circ_0027783	-2.32803	7.20201	-3.83075	0.00260245	0.0289333	-1.51598
hsa_circ_0069760	-2.32849	3.66696	-3.66157	0.00351463	0.0332176	-1.80947
hsa_circ_0082037	-2.32928	7.79893	-5.73163	0.000113409	0.00776022	1.54501
hsa_circ_0054567	-2.32954	10.7356	-8.3211	3.46e-06	0.00329874	4.84776
hsa_circ_0046810	-2.33193	8.33367	-5.10248	0.000302945	0.0117665	0.589001
hsa_circ_0070408	-2.33305	5.93171	-4.21938	0.00131995	0.0214474	-0.851508
hsa_circ_0013364	-2.33313	4.91247	-4.46907	0.000861522	0.0181435	-0.433515
hsa_circ_0054575	-2.33351	10.3889	-6.07135	6.83e-05	0.00657943	2.0355
hsa_circ_0077884	-2.3348	3.91404	-3.86522	0.00244877	0.0282281	-1.45647
hsa_circ_0013265	-2.33484	6.91139	-3.48113	0.00485577	0.0392165	-2.12446
hsa_circ_0070817	-2.33607	7.45	-4.88191	0.000433214	0.0136654	0.239497
hsa_circ_0070800	-2.3367	6.69796	-6.18749	5.76e-05	0.00617614	2.19903
hsa_circ_0050081	-2.33816	13.2495	-4.60748	0.000682422	0.0165461	-0.20524
hsa_circ_0013856	-2.33819	8.1234	-4.23964	0.00127467	0.0212152	-0.817313
hsa_circ_0071583	-2.33903	5.8189	-5.78339	0.000104862	0.00758951	1.62091
hsa_circ_0036498	-2.34005	9.50383	-3.25474	0.00730768	0.048788	-2.52135
hsa_circ_0046805	-2.34014	8.36126	-4.96132	0.000380575	0.0129651	0.366152
hsa_circ_0054569	-2.34207	10.735	-7.04001	1.75e-05	0.00490543	3.33616
hsa_circ_0070810	-2.34454	7.66669	-6.7828	2.48e-05	0.00502501	3.00464
hsa_circ_0023867	-2.34485	6.3189	-3.31708	0.00652786	0.0457795	-2.41197
hsa_circ_0046813	-2.34645	7.79807	-5.05201	0.000328585	0.0122017	0.509667
hsa_circ_0081981	-2.34671	8.08135	-6.30516	4.86e-05	0.00588095	2.36258
hsa_circ_0006057	-2.35001	7.05843	-4.80997	0.000487537	0.0143385	0.123941
hsa_circ_0000241	-2.35314	7.95592	-4.12065	0.00156586	0.0231772	-1.01885
hsa_circ_0008591	-2.35344	9.81087	-6.31639	4.78e-05	0.00587659	2.37808
hsa_circ_0022229	-2.35477	8.77787	-5.33478	0.000209401	0.00996481	0.949131
hsa_circ_0011203	-2.35839	13.3266	-4.30976	0.00113004	0.0201767	-0.699321
hsa_circ_0092192	-2.35941	4.78528	-3.64389	0.00362728	0.0337302	-1.84025
hsa_circ_0025519	-2.36111	10.2136	-3.98684	0.00197738	0.0257006	-1.2473
hsa_circ_0079891	-2.36225	7.64512	-4.36436	0.00102932	0.0195155	-0.607858
hsa_circ_0067298	-2.36276	7.16261	-5.50806	0.000159772	0.00899394	1.21234
hsa_circ_0013483	-2.36409	9.53752	-3.29764	0.00676147	0.046688	-2.44607
hsa_circ_0064062	-2.36832	5.3685	-3.81794	0.00266208	0.0292407	-1.53813
hsa_circ_0054559	-2.36893	5.72297	-6.29541	4.93e-05	0.00589206	2.34912
hsa_circ_0066397	-2.36896	4.098	-4.26004	0.00123071	0.0209186	-0.782932
hsa_circ_0069288	-2.36968	7.34641	-5.13119	0.000289311	0.0115513	0.633952
hsa_circ_0027655	-2.36986	4.20517	-3.72065	0.00316354	0.0317008	-1.70674
hsa_circ_0064337	-2.37243	5.0751	-5.06525	0.000321647	0.0120703	0.53051
hsa_circ_0001946	-2.37359	12.2754	-5.61975	0.000134509	0.00835971	1.37952
hsa_circ_0075546	-2.37382	7.85242	-4.61346	0.000675629	0.0165048	-0.195443
hsa_circ_0046922	-2.37433	8.24507	-3.69928	0.0032862	0.0322123	-1.74388
hsa_circ_0002202	-2.37531	5.11934	-5.80943	0.000100824	0.00741967	1.65893
hsa_circ_0070808	-2.37878	7.57974	-6.51615	3.6e-05	0.00555008	2.6505
hsa_circ_0001087	-2.38453	6.49832	-4.13606	0.00152454	0.0228823	-0.992654
hsa_circ_0013437	-2.38552	6.29652	-10.2936	3.96e-07	0.00159759	6.77732
hsa_circ_0025437	-2.38861	10.2034	-5.93485	8.36e-05	0.00708957	1.8406
hsa_circ_0023872	-2.38955	6.11809	-3.44964	0.00513889	0.0403643	-2.17959
hsa_circ_0008202	-2.38968	6.63997	-6.34555	4.59e-05	0.00583811	2.41823
hsa_circ_0046797	-2.38973	7.88819	-5.39484	0.000190567	0.00962986	1.0409
hsa_circ_0060328	-2.39121	7.84308	-4.03888	0.00180541	0.0246745	-1.15824
hsa_circ_0007153	-2.39244	7.56381	-3.48417	0.0048293	0.0390738	-2.11914
hsa_circ_0070806	-2.39254	7.5597	-7.23937	1.34e-05	0.0045833	3.58643
hsa_circ_0070818	-2.39348	7.32365	-5.00509	0.000354476	0.0126344	0.435577
hsa_circ_0033622	-2.39544	8.75982	-6.10794	6.47e-05	0.00643998	2.08725
hsa_circ_0046809	-2.3967	8.7519	-5.52174	0.000156423	0.00889335	1.23293
hsa_circ_0025089	-2.39762	9.02607	-5.61225	0.000136066	0.00840349	1.36835
hsa_circ_0079677	-2.39826	8.35793	-3.84665	0.00253035	0.0286358	-1.48852
hsa_circ_0082387	-2.39887	8.3244	-4.67089	0.000613848	0.0158749	-0.101542
hsa_circ_0015066	-2.3999	8.05705	-3.47402	0.00491823	0.0394552	-2.1369
hsa_circ_0078319	-2.401	6.84813	-4.12808	0.00154579	0.0230647	-1.00621
hsa_circ_0033623	-2.40187	9.69517	-5.46112	0.000171846	0.009171	1.1415
hsa_circ_0034840	-2.40252	4.02688	-6.28583	4.97e-05	0.00589206	2.33986
hsa_circ_0013436	-2.40409	9.42671	-10.0928	4.86e-07	0.00163174	6.60024
hsa_circ_0067296	-2.40493	7.18036	-6.80644	2.4e-05	0.00502501	3.03552
hsa_circ_0018159	-2.40529	8.73253	-6.38772	4.32e-05	0.00580716	2.47607
hsa_circ_0013441	-2.40551	8.12825	-13.2301	2.76e-08	0.0012942	8.96083
hsa_circ_0023961	-2.40578	5.33215	-5.27534	0.000229987	0.0104353	0.857768
hsa_circ_0036421	-2.40627	5.02492	-5.40737	0.000186871	0.00952164	1.05996
hsa_circ_0090179	-2.40739	3.78448	-3.51976	0.00453014	0.0377299	-2.05689
hsa_circ_0007844	-2.40895	6.39303	-6.04549	7.09e-05	0.00668236	1.99879
hsa_circ_0054581	-2.40935	10.8802	-7.63921	8e-06	0.00421487	4.07126
hsa_circ_0036497	-2.41065	11.4338	-3.26353	0.00719225	0.0483041	-2.50593
hsa_circ_0054586	-2.41126	9.32712	-7.54004	9.08e-06	0.00431143	3.9531
hsa_circ_0083752	-2.41143	7.55652	-6.91788	2.06e-05	0.00497488	3.17997
hsa_circ_0059358	-2.41213	7.92273	-4.97961	0.00036943	0.0128291	0.395199
hsa_circ_0016310	-2.41272	9.71283	-4.23573	0.00128328	0.0212155	-0.823908
hsa_circ_0020731	-2.41325	6.55717	-6.34686	4.58e-05	0.00583811	2.42003
hsa_circ_0092135	-2.418	5.88016	-4.2501	0.00125192	0.0210511	-0.799669
hsa_circ_0074577	-2.42198	11.2544	-8.35226	3.33e-06	0.00329874	4.8818
hsa_circ_0073077	-2.42229	5.25058	-4.12525	0.00155341	0.0230943	-1.01103
hsa_circ_0046815	-2.42238	6.93653	-5.81038	0.00010068	0.00741593	1.66032
hsa_circ_0036499	-2.42258	10.7537	-3.2778	0.00700877	0.0475848	-2.48089
hsa_circ_0060652	-2.42498	6.88053	-3.91546	0.00224133	0.0270859	-1.3699
hsa_circ_0013224	-2.42523	5.88623	-4.67683	0.000607807	0.015819	-0.0918598
hsa_circ_0037516	-2.42603	7.01343	-3.23348	0.00759474	0.0499136	-2.55866
hsa_circ_0064529	-2.42657	10.0036	-5.59903	0.000138856	0.00846438	1.34864
hsa_circ_0025105	-2.42695	7.29306	-5.81628	9.98e-05	0.00738675	1.66892
hsa_circ_0054576	-2.42746	11.2287	-7.03926	1.75e-05	0.00490543	3.33521
hsa_circ_0057617	-2.42768	5.95662	-3.41354	0.0054842	0.0418321	-2.24282
hsa_circ_0046929	-2.42783	5.10786	-3.32808	0.00639929	0.0453377	-2.39267
hsa_circ_0084804	-2.42806	6.79324	-4.92943	0.000400855	0.0133293	0.315403
hsa_circ_0050093	-2.42863	13.4091	-4.43794	0.000908196	0.018493	-0.485202
hsa_circ_0078654	-2.42869	5.3056	-7.07264	1.68e-05	0.00486468	3.37752
hsa_circ_0023868	-2.42883	5.87407	-3.34749	0.00617867	0.0445004	-2.35863
hsa_circ_0089560	-2.43251	9.72773	-4.69901	0.000585787	0.0155654	-0.0557331
hsa_circ_0010947	-2.43308	3.88611	-3.76431	0.00292745	0.0305877	-1.63099
hsa_circ_0049738	-2.43313	7.38268	-5.55703	0.000148128	0.00866003	1.28587
hsa_circ_0054662	-2.43381	8.76104	-4.67829	0.000606327	0.0157975	-0.0894722
hsa_circ_0014426	-2.43425	6.17787	-4.90684	0.000415908	0.0134518	0.27936
hsa_circ_0081980	-2.43459	8.04731	-6.2539	5.23e-05	0.00594333	2.29161
hsa_circ_0004308	-2.43492	2.84815	-3.75229	0.00299061	0.0308338	-1.65184
hsa_circ_0018163	-2.4355	8.84973	-6.31191	4.81e-05	0.00587659	2.37191
hsa_circ_0054568	-2.43557	9.94815	-7.64824	7.91e-06	0.00421487	4.08195
hsa_circ_0004607	-2.43631	5.2757	-3.97576	0.00201613	0.0259208	-1.26629
hsa_circ_0036478	-2.43905	6.24249	-6.75462	2.58e-05	0.00502501	2.96773
hsa_circ_0054580	-2.43966	11.1602	-7.33021	1.19e-05	0.00438404	3.69856
hsa_circ_0013837	-2.43972	7.98593	-4.12793	0.00154619	0.0230668	-1.00647
hsa_circ_0005505	-2.44009	7.64801	-4.05637	0.00175116	0.0243102	-1.12837
hsa_circ_0058842	-2.44321	6.31059	-4.21874	0.00132142	0.0214563	-0.852598
hsa_circ_0064336	-2.44397	5.60657	-5.60977	0.000136585	0.00840443	1.36465
hsa_circ_0078653	-2.44408	6.89071	-7.27082	1.29e-05	0.00450806	3.62538
hsa_circ_0074824	-2.44661	6.00493	-3.90062	0.00230062	0.0274398	-1.39544
hsa_circ_0084805	-2.44676	6.95826	-5.25482	0.000237581	0.0105744	0.826106
hsa_circ_0003845	-2.45093	6.32607	-6.30969	4.83e-05	0.00587659	2.36885
hsa_circ_0081786	-2.45334	3.25856	-3.68147	0.00339212	0.0326992	-1.77485
hsa_circ_0012015	-2.45443	7.87714	-4.68974	0.000594885	0.0156572	-0.0708219
hsa_circ_0018413	-2.4546	4.89261	-4.05161	0.00176575	0.0243834	-1.13649
hsa_circ_0064481	-2.45463	9.72996	-6.58766	3.25e-05	0.00526145	2.74653
hsa_circ_0073395	-2.45605	5.02064	-4.12112	0.00156458	0.0231686	-1.01804
hsa_circ_0013439	-2.45619	9.08689	-10.7772	2.45e-07	0.0012942	7.18758
hsa_circ_0017515	-2.45916	9.85422	-8.55487	2.62e-06	0.00310299	5.10008
hsa_circ_0023866	-2.46022	5.6995	-3.61022	0.00385224	0.0347976	-1.89894
hsa_circ_0002169	-2.46089	8.61321	-5.8853	9e-05	0.00725709	1.76912
hsa_circ_0054654	-2.46137	8.88816	-4.92498	0.000403773	0.0133862	0.308313
hsa_circ_0045511	-2.46155	6.18006	-5.8501	9.48e-05	0.00733943	1.71811
hsa_circ_0013848	-2.46205	7.87173	-4.30695	0.0011355	0.0202105	-0.704041
hsa_circ_0074237	-2.4649	3.42071	-3.35512	0.00609409	0.0442052	-2.34525
hsa_circ_0070902	-2.46666	6.33091	-4.71149	0.000573762	0.015426	-0.0354286
hsa_circ_0087414	-2.46917	8.37116	-5.37438	0.000196774	0.00970489	1.0097
hsa_circ_0064631	-2.46936	8.36629	-5.09426	0.000306973	0.011845	0.576107
hsa_circ_0035428	-2.47178	8.53599	-4.75076	0.000537604	0.0149838	0.0282821
hsa_circ_0017876	-2.47396	15.9172	-8.022	4.96e-06	0.00387088	4.51475
hsa_circ_0008390	-2.4758	7.16631	-4.00956	0.00190029	0.0252471	-1.20838
hsa_circ_0056666	-2.47623	8.43408	-5.88487	9e-05	0.00725709	1.76849
hsa_circ_0072346	-2.47631	6.88493	-4.74672	0.000541206	0.0150105	0.0217477
hsa_circ_0064533	-2.47645	8.44366	-5.64554	0.000129301	0.00823794	1.41784
hsa_circ_0008180	-2.47696	7.31539	-4.97874	0.000369953	0.0128355	0.393818
hsa_circ_0089785	-2.4771	8.48224	-6.25562	5.22e-05	0.00594333	2.29399
hsa_circ_0017883	-2.47881	15.1449	-7.62914	8.11e-06	0.00421487	4.05933
hsa_circ_0012386	-2.48342	8.70417	-6.83518	2.31e-05	0.00502501	3.07296
hsa_circ_0043145	-2.48351	10.533	-3.84866	0.0025214	0.028612	-1.48505
hsa_circ_0046816	-2.48471	7.23333	-5.60807	0.000136941	0.00840493	1.36212
hsa_circ_0025891	-2.488	8.76746	-3.30303	0.00669588	0.0464216	-2.43662
hsa_circ_0033621	-2.48941	8.53081	-6.63622	3.04e-05	0.00516934	2.8113
hsa_circ_0078328	-2.4901	7.24987	-4.91333	0.000411524	0.0134381	0.289723
hsa_circ_0064064	-2.49089	6.00036	-3.89256	0.00233351	0.0276279	-1.40932
hsa_circ_0017870	-2.49189	13.1473	-6.21122	5.57e-05	0.00609886	2.23219
hsa_circ_0056018	-2.49196	4.05126	-4.17079	0.00143552	0.0222343	-0.933726
hsa_circ_0007342	-2.49214	8.73596	-4.96246	0.000379871	0.0129531	0.367961
hsa_circ_0025523	-2.49359	8.45099	-4.08885	0.00165482	0.0237492	-1.07296
hsa_circ_0030198	-2.49427	7.22474	-3.38667	0.00575656	0.0428675	-2.28992
hsa_circ_0060225	-2.49462	9.94992	-5.46027	0.000172073	0.0091776	1.14022
hsa_circ_0013858	-2.49711	7.7923	-4.09766	0.00162966	0.0235711	-1.05796
hsa_circ_0087420	-2.49826	6.03132	-4.75229	0.000536238	0.0149799	0.0307725
hsa_circ_0007642	-2.49912	10.2034	-4.79795	0.000497288	0.0144521	0.104567
hsa_circ_0064047	-2.50134	5.80928	-4.16928	0.00143927	0.0222651	-0.936279
hsa_circ_0076305	-2.50225	7.96265	-6.34451	4.59e-05	0.00583811	2.4168
hsa_circ_0055153	-2.50338	7.63393	-4.52454	0.000784465	0.0174998	-0.341728
hsa_circ_0008381	-2.50421	7.40771	-3.98579	0.00198102	0.0257153	-1.2491
hsa_circ_0013446	-2.50464	8.51393	-12.2816	6.14e-08	0.0012942	8.3309
hsa_circ_0081968	-2.50587	7.96145	-6.80587	2.41e-05	0.00502501	3.03478
hsa_circ_0019225	-2.50605	3.25377	-4.25522	0.00124095	0.0209729	-0.791044
hsa_circ_0069305	-2.50684	9.30863	-6.24578	5.29e-05	0.00594792	2.28032
hsa_circ_0017868	-2.50749	14.1168	-7.40508	1.08e-05	0.00438404	3.79009
hsa_circ_0078649	-2.51095	7.14886	-6.9406	2e-05	0.00497056	3.2092
hsa_circ_0085785	-2.5116	5.82731	-4.00807	0.00190527	0.0252868	-1.21094
hsa_circ_0081979	-2.5122	5.40863	-5.83153	9.75e-05	0.00736758	1.69112
hsa_circ_0069286	-2.51298	8.19508	-5.55433	0.000148745	0.00866003	1.28183
hsa_circ_0000369	-2.51337	8.30572	-4.8202	0.000479396	0.0142153	0.140416
hsa_circ_0087412	-2.51358	8.85636	-5.34961	0.000204575	0.00986712	0.97184
hsa_circ_0054228	-2.51455	8.12414	-3.80656	0.00271625	0.0295627	-1.55782
hsa_circ_0017822	-2.51755	6.27993	-5.73856	0.000112224	0.00772522	1.55519
hsa_circ_0064647	-2.51813	6.85749	-5.83507	9.7e-05	0.00736758	1.69627
hsa_circ_0002472	-2.51839	8.31172	-8.90922	1.74e-06	0.00276313	5.46971
hsa_circ_0081978	-2.51959	8.16119	-7.181	1.45e-05	0.00476741	3.51375
hsa_circ_0064042	-2.5231	7.50893	-4.94858	0.000388541	0.0130945	0.345905
hsa_circ_0091635	-2.52335	7.31352	-4.67637	0.000608264	0.0158263	-0.092596
hsa_circ_0054656	-2.52444	9.75338	-5.15583	0.000278124	0.0113924	0.672437
hsa_circ_0069310	-2.526	7.38855	-6.06894	6.85e-05	0.0065885	2.03208
hsa_circ_0069306	-2.52871	6.76278	-5.24889	0.000239824	0.0106262	0.816946
hsa_circ_0000380	-2.5304	12.8164	-4.46123	0.000873023	0.0182287	-0.446507
hsa_circ_0092195	-2.53095	6.75738	-8.69932	2.22e-06	0.00281077	5.2526
hsa_circ_0060221	-2.53291	9.22389	-5.93029	8.41e-05	0.00709597	1.83403
hsa_circ_0017880	-2.53364	14.9823	-7.30745	1.23e-05	0.00443641	3.67058
hsa_circ_0005013	-2.53457	8.10543	-7.25461	1.32e-05	0.00451989	3.60532
hsa_circ_0000994	-2.53543	8.19999	-3.96909	0.00203986	0.0260418	-1.27774
hsa_circ_0054561	-2.5407	11.5356	-7.40056	1.09e-05	0.00438404	3.7846
hsa_circ_0054563	-2.54178	10.8603	-8.24461	3.79e-06	0.00340537	4.7637
hsa_circ_0005232	-2.54299	7.99787	-3.92555	0.0022019	0.0268949	-1.35253
hsa_circ_0064531	-2.54385	8.31624	-5.93885	8.31e-05	0.00706475	1.84634
hsa_circ_0025108	-2.54667	8.44136	-5.82831	9.8e-05	0.00736938	1.68644
hsa_circ_0026540	-2.54694	6.62114	-6.59184	3.24e-05	0.00525942	2.75213
hsa_circ_0054571	-2.54791	6.31004	-7.4545	1.01e-05	0.00438404	3.85008
hsa_circ_0027026	-2.54883	3.74871	-4.62804	0.000659352	0.0163421	-0.171562
hsa_circ_0017867	-2.55048	15.6323	-6.92953	2.03e-05	0.00497488	3.19496
hsa_circ_0074531	-2.55409	11.5211	-3.77664	0.00286411	0.0302359	-1.60962
hsa_circ_0046802	-2.55473	7.28767	-5.97352	7.89e-05	0.00693136	1.8961
hsa_circ_0075643	-2.55478	7.03631	-4.10867	0.00159878	0.0233682	-1.03922
hsa_circ_0013449	-2.55705	6.22094	-9.47615	9.31e-07	0.00206506	6.03044
hsa_circ_0024579	-2.5574	6.30696	-3.89683	0.00231603	0.0275194	-1.40197
hsa_circ_0012014	-2.5576	8.24977	-4.95755	0.000382914	0.0129956	0.360164
hsa_circ_0005094	-2.55781	8.04114	-4.80023	0.000495417	0.0144442	0.108254
hsa_circ_0083376	-2.55782	10.1592	-5.97918	7.82e-05	0.00692923	1.90421
hsa_circ_0023870	-2.5582	5.76568	-3.55327	0.00426578	0.0367205	-1.99833
hsa_circ_0028116	-2.55861	3.26282	-3.37176	0.00591359	0.0434643	-2.31606
hsa_circ_0070899	-2.56165	5.8103	-4.47974	0.000846103	0.01802	-0.415823
hsa_circ_0050762	-2.56579	11.8081	-6.31158	4.82e-05	0.00587659	2.37145
hsa_circ_0074526	-2.56994	12.7198	-4.17663	0.00142108	0.0221162	-0.923825
hsa_circ_0045301	-2.57062	3.39797	-4.19724	0.00137136	0.0217474	-0.888935
hsa_circ_0064065	-2.57068	5.7196	-4.705	0.000579982	0.0154801	-0.0459847
hsa_circ_0079676	-2.57091	8.94417	-3.96879	0.00204095	0.0260426	-1.27826
hsa_circ_0069309	-2.57203	7.41626	-5.25188	0.000238689	0.010613	0.82157
hsa_circ_0010420	-2.57427	10.7766	-9.15596	1.32e-06	0.00255022	5.71827
hsa_circ_0006550	-2.57502	7.61524	-4.00491	0.00191582	0.0253343	-1.21634
hsa_circ_0046804	-2.57528	7.82751	-5.65314	0.000127808	0.00817216	1.42911
hsa_circ_0086192	-2.57537	6.80556	-3.29565	0.00678587	0.0467728	-2.44956
hsa_circ_0006708	-2.57776	6.9193	-4.18095	0.00141051	0.0220525	-0.916514
hsa_circ_0003753	-2.57956	7.31213	-3.70371	0.00326039	0.0321047	-1.73618
hsa_circ_0017882	-2.58264	15.2081	-7.0368	1.76e-05	0.00490591	3.33209
hsa_circ_0022211	-2.58276	9.02364	-4.73403	0.000552702	0.0151639	0.00117531
hsa_circ_0054565	-2.58326	11.0616	-8.72468	2.15e-06	0.00281001	5.27911
hsa_circ_0066447	-2.58403	3.86654	-5.04193	0.000333975	0.0123091	0.493778
hsa_circ_0002872	-2.58511	6.68508	-4.28669	0.00117563	0.0204533	-0.738075
hsa_circ_0036479	-2.58514	7.97494	-8.04855	4.81e-06	0.00387088	4.54478
hsa_circ_0073381	-2.58534	5.63191	-3.44101	0.00521935	0.0407111	-2.1947
hsa_circ_0006798	-2.5857	7.54391	-4.17585	0.00142301	0.0221332	-0.925152
hsa_circ_0005571	-2.58599	12.1973	-4.81764	0.000481419	0.0142401	0.136297
hsa_circ_0083377	-2.58823	10.1848	-6.01606	7.41e-05	0.0067663	1.9569
hsa_circ_0057682	-2.58866	5.54775	-4.33301	0.00108595	0.0199231	-0.66033
hsa_circ_0078039	-2.58927	6.74753	-4.37092	0.00101786	0.0194075	-0.596889
hsa_circ_0049079	-2.5894	5.94025	-3.24248	0.00747194	0.0494029	-2.54288
hsa_circ_0069292	-2.59004	6.80987	-5.75502	0.000109458	0.00769152	1.57936
hsa_circ_0060222	-2.59149	10.0396	-5.5584	0.000147814	0.00866003	1.28793
hsa_circ_0054660	-2.59206	8.92919	-4.86078	0.000448476	0.0138606	0.205635
hsa_circ_0029993	-2.59264	4.1527	-3.84118	0.00255494	0.0287242	-1.49797
hsa_circ_0057618	-2.59311	6.91567	-3.93206	0.00217687	0.0267845	-1.34135
hsa_circ_0054562	-2.59314	11.4378	-7.86454	6.03e-06	0.00390649	4.33472
hsa_circ_0055432	-2.59407	10.7249	-6.43163	4.06e-05	0.00576979	2.53599
hsa_circ_0018594	-2.59585	6.85173	-5.13053	0.000289615	0.0115513	0.632926
hsa_circ_0079894	-2.59611	8.07168	-4.87354	0.000439195	0.013749	0.226087
hsa_circ_0058847	-2.59676	9.50243	-6.88288	2.16e-05	0.00497732	3.1348
hsa_circ_0004864	-2.59776	5.678	-3.44703	0.00516304	0.0404752	-2.18415
hsa_circ_0055154	-2.59889	7.66248	-4.67858	0.000606033	0.0157975	-0.0889974
hsa_circ_0059353	-2.59961	7.849	-5.18127	0.000267049	0.011169	0.71208
hsa_circ_0055155	-2.60029	7.67703	-4.66746	0.000617365	0.015935	-0.107136
hsa_circ_0054658	-2.60046	8.90602	-5.02193	0.000344943	0.0125107	0.462211
hsa_circ_0028122	-2.60103	3.85087	-4.76083	0.00052872	0.0149051	0.0445907
hsa_circ_0009401	-2.60142	4.3217	-5.65514	0.000127418	0.00816052	1.43207
hsa_circ_0016542	-2.60291	6.23998	-4.9957	0.000359913	0.0127311	0.420705
hsa_circ_0017872	-2.60292	15.0537	-7.47848	9.83e-06	0.00438404	3.87907
hsa_circ_0002759	-2.60433	6.35944	-3.85332	0.00250073	0.0285045	-1.47701
hsa_circ_0011820	-2.60439	6.63316	-6.82299	2.35e-05	0.00502501	3.05709
hsa_circ_0072308	-2.60572	7.5428	-6.01516	7.42e-05	0.0067663	1.95562
hsa_circ_0071106	-2.60783	4.19047	-7.74874	6.9e-06	0.00412796	4.20922
hsa_circ_0054653	-2.61113	8.38967	-4.84519	0.0004601	0.0139844	0.180606
hsa_circ_0025521	-2.61136	10.1852	-4.40858	0.000954633	0.0188145	-0.534058
hsa_circ_0062011	-2.61311	6.76833	-5.44586	0.000175976	0.00926999	1.11841
hsa_circ_0056513	-2.61456	6.91478	-8.06465	4.71e-06	0.00387088	4.56294
hsa_circ_0054652	-2.6152	8.82563	-4.81683	0.000482057	0.0142466	0.135001
hsa_circ_0056665	-2.61817	8.9893	-5.4558	0.000173274	0.0092029	1.13346
hsa_circ_0069293	-2.61946	7.34411	-5.59899	0.000138863	0.00846438	1.34859
hsa_circ_0064057	-2.62406	6.67624	-4.7866	0.000506681	0.014561	0.086257
hsa_circ_0036477	-2.62501	8.13716	-7.92228	5.61e-06	0.00387088	4.40112
hsa_circ_0005438	-2.62525	6.7057	-5.31786	0.000215055	0.0100665	0.923181
hsa_circ_0022228	-2.62543	7.85226	-4.87245	0.000439979	0.0137572	0.224342
hsa_circ_0078313	-2.62842	6.32683	-4.55759	0.000742009	0.0171249	-0.287228
hsa_circ_0008689	-2.62949	6.86523	-5.71248	0.000116756	0.00784414	1.51681
hsa_circ_0060223	-2.62989	9.47511	-6.06624	6.88e-05	0.00660038	2.02825
hsa_circ_0078312	-2.63105	5.58919	-7.0517	1.72e-05	0.00490543	3.351
hsa_circ_0025106	-2.63738	8.56286	-4.76024	0.000529238	0.0149111	0.0436329
hsa_circ_0050096	-2.63881	12.1708	-4.82824	0.00047309	0.0141608	0.15337
hsa_circ_0078329	-2.64059	7.62235	-5.38149	0.000194593	0.00967519	1.02055
hsa_circ_0030879	-2.64106	2.02166	-3.79336	0.00277967	0.0298174	-1.58046
hsa_circ_0001152	-2.64467	9.17011	-5.52201	0.000156358	0.00889335	1.23333
hsa_circ_0090918	-2.65102	2.64014	-4.3441	0.00106462	0.0198022	-0.641103
hsa_circ_0066598	-2.6526	4.52517	-3.6088	0.00386199	0.0348269	-1.9014
hsa_circ_0064043	-2.65264	7.66856	-4.30632	0.00113672	0.0202154	-0.705097
hsa_circ_0076696	-2.6534	5.1702	-3.78818	0.00280615	0.0299875	-1.58964
hsa_circ_0022159	-2.65493	10.1151	-5.44218	0.000176988	0.00927675	1.11283
hsa_circ_0085775	-2.65512	6.64293	-4.76568	0.000524494	0.0148387	0.0524439
hsa_circ_0085789	-2.65787	5.97695	-3.73193	0.00310075	0.0313689	-1.68717
hsa_circ_0000414	-2.65923	7.62313	-4.05437	0.00175726	0.0243303	-1.13177
hsa_circ_0069769	-2.66346	7.79632	-5.12476	0.000292305	0.011602	0.623902
hsa_circ_0057335	-2.66504	9.24718	-3.84639	0.00253153	0.0286358	-1.48897
hsa_circ_0006834	-2.66541	5.48416	-4.83493	0.000467918	0.0140749	0.164124
hsa_circ_0085778	-2.67581	3.83146	-3.49799	0.00471076	0.0385292	-2.09496
hsa_circ_0069291	-2.67717	6.80583	-5.14607	0.000282499	0.0114587	0.657207
hsa_circ_0064535	-2.67782	6.55282	-5.83139	9.75e-05	0.00736758	1.69092
hsa_circ_0085784	-2.68361	5.77359	-4.11995	0.00156776	0.0231918	-1.02004
hsa_circ_0020732	-2.68624	8.24166	-6.08839	6.66e-05	0.00652308	2.05962
hsa_circ_0002643	-2.68662	6.63057	-4.6358	0.000650855	0.0162806	-0.158861
hsa_circ_0052124	-2.68979	8.62382	-4.6238	0.000664036	0.0163885	-0.178494
hsa_circ_0031128	-2.69247	10.4422	-4.62952	0.000657722	0.0163326	-0.169139
hsa_circ_0003353	-2.69279	8.03296	-3.88535	0.00236334	0.02777	-1.42175
hsa_circ_0082039	-2.69351	6.43166	-7.56323	8.82e-06	0.00429528	3.98085
hsa_circ_0070956	-2.69536	4.138	-4.58738	0.00070581	0.0167354	-0.238241
hsa_circ_0046913	-2.6997	4.69001	-3.44545	0.00517783	0.0405173	-2.18693
hsa_circ_0017879	-2.70134	14.5289	-6.90771	2.09e-05	0.00497488	3.16686
hsa_circ_0017881	-2.70175	14.1882	-6.99938	1.85e-05	0.00490591	3.28445
hsa_circ_0054566	-2.70453	11.9268	-7.00676	1.83e-05	0.00490591	3.29386
hsa_circ_0021480	-2.70467	5.8632	-4.1668	0.00144547	0.0222999	-0.940494
hsa_circ_0054651	-2.70806	7.911	-4.41394	0.00094598	0.018767	-0.525137
hsa_circ_0054650	-2.71073	9.90798	-5.50265	0.000161117	0.00902154	1.20419
hsa_circ_0056616	-2.71142	5.34731	-3.72131	0.00315985	0.0316914	-1.7056
hsa_circ_0078325	-2.71203	7.15478	-6.00342	7.55e-05	0.00684887	1.93886
hsa_circ_0078324	-2.71537	5.62112	-4.65201	0.000633475	0.016123	-0.132358
hsa_circ_0045516	-2.71805	7.07754	-6.1923	5.72e-05	0.00616224	2.20576
hsa_circ_0064338	-2.72295	5.69302	-5.56459	0.000146411	0.00864463	1.29719
hsa_circ_0074528	-2.7262	11.6723	-3.93496	0.00216578	0.0267511	-1.33635
hsa_circ_0074532	-2.72669	12.9693	-4.03195	0.00182739	0.0248287	-1.17008
hsa_circ_0059609	-2.72686	6.4402	-5.50432	0.0001607	0.00900955	1.20671
hsa_circ_0066135	-2.72962	5.18762	-4.62	0.000668274	0.0164548	-0.184724
hsa_circ_0083753	-2.73024	12.1297	-6.8587	2.24e-05	0.00500252	3.10349
hsa_circ_0066522	-2.73201	1.4504	-3.90203	0.00228843	0.0273865	-1.39101
hsa_circ_0078327	-2.73338	6.55096	-5.13822	0.000286072	0.011515	0.644938
hsa_circ_0064063	-2.7345	5.89099	-4.47902	0.000847128	0.01802	-0.417009
hsa_circ_0008602	-2.73776	7.54165	-4.83421	0.000468476	0.0140749	0.162959
hsa_circ_0088704	-2.73801	5.13387	-5.94431	8.24e-05	0.00706475	1.85419
hsa_circ_0054657	-2.73848	8.4229	-4.56686	0.000730543	0.0170262	-0.271974
hsa_circ_0078984	-2.73907	11.0765	-4.31325	0.00112331	0.0201435	-0.693469
hsa_circ_0083751	-2.74417	12.1343	-6.89326	2.13e-05	0.00497488	3.14822
hsa_circ_0010419	-2.74517	10.6196	-8.03305	4.9e-06	0.00387088	4.52726
hsa_circ_0075547	-2.74534	8.00124	-4.51769	0.000793566	0.0175709	-0.353027
hsa_circ_0069764	-2.74878	7.47425	-5.47799	0.000167399	0.00908416	1.167
hsa_circ_0077825	-2.74955	9.14634	-6.00999	7.47e-05	0.00680349	1.94824
hsa_circ_0078650	-2.74962	5.87884	-6.5898	3.24e-05	0.00526145	2.74939
hsa_circ_0064648	-2.74971	6.85283	-5.48449	0.000165718	0.00907389	1.17682
hsa_circ_0026353	-2.75022	7.02891	-4.35406	0.00104759	0.0196894	-0.625093
hsa_circ_0054447	-2.75022	9.23223	-7.17529	1.46e-05	0.00477801	3.50661
hsa_circ_0070187	-2.75519	10.9712	-7.32476	1.2e-05	0.00438404	3.69186
hsa_circ_0017813	-2.75656	5.06662	-6.19772	5.68e-05	0.00614499	2.21334
hsa_circ_0060325	-2.7576	4.4194	-3.5353	0.00440551	0.0372636	-2.02972
hsa_circ_0054659	-2.75857	8.30242	-4.97355	0.000373086	0.0128638	0.385576
hsa_circ_0000113	-2.76002	3.9995	-3.29979	0.00673521	0.0465682	-2.4423
hsa_circ_0081983	-2.7656	8.20266	-6.91887	2.06e-05	0.00497488	3.18125
hsa_circ_0033626	-2.76893	10.0778	-6.14239	6.15e-05	0.00629105	2.13578
hsa_circ_0022227	-2.77195	12.4596	-6.13025	6.26e-05	0.0063452	2.11869
hsa_circ_0070186	-2.77201	10.7708	-7.01623	1.81e-05	0.00490591	3.30592
hsa_circ_0078981	-2.77235	7.74989	-3.78639	0.00281506	0.0300312	-1.59274
hsa_circ_0070520	-2.77492	8.91808	-4.12824	0.00154537	0.0230623	-1.00594
hsa_circ_0017679	-2.77536	7.3621	-4.82748	0.000473683	0.0141633	0.152146
hsa_circ_0025099	-2.77799	8.95488	-5.44694	0.000175683	0.00926999	1.12003
hsa_circ_0031399	-2.78398	8.13082	-5.72782	0.000114066	0.00777522	1.53941
hsa_circ_0003708	-2.78884	4.72821	-7.2017	1.41e-05	0.00474664	3.53958
hsa_circ_0060224	-2.78946	8.60995	-6.50797	3.64e-05	0.00555008	2.63946
hsa_circ_0078321	-2.79046	6.74019	-5.58062	0.000142841	0.00855407	1.32117
hsa_circ_0025752	-2.79055	5.13029	-6.25446	5.23e-05	0.00594333	2.29238
hsa_circ_0006453	-2.79435	5.6528	-5.89844	8.82e-05	0.00720153	1.78811
hsa_circ_0017875	-2.79522	12.6502	-7.05249	1.72e-05	0.00490543	3.35199
hsa_circ_0017873	-2.79774	12.6077	-7.22273	1.37e-05	0.00466706	3.56575
hsa_circ_0017871	-2.80021	10.8072	-7.08646	1.64e-05	0.00486468	3.39499
hsa_circ_0092196	-2.80163	6.16798	-7.46577	9.99e-06	0.00438404	3.86371
hsa_circ_0055449	-2.8059	7.55079	-4.65902	0.000626114	0.0160368	-0.120914
hsa_circ_0025095	-2.81189	7.92827	-5.40444	0.000187729	0.00954216	1.0555
hsa_circ_0017878	-2.81329	12.1585	-6.98977	1.87e-05	0.00490591	3.27218
hsa_circ_0086997	-2.8147	4.18519	-3.70325	0.00326301	0.0321089	-1.73697
hsa_circ_0046924	-2.81551	4.46955	-4.00857	0.00190359	0.0252773	-1.21007
hsa_circ_0025087	-2.8185	7.40473	-5.48501	0.000165586	0.00907389	1.17759
hsa_circ_0087744	-2.81876	7.46471	-3.68641	0.00336237	0.0325336	-1.76625
hsa_circ_0025118	-2.82098	8.29815	-5.24073	0.000242949	0.0106899	0.804321
hsa_circ_0064652	-2.82241	7.7959	-6.66884	2.91e-05	0.00515218	2.85461
hsa_circ_0077824	-2.8242	8.11477	-4.97953	0.000369478	0.0128291	0.395072
hsa_circ_0055798	-2.82591	6.8421	-5.99197	7.68e-05	0.00690483	1.9225
hsa_circ_0029432	-2.82612	7.10338	-9.58798	8.25e-07	0.00197944	6.13678
hsa_circ_0075951	-2.82654	10.1185	-4.34407	0.00106561	0.0198103	-0.64181
hsa_circ_0055450	-2.82669	7.76025	-4.35712	0.00104213	0.019643	-0.619975
hsa_circ_0085314	-2.82736	7.367	-5.52817	0.000154876	0.0088464	1.24258
hsa_circ_0025111	-2.83198	7.55026	-5.72633	0.000114325	0.00778345	1.53721
hsa_circ_0070521	-2.83255	8.99003	-3.86351	0.00245615	0.0282859	-1.45942
hsa_circ_0017678	-2.83531	7.69051	-4.44094	0.000903575	0.0184592	-0.480205
hsa_circ_0078983	-2.83696	9.90613	-4.06654	0.00172039	0.0241475	-1.11101
hsa_circ_0064655	-2.8399	10.6855	-5.76622	0.000107618	0.00765928	1.59578
hsa_circ_0070522	-2.8431	8.72707	-3.95508	0.00209061	0.0263404	-1.30179
hsa_circ_0006887	-2.84543	9.63593	-6.42378	4.1e-05	0.00576979	2.5253
hsa_circ_0035431	-2.84813	7.35959	-4.14195	0.00150905	0.0227566	-0.982652
[truncated: 498 more rows]
