# Supplementary material for: N6-methyladenosine-modified circIGF2BP3 inhibits CD8+ T-cell responses to facilitate tumor immune evasion by promoting the deubiquitination of PD-L1 in non-small cell lung cancer
Source: Mol Cancer. 2021 Aug 20;20:105. doi: 10.1186/s12943-021-01398-4 (PMC8377850; doi:10.1186/s12943-021-01398-4)
Supplement: Supplementary file 11 — Additional file 11: Table S5 [file 12943_2021_1398_MOESM11_ESM.xls]

## Sheet: DEG_mRNA_GEO_S2
	logFC	AveExpr	t	P.Value	adj.P.Val	B
NM_005185	14.3385	6.83972	6.14306	9.91e-05	0.0069186	1.72242
NM_012397	13.2093	1.46706	4.83459	0.000643259	0.013934	-0.132367
NM_001944	12.7413	1.87149	4.54996	0.000997816	0.0167068	-0.570348
NM_001166034	12.4979	4.61429	6.11299	0.000103194	0.00702355	1.68275
NM_144670	12.4439	5.774	5.79234	0.000159829	0.00809949	1.25116
NM_207373	12.2064	4.47009	5.94769	0.000129074	0.00753059	1.46223
NM_001010872	12.1108	4.07902	5.87121	0.000143335	0.00790147	1.35878
NM_002974	11.5405	3.89385	5.46144	0.000254796	0.00947957	0.789177
NM_004473	11.2196	3.17543	4.07	0.00214585	0.0228356	-1.33434
NM_005547	10.7242	4.85124	5.16338	0.000392994	0.0114644	0.35852
NM_002653	10.5075	7.27042	6.22644	8.87e-05	0.0067444	1.8317
NM_006952	10.4982	6.59539	3.92765	0.00270869	0.0256435	-1.56645
NM_178468	10.4958	3.50851	4.10554	0.00202543	0.0222995	-1.27675
NM_004948	10.3184	0.183941	4.50826	0.00106512	0.017195	-0.635493
NM_021192	10.0856	2.71494	4.58456	0.000945375	0.0163816	-0.516472
NM_182606	9.8505	1.14682	4.28613	0.00151418	0.0197441	-0.986568
NM_000424	9.79014	10.3271	5.52411	0.000232981	0.00924714	0.877979
NM_005222	9.78435	3.06115	4.08432	0.00209646	0.0226981	-1.31112
NM_033132	9.75393	1.84544	4.02579	0.0023062	0.0236169	-1.40617
NM_080629	9.67757	2.5146	7.44748	1.93e-05	0.00377503	3.31602
NM_175078	9.6762	2.77081	4.75449	0.000727004	0.0145344	-0.254421
NM_001278635	9.64689	2.89234	4.45794	0.00115279	0.0176795	-0.71443
NM_005554	9.56559	11.1997	5.1799	0.000383544	0.0114053	0.382741
NM_021570	9.55049	1.64322	6.24013	8.71e-05	0.0067444	1.84954
NM_001104548	9.50608	10.3229	5.98109	0.000123331	0.00740497	1.50713
NM_006919	9.37579	7.33958	4.86813	0.000611284	0.0136385	-0.0815321
NM_012101	9.2418	2.0917	4.26995	0.00155389	0.0199019	-1.0124
NM_001395	9.19604	5.68261	4.7939	0.000684443	0.0142367	-0.194253
NM_000523	9.18706	2.18886	4.72453	0.000761231	0.0148106	-0.300312
NM_002639	9.04522	2.60473	4.78887	0.000689717	0.0142509	-0.201908
NM_006536	9.03113	5.68165	5.17613	0.000385679	0.0114397	0.377217
NM_173086	9.01389	9.60367	5.13126	0.000412098	0.0117538	0.31128
NM_001426	8.9123	1.61119	3.60868	0.00460505	0.033175	-2.09411
NM_198460	8.9005	3.88747	5.04123	0.000471089	0.0124641	0.178072
NM_000718	8.81187	3.10577	5.36985	0.000290696	0.0100843	0.658304
NM_001253849	8.7237	6.2855	4.41283	0.00123785	0.0179779	-0.785486
NM_198541	8.5795	3.9743	4.26094	0.00157647	0.0200273	-1.02679
NM_173076	8.5746	4.19787	5.68249	0.000186275	0.00863614	1.09967
NM_145016	8.49847	0.883178	3.48094	0.00571309	0.0368866	-2.30783
NM_024423	8.46526	3.01345	4.12642	0.001958	0.0219596	-1.24299
NM_004004	8.32689	8.21716	5.35922	0.000295199	0.0101373	0.643032
NM_002427	8.31184	2.59609	4.44797	0.00117105	0.0176898	-0.730112
NM_023067	8.28634	0.403087	3.36201	0.00699283	0.0407287	-2.50773
NM_019844	8.27059	3.83612	4.67107	0.000826636	0.0154037	-0.382546
NM_001271507	8.2575	2.83753	5.21638	0.000363515	0.0111437	0.436096
NM_003695	8.24158	8.71556	5.75726	0.000167807	0.00823873	1.20299
NM_023915	8.12361	6.97315	5.22653	0.000358145	0.0111082	0.450898
NM_001032280	7.99013	1.38419	4.59327	0.000932636	0.0162754	-0.502934
NM_005634	7.97392	1.64322	3.3947	0.00661406	0.0395665	-2.4527
NM_005978	7.95951	6.13941	5.52676	0.000232105	0.00923945	0.881714
NM_020299	7.84793	7.07418	4.31883	0.00143715	0.0192992	-0.934465
NM_014058	7.83987	2.43837	3.21746	0.00895412	0.0471279	-2.75153
NM_001011552	7.83299	0.0486185	6.35272	7.51e-05	0.00632336	1.99521
NM_003106	7.8156	8.46495	4.48489	0.00110493	0.0173883	-0.672109
NM_021027	7.73073	6.96159	4.93329	0.00055391	0.0132084	0.0167132
NM_001297550	7.6155	3.1457	3.80094	0.00333973	0.0284776	-1.77491
NM_001256760	7.60782	0.724074	3.94156	0.00264744	0.0253361	-1.54367
NM_001170633	7.57602	3.53973	3.63258	0.00442386	0.0326312	-2.05427
NM_004378	7.57542	3.76988	5.21146	0.000366148	0.011188	0.428917
NM_005988	7.52327	8.97076	5.33129	0.000307395	0.0103303	0.602811
NM_005555	7.51554	10.3157	4.77908	0.000700127	0.0143006	-0.216849
NM_032551	7.49607	1.27379	9.9137	1.32e-06	0.00160988	5.81388
NM_033100	7.41355	3.05005	5.59285	0.00021133	0.00889358	0.974675
NM_198568	7.38721	2.85875	3.94681	0.00262471	0.0252814	-1.53508
NM_001024209	7.32232	8.01479	5.0528	0.00046303	0.0124083	0.195258
NM_003125	7.24768	10.2321	4.47065	0.00112995	0.0175642	-0.694463
NM_001080451	7.20946	2.88881	4.06096	0.00217766	0.0229536	-1.34901
NM_001001665	7.18557	1.13077	7.04744	3.05e-05	0.00445494	2.86935
NM_172229	7.18043	6.22626	6.23443	8.78e-05	0.0067444	1.84212
NM_001017418	7.13691	8.63978	4.97532	0.000519956	0.0129468	0.0797524
NM_133639	7.09906	9.18774	6.41968	6.88e-05	0.00622858	2.08095
NM_006945	7.09197	9.38678	4.98782	0.000510293	0.0128757	0.0984428
NM_006160	7.00834	1.42773	4.05949	0.00218287	0.022978	-1.35139
NM_021796	6.96831	0.0388486	4.11752	0.00198645	0.0221307	-1.25738
NM_002851	6.95828	4.1058	3.38074	0.00677322	0.040118	-2.47621
NM_018245	6.88774	2.49491	4.58271	0.000948102	0.0164137	-0.519346
NM_033060	6.85213	3.525	4.27955	0.0015302	0.0198274	-0.997067
NM_001001346	6.82021	3.35842	4.16539	0.0018384	0.0213419	-1.18013
NM_152538	6.69382	4.29287	4.81045	0.000667362	0.0141086	-0.169049
NM_000526	6.68255	8.74245	4.58679	0.000942094	0.0163699	-0.513003
NM_001199085	6.58219	1.53491	3.99266	0.00243457	0.0243804	-1.46016
NM_198239	6.57397	1.76909	3.81733	0.00325012	0.0280882	-1.74785
NM_003722	6.51083	10.9118	4.70293	0.000786967	0.0149883	-0.333482
NM_032110	6.49704	2.8907	3.44706	0.00605092	0.0378494	-2.3647
NM_001242638	6.47674	3.45779	4.21539	0.00169607	0.0206155	-1.09975
NM_021013	6.45278	0.867162	3.69689	0.00397193	0.0309186	-1.94726
NM_178351	6.44705	4.80722	4.6145	0.000902351	0.0159746	-0.469992
NM_032899	6.42782	6.00803	5.70968	0.000179317	0.0084691	1.13735
NM_032865	6.37028	9.10124	5.76624	0.000165725	0.0081791	1.21534
NM_001290094	6.33642	7.10595	5.11742	0.000420628	0.0118537	0.290886
NM_006516	6.29652	2.99315	6.09596	0.000105583	0.00706413	1.66023
NM_005221	6.26825	7.4172	3.94907	0.00261499	0.025267	-1.53138
NM_002083	6.21437	9.43736	4.5927	0.000933465	0.0162754	-0.50382
NM_001288707	6.15967	0.514378	10.4469	8.02e-07	0.00160988	6.25788
NM_020990	6.14988	5.80606	5.72218	0.000176214	0.00839315	1.15463
NM_002315	6.1419	1.66875	4.08543	0.00209267	0.0226981	-1.30932
NM_182496	6.1347	1.41111	3.62831	0.00445565	0.0326985	-2.06138
NM_001199828	6.13447	8.96425	3.9131	0.00277436	0.025945	-1.59031
NM_000846	6.1326	6.0778	3.16172	0.00985358	0.0498844	-2.84568
NM_019618	6.00429	1.29684	4.06471	0.0021644	0.0228858	-1.34292
NM_001110219	5.95493	10.8259	4.48652	0.00110209	0.0173883	-0.669542
NM_206953	5.92822	7.788	5.30678	0.000318537	0.0104623	0.567427
NM_021954	5.90043	1.91813	3.1741	0.0096462	0.0492578	-2.82477
NM_020341	5.86954	3.51583	3.69976	0.00395293	0.030859	-1.94249
NM_014141	5.8315	7.70252	5.18113	0.000382846	0.0114025	0.384553
NM_001135050	5.75306	8.07155	5.74281	0.000171217	0.00834096	1.18309
NM_000299	5.73862	11.4287	3.33311	0.00734618	0.0417916	-2.55641
NM_018661	5.73481	2.78552	3.20256	0.00918598	0.0478442	-2.77669
NM_002275	5.72913	11.0232	3.97474	0.00250713	0.0246695	-1.48942
NM_000522	5.72499	2.3256	3.33743	0.00729226	0.04159	-2.54914
NM_153699	5.68845	5.91813	3.62583	0.00447427	0.0327459	-2.06552
NM_032028	5.68083	0.539382	5.56457	0.000215652	0.0089384	0.950911
NM_173472	5.66216	2.06665	3.9177	0.00275341	0.0258903	-1.58276
NM_012242	5.64293	-2.20976	3.18473	0.00947159	0.0487757	-2.80681
NM_000494	5.62742	8.00892	4.31617	0.00144326	0.0193389	-0.938699
NM_001171192	5.61004	3.8985	4.44341	0.0011795	0.017733	-0.737294
NM_012116	5.60983	5.54963	5.84184	0.000149254	0.00797134	1.31881
NM_021066	5.57121	3.01238	4.43622	0.00119295	0.0178271	-0.748605
NM_182511	5.55296	0.96727	4.29666	0.0014889	0.0195884	-0.969763
NM_012315	5.54845	4.05865	4.04381	0.00223937	0.0232943	-1.37687
NM_016321	5.48656	10.2873	4.51592	0.00105241	0.0170635	-0.623509
NM_031451	5.4863	0.925134	3.2553	0.00839161	0.0453381	-2.68763
NM_006194	5.4823	6.59307	4.08299	0.00210098	0.0227182	-1.31327
NM_013372	5.47857	7.72217	6.40509	7.01e-05	0.00622858	2.06233
NM_002307	5.4568	10.297	4.66169	0.000838711	0.0154654	-0.397015
NM_000230	5.43005	3.76866	3.32474	0.00745191	0.0420505	-2.57051
NM_006248	5.41693	0.241304	4.09436	0.00206253	0.0224629	-1.29485
NM_001242853	5.41399	0.634746	6.8607	3.72e-05	0.00473288	2.67497
NM_025153	5.40302	3.57523	4.99098	0.000507879	0.0128757	0.103166
NM_001127892	5.38996	0.643944	4.56971	0.000967516	0.0165255	-0.539575
NM_001105522	5.38053	0.213143	4.47058	0.00113008	0.0175642	-0.69457
NM_001999	5.35712	6.89527	3.75195	0.0036232	0.0295734	-1.85593
NM_207407	5.29002	4.90095	4.49735	0.0010835	0.0172367	-0.65257
NM_178498	5.26695	-0.835839	3.62739	0.00446257	0.0327238	-2.06292
NM_004887	5.24492	10.5246	5.939	0.000130616	0.00753059	1.45052
NM_012114	5.18779	-0.00768333	4.45207	0.00116084	0.0176795	-0.721958
NM_177964	5.15611	6.75109	5.04663	0.00046731	0.0124087	0.186095
NM_024009	5.13228	8.8986	4.62866	0.000882732	0.0158757	-0.448058
NM_001025231	5.11153	4.5021	4.46898	0.00113291	0.0175793	-0.697075
NM_001099287	5.08884	5.26087	3.27427	0.00812348	0.0443919	-2.65563
NM_001015001	5.08388	8.92724	6.65041	5.11e-05	0.00542292	2.37132
NM_013371	5.06883	0.758265	3.89635	0.002852	0.0262901	-1.61779
NM_001242506	5.0464	8.49224	3.92831	0.00270575	0.0256339	-1.56537
NM_020134	5.01467	1.80574	3.78413	0.00343429	0.0289978	-1.80268
NM_001287583	5.00641	1.602	4.72934	0.000755185	0.0147797	-0.292495
NM_001143	4.97789	0.102517	3.74497	0.0036656	0.0296726	-1.86749
NM_145046	4.97097	1.61474	3.41794	0.0063578	0.0388663	-2.41363
NM_002783	4.95584	0.825977	4.56555	0.000970338	0.0165255	-0.543359
NM_024037	4.95114	4.90642	4.17682	0.0018048	0.0212132	-1.16173
NM_030931	4.93125	1.91912	3.26711	0.00822363	0.0447798	-2.66771
NM_000422	4.91545	11.7564	4.06503	0.00216329	0.0228858	-1.34241
NM_001193502	4.89995	0.376518	3.60049	0.00466892	0.0333119	-2.10778
NM_153490	4.89736	11.2129	4.38679	0.00128998	0.0182994	-0.826647
NM_003513	4.86952	2.65005	4.04235	0.00224472	0.0233153	-1.37924
NM_021101	4.85513	10.2171	5.78242	0.000162043	0.00809949	1.23756
NM_001077188	4.81946	6.94296	5.57926	0.000215435	0.0089384	0.95561
NM_000094	4.81699	12.9332	6.53796	5.9e-05	0.00578412	2.23078
NM_178354	4.74404	5.48519	3.50419	0.00549259	0.036169	-2.26885
NM_005577	4.72886	1.03477	3.46777	0.00584206	0.0372851	-2.32993
NM_052891	4.68841	3.10677	3.50323	0.00550151	0.0362151	-2.27046
NM_001301206	4.66438	7.56685	4.55217	0.000994375	0.0166856	-0.5669
NM_001014450	4.66092	9.95874	4.09071	0.00207478	0.0225581	-1.30076
NM_145740	4.57806	8.90429	4.31843	0.00143807	0.0192992	-0.9351
NM_006142	4.55863	13.6225	6.26146	8.47e-05	0.0067252	1.87729
NM_058179	4.53167	10.5183	6.24509	8.65e-05	0.00674068	1.85599
NM_032446	4.52941	4.77113	3.83182	0.00317302	0.0277077	-1.72396
NM_207392	4.51767	7.67863	4.40222	0.00125882	0.0180339	-0.802249
NM_198463	4.50197	5.05004	4.42976	0.00120519	0.017905	-0.758793
NM_001080538	4.49783	5.77414	3.86892	0.00298407	0.0268923	-1.66286
NM_001304787	4.49543	5.08257	8.40149	6.58e-06	0.00264365	4.33693
NM_001204397	4.48396	4.128	4.78411	0.00069476	0.0142573	-0.209174
NM_020416	4.48349	7.34145	3.63452	0.00440943	0.0326312	-2.05103
NM_018951	4.44468	6.67926	4.22025	0.00168287	0.0205708	-1.09195
NM_001160354	4.43018	7.97962	3.83951	0.00313282	0.0274741	-1.71127
NM_002237	4.39579	7.72176	6.41515	6.92e-05	0.00622858	2.07518
NM_033223	4.39558	2.41457	3.19862	0.00924836	0.0480329	-2.78335
NM_005557	4.38814	14.4494	5.18869	0.00037861	0.0113777	0.395621
NM_002820	4.3731	6.13484	3.81201	0.00327893	0.0281856	-1.75663
NM_014400	4.3649	9.85787	3.86265	0.00301519	0.0270563	-1.67318
NM_000493	4.33569	6.77068	4.95387	0.000536996	0.0130464	0.0476198
NM_021150	4.33081	0.289367	4.10213	0.00201598	0.0222908	-1.27495
NM_001098816	4.32718	5.07609	5.71707	0.000177476	0.00842809	1.14757
NM_014256	4.30934	-0.587311	3.23152	0.00874066	0.0463799	-2.72778
NM_178537	4.29723	8.44995	4.62454	0.000888403	0.0159167	-0.454448
NM_031415	4.28713	5.76195	7.09453	2.94e-05	0.00445494	2.9086
NM_018406	4.28327	10.4166	3.34159	0.00724062	0.0414257	-2.54212
NM_001130058	4.27585	6.10608	5.38492	0.000284434	0.0100046	0.679931
NM_001005245	4.27439	0.141681	3.31754	0.00754413	0.0423908	-2.58265
NM_017671	4.25945	8.45641	4.25444	0.00159297	0.0200841	-1.03718
NM_004561	4.25033	9.24189	4.10235	0.00203596	0.0223552	-1.28192
NM_001284406	4.24754	6.21612	4.26665	0.00156211	0.019965	-1.01766
NM_006547	4.2324	8.80131	4.22975	0.00165737	0.0204324	-1.07672
NM_005929	4.22957	10.2722	4.40587	0.00125156	0.0179779	-0.796476
NM_006249	4.19531	4.76489	4.23359	0.00164719	0.0203769	-1.07057
NM_001030059	4.18513	6.09926	6.90817	3.7e-05	0.00473288	2.68656
NM_152319	4.18038	6.28979	4.25653	0.00158766	0.0200618	-1.03385
NM_002148	4.16487	7.61576	3.84314	0.00311407	0.0273969	-1.7053
NM_030916	4.10001	10.5126	6.25793	8.51e-05	0.0067252	1.8727
NM_004112	4.08956	6.40578	6.6491	5.12e-05	0.00542292	2.36969
NM_153838	4.0837	6.13059	4.44212	0.00118189	0.0177547	-0.739314
NM_006942	4.07913	8.68844	3.2335	0.00871107	0.0462781	-2.72444
NM_002855	4.05859	12.0263	4.99979	0.000501216	0.0128376	0.116324
NM_198182	4.05717	9.73779	4.79674	0.00068148	0.0142134	-0.189926
NM_001135057	4.03053	9.29147	5.61201	0.000205686	0.00883324	1.0015
NM_057090	4.02476	11.4792	4.50394	0.00107236	0.017195	-0.642253
NM_145282	4.02317	2.86753	3.87546	0.00295201	0.0267312	-1.65211
NM_001199042	4.00887	8.49669	3.67853	0.00409583	0.031428	-1.97777
NM_022789	4.00852	0.182628	3.17327	0.00965999	0.0493031	-2.82618
NM_030919	3.97077	9.91129	4.20923	0.00171295	0.020677	-1.10963
NM_003812	3.96427	7.51955	3.49986	0.00553297	0.0362962	-2.2761
NM_001793	3.91551	8.0103	6.21758	8.97e-05	0.0067444	1.82014
NM_001040448	3.89709	0.716154	3.2257	0.00882847	0.0466761	-2.73762
NM_182578	3.88797	6.7426	3.9824	0.00247583	0.0245671	-1.47691
NM_152515	3.8862	3.14098	3.25862	0.00834408	0.0451524	-2.68203
NM_001199050	3.88375	7.41227	4.64069	0.00086643	0.0157368	-0.429458
NM_004415	3.86957	10.1456	4.85787	0.000620881	0.0137227	-0.097062
NM_017420	3.85128	8.66337	5.8198	0.000153865	0.00807223	1.28875
NM_144668	3.84459	7.69096	3.54703	0.0051091	0.0349178	-2.19713
NM_138800	3.83063	0.427815	4.48526	0.00107503	0.0172137	-0.651473
NM_001197	3.82893	9.71749	5.94262	0.000129972	0.00753059	1.4554
NM_003486	3.82753	10.7855	5.46108	0.000254927	0.00947957	0.788669
NM_024409	3.80362	6.09699	3.77879	0.00346491	0.0290716	-1.81151
NM_144717	3.78466	9.24198	4.46604	0.00113818	0.0175886	-0.701699
NM_018436	3.7704	0.540542	4.58243	0.000922364	0.0162039	-0.498713
NM_006180	3.7641	6.92117	3.3152	0.00757433	0.0424562	-2.58659
NM_178012	3.75885	6.03738	5.09524	0.000434698	0.0120698	0.25813
NM_000412	3.71513	4.66448	3.70523	0.00391699	0.0306674	-1.93342
NM_003474	3.7121	8.43618	8.04961	9.68e-06	0.00304028	3.97311
NM_001277339	3.70831	4.16617	5.50544	0.000238457	0.00932704	0.854292
NM_001146157	3.70042	6.51723	4.30047	0.00147988	0.0195717	-0.963699
NM_000772	3.68926	7.59791	4.23874	0.00163362	0.0202915	-1.06232
NM_019850	3.6786	7.89773	4.8746	0.00060532	0.0135858	-0.0717568
NM_003514	3.67849	4.32655	6.36106	7.21e-05	0.00622858	2.031
NM_152562	3.67384	5.00167	3.20398	0.00916364	0.0478043	-2.77429
NM_001011709	3.66748	0.0329706	3.72852	0.00371026	0.0299698	-1.88433
NM_001104577	3.65857	8.45764	4.31302	0.00145052	0.0193733	-0.943701
NM_212557	3.65345	4.93192	3.96699	0.00253918	0.0248681	-1.50208
NM_058173	3.65056	7.01703	3.1931	0.00933647	0.0483174	-2.79268
NM_145805	3.63984	6.79677	6.58243	5.57e-05	0.00562059	2.28658
NM_001243007	3.63957	-0.795105	3.83637	0.00308786	0.0273347	-1.70285
NM_032330	3.62882	8.36583	3.2878	0.00793755	0.0436833	-2.6328
NM_152753	3.62097	8.10506	4.26053	0.0015775	0.0200273	-1.02744
NM_173508	3.61875	7.08121	5.47993	0.000248143	0.0093332	0.815433
NM_005144	3.60723	8.83132	3.65065	0.00429175	0.0321208	-2.02417
NM_033199	3.59867	6.78264	4.83267	0.000645136	0.013934	-0.135272
NM_138409	3.58702	8.16669	3.62408	0.00448745	0.0327772	-2.06844
NM_001163075	3.58693	6.22931	4.54275	0.00100912	0.0167735	-0.581585
NM_024702	3.58034	9.94225	5.07279	0.000449449	0.0122925	0.224903
NM_145654	3.56498	3.86733	4.49987	0.00107922	0.0172137	-0.648618
NM_017669	3.54933	7.00528	3.77279	0.00349969	0.0291698	-1.82144
NM_178448	3.53425	10.3355	4.16709	0.00183335	0.0213419	-1.17739
NM_014211	3.53087	8.03123	3.29217	0.00787851	0.043469	-2.62544
NM_012189	3.52393	8.15773	4.2434	0.00162144	0.020231	-1.05485
NM_203394	3.49526	7.09572	3.78144	0.00344968	0.0290155	-1.80713
NM_018410	3.492	5.82505	3.95745	0.00257922	0.0250141	-1.51767
NM_000379	3.46744	6.86484	5.40091	0.000277951	0.00988719	0.70283
NM_202002	3.43455	11.0074	4.09425	0.00206291	0.0224629	-1.29504
NM_000505	3.43259	8.88627	4.09403	0.00206364	0.0224629	-1.29539
NM_016339	3.42682	11.8035	4.00515	0.00238533	0.0241194	-1.4398
NM_001024613	3.42633	5.13287	4.27355	0.00154496	0.019882	-1.00665
NM_014791	3.41902	7.73962	3.90174	0.00282678	0.0261661	-1.60895
NM_012128	3.41823	3.99872	4.41917	0.00122552	0.0179779	-0.775488
NM_003518	3.41329	6.40113	6.25661	8.52e-05	0.0067252	1.87099
NM_014375	3.40411	4.57589	3.75589	0.00359949	0.0295556	-1.8494
NM_005564	3.36595	9.21681	3.72808	0.00377034	0.0301859	-1.8955
NM_016379	3.3625	6.96108	3.74553	0.00366219	0.0296704	-1.86657
NM_001178010	3.36095	9.20185	3.73644	0.00371813	0.0300076	-1.88164
NM_001039775	3.36093	8.28838	4.06894	0.00214956	0.0228356	-1.33606
NM_001216	3.33399	10.591	4.27223	0.00154823	0.0198882	-1.00875
NM_001277333	3.3239	9.31276	3.95074	0.00260781	0.0252129	-1.52865
NM_001297772	3.32377	4.74418	3.29066	0.00789879	0.0435554	-2.62797
NM_138326	3.32269	-0.574616	3.41089	0.00633842	0.0388107	-2.41583
NM_001166691	3.31097	8.32896	4.36522	0.00133489	0.0186281	-0.8608
NM_031299	3.30949	11.2552	4.91682	0.000567851	0.0132642	-0.00806123
NM_001039958	3.30436	2.40146	3.33112	0.00736901	0.0418332	-2.55957
NM_005940	3.30139	5.51629	3.47499	0.00577098	0.0370734	-2.31781
NM_031942	3.29943	7.51452	8.0818	9.34e-06	0.00304028	4.00695
NM_001958	3.29859	5.06899	3.82342	0.00321745	0.0279566	-1.7378
NM_203314	3.28981	10.2722	5.10918	0.000425796	0.0119103	0.278731
NM_002993	3.28871	7.5563	4.48625	0.00110256	0.0173883	-0.669972
NM_201631	3.28527	5.89548	3.88076	0.0029263	0.0266106	-1.6434
NM_024110	3.2717	7.0997	3.27656	0.00809162	0.0442691	-2.65175
NM_030967	3.26577	0.413549	3.20006	0.00915796	0.0478004	-2.77643
NM_001018072	3.25444	9.85665	5.05905	0.000458737	0.0123905	0.204535
NM_007084	3.25339	6.45064	4.70569	0.000783631	0.0149532	-0.329244
NM_199420	3.24749	7.73763	4.62929	0.00088188	0.0158757	-0.447094
NM_001137549	3.23896	6.46169	3.60545	0.00463018	0.0332269	-2.09951
NM_001719	3.23525	6.32335	4.23885	0.00163332	0.0202915	-1.06214
NM_030622	3.20814	12.5032	3.68878	0.00402619	0.03118	-1.96074
NM_018131	3.19961	9.10442	3.75443	0.00360827	0.0295734	-1.85182
NM_206539	3.19366	8.57821	5.28191	0.000330284	0.0107171	0.531429
NM_173084	3.18808	6.21283	5.26045	0.000340795	0.0108714	0.50028
NM_007127	3.18559	4.05587	3.53147	0.0052451	0.0352222	-2.22317
NM_001809	3.17665	8.77304	4.14886	0.00188816	0.0216603	-1.20677
NM_052945	3.17462	6.03623	4.42774	0.00120904	0.0179339	-0.761976
NM_001001888	3.16875	7.00811	3.66026	0.0042231	0.0319367	-2.00816
NM_001165978	3.15461	9.41441	6.75925	4.45e-05	0.00516299	2.50559
NM_006147	3.15454	7.76511	4.16754	0.00183201	0.0213419	-1.17666
NM_004572	3.15272	7.16958	3.8812	0.00292417	0.0266106	-1.64267
NM_001289032	3.12772	2.94008	3.87882	0.00289785	0.0265081	-1.63755
NM_017982	3.12497	8.751	3.74721	0.00365196	0.0296367	-1.86379
NM_015444	3.10792	10.6122	4.40867	0.00124603	0.0179779	-0.792056
NM_002278	3.10377	2.84205	4.06813	0.00210998	0.0227182	-1.32316
NM_021052	3.10211	8.73293	9.92095	1.39e-06	0.00160988	5.76871
NM_080668	3.10147	9.8163	4.5362	0.00101951	0.0168309	-0.591815
NM_001012271	3.08265	7.79009	4.22881	0.00165988	0.02044	-1.07823
NM_206967	3.076	8.9854	4.84484	0.000633301	0.0139156	-0.11681
NM_001297760	3.06679	4.01883	3.42826	0.00624726	0.0384401	-2.39629
NM_001035256	3.06217	6.53743	4.8426	0.000635466	0.0139307	-0.120213
NM_177543	3.05778	11.2111	4.03131	0.00228553	0.0234787	-1.3972
NM_001199280	3.04915	10.6021	4.4501	0.00116712	0.0176795	-0.726764
NM_018369	3.04524	6.68329	4.57512	0.000959379	0.0164904	-0.531146
NM_181801	3.0429	10.3282	4.57328	0.00096215	0.0164904	-0.534024
NM_016426	3.04193	5.95704	3.54137	0.00515813	0.0349974	-2.20659
NM_017422	3.03382	8.52009	3.45407	0.00597942	0.0376513	-2.35293
NM_001287763	3.03241	7.33925	4.14865	0.0018888	0.0216603	-1.20711
NM_138420	3.02693	8.44053	3.59326	0.00472612	0.0334429	-2.11986
NM_001145010	3.0266	7.62331	4.13344	0.00193586	0.0219068	-1.23165
NM_017870	3.02229	12.1953	4.80041	0.000677669	0.0142115	-0.184334
NM_014278	3.02014	8.23532	4.07415	0.00213143	0.022767	-1.32761
NM_002442	3.01935	3.2067	3.42923	0.00623502	0.0384242	-2.39445
NM_005558	3.01657	8.81932	5.60358	0.00020815	0.00889358	0.989698
NM_080833	3.00268	4.5084	5.11974	0.000415146	0.011805	0.301903
NM_001163335	2.99133	6.57963	4.48761	0.00110022	0.0173868	-0.667847
NM_003524	2.98803	7.72418	5.48966	0.000244716	0.0093332	0.829233
NM_014875	2.97848	8.01647	4.1241	0.00196538	0.0219937	-1.24674
NM_001039362	2.97684	7.67702	3.87432	0.0029576	0.0267561	-1.65399
NM_018685	2.97564	6.3063	3.68206	0.00407173	0.0313324	-1.97191
NM_005559	2.97299	7.77902	3.78863	0.00340871	0.0288699	-1.79524
NM_000511	2.96635	7.42134	6.62333	5.29e-05	0.00545081	2.33765
NM_003522	2.96261	8.72335	8.40063	6.59e-06	0.00264365	4.33527
NM_014321	2.95863	9.95546	4.91888	0.000566088	0.0132577	-0.00496098
NM_006760	2.95568	6.99238	3.56455	0.00496025	0.0344078	-2.16781
NM_007280	2.94965	8.43674	4.37723	0.00130967	0.0184263	-0.84177
NM_001271948	2.94751	8.09637	4.4262	0.00121197	0.0179403	-0.764396
NM_003122	2.94521	7.11416	4.38051	0.00130287	0.0183992	-0.836572
NM_018423	2.93868	6.6023	4.07877	0.00211545	0.0227511	-1.32012
NM_000793	2.93847	9.46275	3.18842	0.00941169	0.0485831	-2.80057
NM_052858	2.92323	8.5017	4.6649	0.000834552	0.0154654	-0.392055
NM_001447	2.92133	10.2066	4.93214	0.000554874	0.0132084	0.0149815
NM_001146684	2.92097	4.76026	3.23717	0.0086565	0.0461411	-2.71825
NM_001291831	2.91438	9.28348	4.02989	0.00229082	0.0234893	-1.39951
NM_178431	2.91029	5.79773	3.34449	0.00720487	0.041337	-2.53723
NM_021625	2.90997	11.7218	3.75182	0.003624	0.0295734	-1.85615
NM_001036645	2.89664	2.36261	3.58191	0.00474353	0.0335068	-2.12857
NM_003222	2.89381	7.67267	4.94761	0.000542079	0.013136	0.0382304
NM_006240	2.89138	4.16647	3.71819	0.0038331	0.0303127	-1.91191
NM_002245	2.89104	7.24548	4.97242	0.000522228	0.0129468	0.075408
NM_003535	2.88625	5.43438	6.70129	4.66e-05	0.00516299	2.45817
NM_006946	2.87647	5.26621	4.24736	0.00161118	0.0201895	-1.04852
NM_001067	2.86083	8.99524	4.3188	0.00143721	0.0192992	-0.934503
NM_003687	2.85437	7.52128	5.28679	0.000327947	0.0106701	0.538488
NM_001264573	2.85349	10.0258	5.13357	0.000410686	0.0117313	0.314695
NM_005688	2.85281	12.3915	4.75652	0.000724739	0.0145344	-0.251309
NM_012112	2.84061	11.2555	4.40911	0.00124517	0.0179779	-0.791368
NM_000413	2.83575	8.41925	4.15727	0.00186267	0.0215441	-1.19321
NM_152386	2.83328	7.90583	5.15913	0.000395467	0.011488	0.352278
NM_001304372	2.82859	11.0739	4.50416	0.00107199	0.017195	-0.64191
NM_206966	2.82767	2.45477	3.6575	0.00416854	0.0316766	-2.0009
NM_152628	2.82723	6.41777	3.72631	0.00378148	0.0302086	-1.89843
NM_001142730	2.82614	10.8849	4.40659	0.00125015	0.0179779	-0.795349
NM_173477	2.82263	6.95981	3.83288	0.00316742	0.0276716	-1.7222
NM_018136	2.81303	8.5675	4.46079	0.00114762	0.0176503	-0.709941
NM_004751	2.8109	7.33516	3.85974	0.00302974	0.0271223	-1.67798
NM_003534	2.79219	6.52614	6.09176	0.000106182	0.00707366	1.65466
NM_001284526	2.7912	11.0267	5.00225	0.000499366	0.0128264	0.120007
NM_207322	2.77856	7.17346	5.22974	0.000356459	0.011108	0.455592
NM_032323	2.77676	7.58171	4.06787	0.0021533	0.0228356	-1.33779
NM_001145108	2.77435	8.4409	3.3633	0.00697743	0.0406672	-2.50555
NM_016343	2.77183	8.66756	4.274	0.00154384	0.0198811	-1.00592
NM_003511	2.7718	6.17433	5.94143	0.000130183	0.00753059	1.45379
NM_144613	2.76009	6.6909	3.28006	0.00804332	0.0440432	-2.64585
NM_031217	2.7595	7.36765	4.61626	0.000899889	0.0159746	-0.467266
NM_000213	2.75457	13.3608	3.79763	0.00335814	0.0285291	-1.78038
NM_182687	2.74883	8.87041	3.64738	0.0043153	0.0322464	-2.02961
NM_033495	2.74658	8.40785	3.56435	0.00496195	0.0344078	-2.16815
NM_002497	2.74206	8.11337	4.46637	0.00113758	0.0175886	-0.701172
NM_001258316	2.74178	9.25647	4.68001	0.000815295	0.0153141	-0.368764
NM_052846	2.74177	7.63474	3.61609	0.00454808	0.0329866	-2.08176
NM_005629	2.74068	8.87812	4.59955	0.000923577	0.0162039	-0.493194
NM_001128205	2.73278	10.4541	4.61133	0.000906811	0.0159926	-0.474912
NM_001160133	2.71331	6.81157	4.88293	0.000597726	0.0134635	-0.0591714
NM_003509	2.70251	7.9973	4.65984	0.000841105	0.0154654	-0.399859
NM_004336	2.69604	5.72592	3.21419	0.00900446	0.0473267	-2.75705
NM_001166215	2.69349	9.15732	3.20263	0.00918484	0.0478442	-2.77657
NM_001005167	2.68931	0.18903	3.43018	0.00613138	0.0380747	-2.38309
NM_182489	2.68364	-0.764152	4.4006	0.00122979	0.0179779	-0.785615
NM_003645	2.66965	8.17908	3.19029	0.00938154	0.0484842	-2.79742
NM_012291	2.66341	8.67953	4.15492	0.00186975	0.0215617	-1.197
NM_001197181	2.66321	10.1341	4.1721	0.00181857	0.0213351	-1.16931
NM_020210	2.65709	12.2793	8.25263	7.74e-06	0.00297687	4.18438
NM_030567	2.65414	9.78588	5.44056	0.000262543	0.00966144	0.759451
NM_022893	2.64569	9.23991	6.93541	3.57e-05	0.00470261	2.71933
NM_025108	2.64081	10.0357	3.91087	0.00278455	0.0259758	-1.59396
NM_000610	2.63728	9.11525	3.96294	0.00255611	0.0249776	-1.5087
NM_152312	2.63421	11.9876	6.09539	0.000105664	0.00706413	1.65947
NM_016095	2.62803	10.0019	3.94426	0.00263574	0.025308	-1.53926
NM_021065	2.62788	5.70345	4.71371	0.000774018	0.0149312	-0.31693
NM_001134453	2.62757	4.84505	3.46451	0.00587444	0.0373126	-2.3354
NM_003579	2.62733	8.09649	3.95897	0.00257282	0.0250141	-1.51519
NM_002081	2.62581	14.8053	3.77589	0.00348167	0.0290892	-1.81631
NM_004942	2.6233	8.35086	3.29964	0.00777849	0.0431602	-2.61284
NM_004949	2.61081	12.3001	4.58084	0.000950868	0.0164154	-0.522253
NM_001271208	2.61032	8.41011	6.37647	7.28e-05	0.00623716	2.0257
NM_020183	2.60861	6.16852	3.94595	0.00262841	0.0252814	-1.53648
NM_052969	2.60807	10.5922	3.94048	0.00265213	0.0253681	-1.54543
NM_001123225	2.60606	7.67421	5.61965	0.000203482	0.00882536	1.01217
NM_178820	2.6039	10.1233	4.46157	0.00114622	0.0176503	-0.708726
NM_001789	2.60223	8.46641	3.98415	0.00246876	0.0245528	-1.47405
NM_001047	2.60168	8.77531	4.92972	0.000556903	0.013222	0.0113427
NM_014176	2.60026	10.3222	5.11007	0.000425234	0.0119103	0.280046
NM_001943	2.59972	12.2288	4.70821	0.000780599	0.0149316	-0.325376
NM_152571	2.59341	6.24291	4.55595	0.000988514	0.016654	-0.561001
NM_001281740	2.59195	8.09419	5.11752	0.000420567	0.0118537	0.291031
NM_006072	2.58704	9.16214	3.28966	0.00791233	0.0435805	-2.62966
NM_015210	2.57697	10.7115	3.55881	0.00500853	0.034525	-2.17742
NM_001288747	2.571	6.46403	6.25205	8.57e-05	0.0067252	1.86506
NM_020675	2.56056	8.33611	3.66261	0.00420653	0.0318524	-2.00426
NM_014353	2.54843	7.37562	5.36062	0.000294604	0.0101353	0.645038
NM_017821	2.54669	6.76823	4.24171	0.00162585	0.0202527	-1.05756
NM_005914	2.54478	10.6414	4.18255	0.00178818	0.0210835	-1.1525
NM_133443	2.53748	10.1638	5.37559	0.000288293	0.010028	0.666547
NM_002417	2.53671	10.1185	3.66362	0.00419941	0.0318524	-2.00257
NM_145259	2.53158	5.90732	3.69749	0.00396796	0.0309186	-1.94626
NM_013332	2.53074	9.90906	8.90892	3.72e-06	0.00239649	4.86793
NM_001238	2.52448	9.32348	5.0502	0.000464827	0.0124087	0.191401
NM_001165931	2.52381	10.7971	3.54442	0.00513158	0.0349218	-2.20148
NM_173843	2.52025	4.35172	3.80894	0.00329566	0.0282459	-1.76169
NM_001278720	2.51359	8.9103	4.56828	0.00096967	0.0165255	-0.541794
NM_176891	2.51242	5.96114	4.78027	0.000698856	0.0142902	-0.215037
NM_001730	2.5056	10.9793	3.92007	0.00274269	0.0258024	-1.57888
NM_138283	2.50545	4.76915	3.6367	0.00439337	0.0325967	-2.04741
NM_032572	2.50366	6.56184	3.52275	0.00532294	0.0355335	-2.23776
NM_001007533	2.50186	5.81971	4.71199	0.000776064	0.0149316	-0.319563
NM_018012	2.49113	8.00188	4.33769	0.00139461	0.0190388	-0.904477
NM_000641	2.48704	2.94624	4.02872	0.00224583	0.0233153	-1.38596
NM_003258	2.48628	13.0673	3.57588	0.00486644	0.0340813	-2.14888
NM_017843	2.48585	8.06301	6.29193	8.13e-05	0.00663976	1.9168
NM_001408	2.48147	9.98384	4.70994	0.000778522	0.0149316	-0.322719
NM_005268	2.47854	7.72143	4.70286	0.000787056	0.0149883	-0.333595
NM_181573	2.47674	11.4235	4.37515	0.00131401	0.0184649	-0.845066
NM_001195132	2.46397	12.1495	3.84417	0.00310878	0.0273877	-1.70361
NM_001136007	2.4602	11.9794	3.28399	0.00798952	0.0438633	-2.63923
NM_032818	2.45448	7.40041	3.73343	0.00373684	0.030062	-1.88663
NM_021059	2.45434	10.645	4.13175	0.00194117	0.0219183	-1.23438
NM_004523	2.45289	9.92407	4.206	0.0017219	0.020677	-1.11482
NM_001013398	2.44773	9.96313	3.66815	0.00416764	0.0316766	-1.99503
NM_014427	2.44268	9.98002	4.69401	0.000797865	0.0151026	-0.347203
NM_001080539	2.44057	5.52182	4.3745	0.00131535	0.0184649	-0.846088
NM_025045	2.44019	7.26252	3.3279	0.00741177	0.0418867	-2.56518
NM_007224	2.43728	6.84405	4.1343	0.00193318	0.0219068	-1.23027
NM_018248	2.43539	5.9736	3.78381	0.00343612	0.0289978	-1.80321
NM_004443	2.43319	11.4112	4.27154	0.00154994	0.0198882	-1.00985
NM_005192	2.42105	10.083	3.68047	0.00408254	0.0313644	-1.97454
NM_020242	2.4154	7.38898	3.75371	0.00361262	0.0295734	-1.85302
NM_001303013	2.41163	10.2607	6.96251	3.46e-05	0.00465524	2.75181
NM_001290050	2.40979	9.21204	3.79905	0.00335021	0.0285079	-1.77802
NM_005030	2.40341	11.2146	4.46309	0.00114346	0.0176414	-0.706326
NM_001174090	2.39985	7.15269	3.3073	0.00767724	0.0428869	-2.59991
NM_017915	2.39233	7.39054	5.09156	0.00043708	0.0121003	0.252689
NM_001185085	2.392	7.27306	3.88167	0.00292192	0.0266106	-1.6419
NM_001142569	2.39073	10.9597	5.30123	0.000321122	0.0105289	0.559393
NM_003525	2.39049	5.67189	5.06511	0.000454613	0.0123321	0.213527
NM_033409	2.38316	7.99194	3.92597	0.0027162	0.0256813	-1.56921
NM_002358	2.38301	8.76894	4.14484	0.00190047	0.0217236	-1.21325
NM_024794	2.38193	11.0321	5.80631	0.000156764	0.00808039	1.2703
NM_003536	2.38109	6.49769	5.43963	0.000262893	0.00966144	0.758129
NM_005167	2.38104	8.7591	4.68368	0.000810686	0.0152839	-0.363107
NM_002016	2.37563	2.97477	3.28194	0.00790855	0.0435805	-2.63415
NM_001786	2.374	10.32	3.61274	0.0045738	0.0330636	-2.08735
NM_053024	2.37185	12.5335	4.77075	0.000709107	0.0143938	-0.22956
NM_014352	2.36269	5.1086	4.87795	0.000595012	0.0134285	-0.0573605
NM_020335	2.35593	7.81429	4.07426	0.00213102	0.022767	-1.32742
NM_001291869	2.3544	10.4603	3.23182	0.00873627	0.0463696	-2.72728
NM_032898	2.35096	7.3543	3.60296	0.00464959	0.0332582	-2.10366
NM_005165	2.3495	11.9	5.48671	0.000245747	0.0093332	0.825061
NM_003030	2.34815	6.68318	3.44558	0.00606616	0.0378974	-2.36718
NM_006623	2.34377	12.7958	4.04666	0.00222902	0.0232459	-1.37225
NM_003539	2.34328	7.88946	6.73314	4.6e-05	0.00516299	2.47475
NM_032256	2.34059	8.54759	4.35965	0.00134674	0.0186748	-0.869623
NM_198488	2.34011	12.2204	4.0015	0.00239961	0.024194	-1.44575
NM_032532	2.33218	8.86048	3.76044	0.00357233	0.0294874	-1.84187
NM_152259	2.32804	8.6976	5.6294	0.000200704	0.00882536	1.02579
NM_152550	2.32534	7.64456	3.76079	0.00357028	0.0294874	-1.8413
NM_148897	2.32526	5.08036	4.59399	0.000926472	0.0162331	-0.497661
NM_007183	2.32306	6.32159	3.39896	0.00656633	0.00942515	-2.44554
NM_004526	2.31699	9.72772	4.22055	0.00168204	0.0205708	-1.09146
NM_001282382	2.31684	9.28827	5.27621	0.000333045	0.0107515	0.523152
NM_138455	2.31624	11.3236	3.44899	0.00603115	0.0377884	-2.36146
NM_005982	2.31567	6.80254	3.7648	0.00354652	0.029416	-1.83466
NM_005438	2.31272	8.20614	3.6154	0.00455337	0.0329866	-2.08291
NM_018154	2.31086	11.2146	3.8521	0.00306822	0.0272597	-1.69054
NM_001199251	2.30903	6.24141	4.50002	0.00107898	0.0172137	-0.648389
NM_004195	2.30657	9.6368	4.35946	0.00134714	0.0186748	-0.869922
NM_153700	2.29797	6.35626	4.19811	0.0017439	0.0208483	-1.12749
NM_015341	2.29559	6.30119	3.45114	0.00600924	0.0377611	-2.35786
NM_021058	2.29417	5.68051	5.88494	0.000136166	0.0077091	1.40391
NM_001143818	2.28362	9.32769	3.49453	0.00558311	0.0364748	-2.28504
NM_001163257	2.28135	7.09707	3.27338	0.00813583	0.0444239	-2.65712
NM_031475	2.27826	7.6835	4.87753	0.000602631	0.0135578	-0.0673184
NM_014564	2.26974	3.12712	3.23142	0.00862665	0.0460601	-2.71975
NM_058238	2.26745	5.18906	3.58082	0.00482616	0.033903	-2.14063
NM_001039656	2.26534	6.3588	5.05354	0.000462518	0.0124083	0.196359
NM_001007271	2.26212	5.4631	3.41186	0.00642379	0.0390264	-2.42385
NM_198433	2.262	10.5609	4.18889	0.00176999	0.0209603	-1.14231
NM_005052	2.25814	10.0172	3.5128	0.00541325	0.0358091	-2.25443
NM_003519	2.25804	7.47236	6.40403	6.98e-05	0.00622858	2.06615
NM_001130862	2.2568	8.22026	3.2103	0.0090647	0.0475373	-2.76361
NM_080489	2.25411	10.6351	4.7744	0.000705162	0.0143568	-0.223996
NM_001268284	2.25361	9.90497	4.06379	0.00216764	0.0229073	-1.34441
NM_177977	2.25314	9.57973	3.20612	0.00912995	0.047707	-2.77067
NM_138555	2.25131	8.81802	4.28795	0.00150978	0.0197254	-0.983658
NM_052839	2.25045	9.41071	4.09568	0.00205811	0.0224629	-1.29271
NM_001302839	2.24702	4.86626	3.89164	0.00287422	0.0263944	-1.62552
NM_002143	2.24576	3.97215	5.11962	0.000405173	0.0116526	0.320944
NM_001297656	2.24482	9.19158	3.62421	0.00448645	0.0327772	-2.06822
NM_016359	2.24015	9.89668	3.56065	0.00499305	0.0344575	-2.17435
NM_194313	2.23657	6.70001	3.3469	0.00717531	0.0412301	-2.53317
NM_001211	2.23595	8.22795	3.90846	0.00279562	0.0260405	-1.59791
NM_021571	2.23423	5.96765	3.62879	0.00445206	0.0326848	-2.06058
NM_152701	2.23281	7.4155	3.99629	0.00242014	0.0243084	-1.45424
NM_080596	2.23175	6.62003	4.20725	0.00171841	0.020677	-1.1128
NM_153221	2.22972	6.2957	4.46231	0.00114488	0.0176487	-0.707556
NM_001039999	2.2297	6.15414	3.81303	0.00327341	0.0281856	-1.75495
NM_005733	2.22477	9.24188	3.49737	0.00555641	0.0363607	-2.28029
NM_014736	2.22316	9.86092	3.55648	0.00502823	0.0346102	-2.18131
NM_003038	2.21696	11.4106	4.69537	0.000796199	0.0150862	-0.345117
NM_001293725	2.21279	6.97194	7.50984	1.68e-05	0.00361974	3.43886
NM_080743	2.21109	6.60305	3.94587	0.00262876	0.0252814	-1.53662
NM_002466	2.20837	7.3401	5.8523	0.000147116	0.00794575	1.33307
NM_002518	2.20633	5.17782	3.25983	0.00832683	0.0451223	-2.68
NM_018140	2.20498	8.95076	4.37285	0.00131881	0.0184996	-0.848707
NM_005447	2.20414	11.1358	3.91267	0.00277631	0.0259503	-1.59101
NM_021018	2.20031	8.12515	3.75091	0.00362949	0.0295836	-1.85765
NM_001145199	2.19776	10.571	4.44393	0.00117853	0.0177324	-0.736467
NM_032119	2.1969	10.1995	4.99761	0.00050285	0.0128458	0.113081
NM_012324	2.19205	5.74204	3.90237	0.00282382	0.0261661	-1.60791
NM_138720	2.19084	10.5473	7.15295	2.73e-05	0.00432444	2.97874
NM_177987	2.18584	9.26122	3.82604	0.00320351	0.0278707	-1.73348
NM_018654	2.18088	6.06036	3.8191	0.00324059	0.028062	-1.74493
NM_031965	2.17796	5.14326	3.2284	0.00878759	0.0465634	-2.73305
NM_139314	2.17636	10.5972	4.83739	0.000640523	0.013934	-0.128117
NM_032361	2.17368	10.0408	4.2556	0.00159001	0.0200781	-1.03533
NM_003986	2.17331	5.05146	4.49219	0.00107909	0.0172137	-0.651555
NM_004701	2.17236	7.35035	3.98216	0.00247679	0.0245671	-1.47729
NM_021064	2.1696	9.1344	4.59068	0.000936404	0.016301	-0.506957
NM_006461	2.16687	10.6818	4.56793	0.000970211	0.0165255	-0.54235
NM_001145248	2.16323	7.66024	4.78997	0.000688568	0.0142509	-0.200245
NM_004252	2.16232	13.1571	4.97561	0.000519732	0.0129468	0.0801803
NM_001130677	2.16013	9.76544	6.7088	4.74e-05	0.00516875	2.44418
NM_022754	2.15628	9.17375	4.85143	0.000626991	0.0138092	-0.106827
NM_001114122	2.15545	8.27674	3.86048	0.00302603	0.0271088	-1.67676
NM_001256875	2.14741	9.30494	3.9146	0.00276749	0.025945	-1.58784
NM_003530	2.14149	10.1408	6.77735	4.35e-05	0.00515652	2.52864
NM_001008708	2.13942	8.07504	5.34823	0.000299937	0.0101887	0.627213
NM_017955	2.13854	8.22689	4.91668	0.000567971	0.0132642	-0.00827118
NM_201574	2.13571	9.41343	5.22356	0.000359706	0.0111082	0.446572
NM_001123168	2.13539	6.76595	3.76889	0.00352248	0.0293198	-1.82789
NM_001097620	2.13349	9.29281	3.63238	0.00442535	0.0326312	-2.05461
NM_057157	2.13228	7.07832	4.34698	0.00137415	0.0188688	-0.889729
NM_017681	2.13083	5.19205	3.99254	0.00243507	0.0243804	-1.46036
NM_052899	2.13039	7.43866	4.20954	0.0017121	0.020677	-1.10913
NM_001195259	2.12497	6.67776	3.34227	0.00723222	0.0414257	-2.54097
NM_004608	2.12391	8.22484	3.59608	0.00470369	0.0334155	-2.11514
NM_001012716	2.12272	7.84448	3.52253	0.00532485	0.0355335	-2.23812
NM_007366	2.12183	7.12819	3.54556	0.00512175	0.0349218	-2.19958
NM_144633	2.11785	5.95163	6.35045	7.17e-05	0.00622858	2.03254
NM_001276718	2.11352	9.64498	4.45442	0.0011592	0.0176795	-0.719966
NM_178510	2.10933	6.14125	5.33588	0.000301742	0.0102131	0.618885
NM_001144933	2.10781	4.2182	5.54714	0.000216822	0.00894577	0.941911
NM_032737	2.10631	7.45792	3.97592	0.00250228	0.0246476	-1.48749
NM_203468	2.10444	8.67842	3.43384	0.00618826	0.0382892	-2.3869
NM_012310	2.10247	6.45339	3.94881	0.00261609	0.025267	-1.5318
NM_001813	2.09946	8.44828	3.70611	0.00391123	0.030635	-1.93196
NM_001237	2.09852	9.63404	3.68852	0.00402797	0.03118	-1.96117
NM_014865	2.09757	7.61264	4.6709	0.000826845	0.0154037	-0.382799
NM_145288	2.09231	5.97183	5.51628	0.000229784	0.00919771	0.886954
NM_001083961	2.08464	9.6626	3.95803	0.00257679	0.0250141	-1.51672
NM_001039753	2.07325	6.22681	4.7101	0.000778328	0.0149316	-0.32247
NM_152485	2.06639	8.49361	3.96242	0.00255831	0.0249776	-1.50955
NM_001166304	2.04619	10.101	3.55095	0.00507538	0.0347823	-2.19056
NM_001039841	2.04244	6.98154	5.71623	0.000175612	0.00839315	1.15591
NM_004366	2.04113	11.0463	3.67765	0.00410187	0.031436	-1.97924
NM_001145122	2.04094	4.28423	3.84799	0.00303154	0.0271256	-1.68426
NM_001256006	2.03709	5.16728	3.17432	0.0096425	0.0492523	-2.8244
NM_032494	2.03612	7.32737	4.82006	0.000657656	0.0140425	-0.15444
NM_004633	2.03049	10.4546	3.21932	0.00892561	0.0471093	-2.74839
NM_207311	2.0291	7.25126	6.35598	7.24e-05	0.00622858	2.02664
NM_003359	2.02614	8.62916	3.53479	0.00521573	0.0351563	-2.2176
NM_170589	2.02292	7.01745	3.46404	0.00587916	0.0373126	-2.3362
NM_004153	2.02264	6.9075	3.71344	0.0038636	0.030439	-1.91978
NM_198253	2.01759	5.16156	4.78873	0.000671467	0.0141443	-0.181405
NM_005427	2.01734	8.08476	3.42332	0.00629988	0.0386126	-2.40458
NM_001289789	2.01496	13.7519	4.50383	0.00107254	0.017195	-0.64242
NM_001006941	2.01257	10.2221	5.29874	0.000322285	0.0105304	0.555799
NM_001166131	2.00661	9.09608	4.05063	0.00221463	0.0231743	-1.36579
NM_020639	2.00312	9.68761	3.39541	0.00660613	0.0395508	-2.45152
NM_022073	2.00215	6.89091	4.21778	0.00168955	0.0205902	-1.0959
NM_002667	-2.00275	6.51537	-3.25876	0.00834213	0.0451524	-2.6818
NM_019554	-2.00386	14.5597	-6.04828	0.000112593	0.00729458	1.59691
NM_152703	-2.00649	9.12818	-4.2095	0.00171222	0.020677	-1.1092
NM_005293	-2.00659	9.65009	-3.18907	0.00940121	0.0485592	-2.79947
NM_182920	-2.00748	10.4855	-3.51776	0.00536803	0.0356363	-2.24612
NM_024007	-2.00796	6.41959	-4.15611	0.00186617	0.0215617	-1.19508
NM_013363	-2.0082	10.4314	-3.70893	0.00389285	0.0305672	-1.92727
NM_030632	-2.00945	6.56578	-3.96947	0.00252885	0.0247927	-1.49802
NM_002381	-2.01086	9.72843	-4.88933	0.000591957	0.0134285	-0.0495034
NM_018676	-2.01217	4.97667	-3.52362	0.00531512	0.0355088	-2.23631
NM_145008	-2.01732	8.17094	-4.62822	0.000883342	0.0158757	-0.448747
NM_000250	-2.018	6.5115	-3.33944	0.00726721	0.0415073	-2.54574
NM_006332	-2.01817	14.6086	-3.59644	0.00470088	0.0334155	-2.11454
NM_198582	-2.01916	5.64951	-4.80485	0.000663856	0.0141086	-0.166971
NM_020822	-2.01928	5.14023	-3.649	0.00430359	0.0321967	-2.02691
NM_020813	-2.03111	6.34066	-5.18114	0.000380233	0.0113786	0.389946
NM_001731	-2.0327	7.35587	-7.58697	1.54e-05	0.00361974	3.52582
NM_024587	-2.03515	4.94501	-3.97345	0.00249522	0.0246167	-1.48668
NM_003500	-2.03949	9.7346	-3.39869	0.00656933	0.0394306	-2.446
NM_138456	-2.04043	9.14	-4.52345	0.00104005	0.017027	-0.611724
NM_153367	-2.04244	12.1281	-4.02305	0.00231656	0.0236844	-1.41064
NM_144573	-2.04334	9.54552	-5.35346	0.00029767	0.0101847	0.634752
NM_173558	-2.04354	10.9853	-3.43101	0.00621806	0.0384242	-2.39165
NM_183075	-2.04396	8.45819	-5.45222	0.000258185	0.00952556	0.776065
NM_001957	-2.04651	10.2421	-3.6175	0.00453734	0.0329643	-2.07941
NM_001233	-2.04732	12.5846	-7.52191	1.74e-05	0.00361974	3.41469
NM_001303474	-2.04845	9.30218	-3.79168	0.00339148	0.0287498	-1.7902
NM_206997	-2.04916	11.8272	-7.84148	1.18e-05	0.00337295	3.78106
NM_001145434	-2.0495	7.61211	-4.45596	0.00115638	0.0176795	-0.717535
NM_032801	-2.05042	12.3573	-3.73306	0.00373913	0.030062	-1.88724
NM_032184	-2.05078	5.03538	-5.23778	0.000339988	0.010864	0.495384
NM_002727	-2.0536	7.2834	-3.60837	0.00460748	0.0331798	-2.09463
NM_198057	-2.054	13.5171	-5.04694	0.000467097	0.0124087	0.186549
NM_033050	-2.0547	8.85746	-3.30214	0.00774526	0.0430741	-2.60861
NM_005308	-2.05553	11.2023	-3.65243	0.00427894	0.0320631	-2.0212
NM_000594	-2.05666	7.56679	-4.56076	0.000981127	0.0166145	-0.553516
NM_014012	-2.05769	7.80516	-4.28179	0.00152473	0.0197914	-0.993492
NM_014935	-2.05799	8.37682	-3.77536	0.00348473	0.0290892	-1.81718
NM_001190737	-2.05887	11.6299	-5.61439	0.000204995	0.00883324	1.00483
NM_002122	-2.0597	11.1661	-3.47066	0.0058135	0.0372551	-2.32508
NM_002030	-2.06191	10.3039	-3.4942	0.00558628	0.0364801	-2.2856
NM_024600	-2.06638	11.7524	-4.23853	0.00163416	0.0202915	-1.06265
NM_032021	-2.06777	8.13913	-6.28218	8.15e-05	0.00663976	1.91298
NM_005994	-2.0691	8.46203	-6.19551	9.22e-05	0.0067444	1.79322
NM_001083116	-2.07081	11.4693	-3.20157	0.0092016	0.0478956	-2.77836
NM_006063	-2.07412	5.46172	-4.05373	0.00220347	0.0231304	-1.36076
NM_001195144	-2.07562	9.933	-3.28248	0.00801014	0.0439381	-2.64178
NM_152852	-2.07607	8.94343	-3.44282	0.00609461	0.0379491	-2.37181
NM_001164723	-2.07739	11.7185	-3.63289	0.00442156	0.0326312	-2.05375
NM_001018111	-2.07881	12.6688	-4.89996	0.000582506	0.0133438	-0.0334587
NM_019035	-2.08148	6.22291	-4.1544	0.00187132	0.0215648	-1.19783
NM_018326	-2.08303	12.2795	-3.7997	0.00334659	0.0285031	-1.77695
NM_001276501	-2.08493	12.1695	-3.40399	0.00651033	0.0392733	-2.43708
NM_014859	-2.08776	9.1368	-3.34487	0.00720027	0.0413232	-2.5366
NM_001130012	-2.08799	11.3545	-4.30026	0.00148036	0.0195717	-0.964027
NM_001060	-2.088	7.41656	-4.48932	0.00109726	0.0173545	-0.665158
NM_000578	-2.08906	8.67292	-5.8618	0.000145203	0.00793482	1.346
NM_001134999	-2.08962	10.0387	-4.91136	0.000572551	0.0132771	-0.016276
NM_004164	-2.09055	7.86118	-3.41825	0.00635437	0.0388579	-2.4131
NM_024490	-2.09205	8.98705	-4.96171	0.000530698	0.0129602	0.0593751
NM_001272071	-2.09223	9.03805	-4.28324	0.00152119	0.0197787	-0.991176
NM_001772	-2.09235	9.89183	-4.23375	0.00164674	0.0203769	-1.0703
NM_001287439	-2.09249	10.3914	-5.55048	0.000224409	0.00904012	0.915152
NM_005943	-2.09265	5.91954	-5.17366	0.000381927	0.0113932	0.384153
NM_144777	-2.09313	8.17471	-3.48495	0.00567443	0.0367601	-2.30111
NM_014817	-2.09576	7.88282	-3.74528	0.00366374	0.0296704	-1.86699
NM_144676	-2.09724	6.63336	-4.25954	0.00158002	0.0200323	-1.02903
NM_001258415	-2.09929	7.62297	-5.02953	0.000479392	0.012573	0.16067
NM_001163438	-2.10174	5.51524	-5.12586	0.000405841	0.0116526	0.321605
NM_006762	-2.1039	15.4716	-3.78805	0.00341201	0.0288828	-1.79621
NM_000074	-2.10559	8.68725	-3.42454	0.00628682	0.0385825	-2.40253
NM_003862	-2.10692	6.10909	-4.12528	0.00196162	0.02198	-1.24483
NM_002984	-2.10832	12.8598	-3.39678	0.00659072	0.0394928	-2.44921
NM_001297699	-2.11047	11.3708	-4.95619	0.000535129	0.0130464	0.0510897
NM_198560	-2.11184	4.32847	-5.04527	0.000452924	0.012304	0.210069
NM_052847	-2.11312	8.63401	-3.82335	0.00321783	0.0279566	-1.73792
NM_033387	-2.11468	9.04793	-3.7246	0.0037923	0.0302213	-1.90127
NM_182705	-2.1158	6.57539	-3.85255	0.00306597	0.0272526	-1.68981
NM_145260	-2.11801	9.63696	-3.93213	0.00268881	0.0255301	-1.55912
NM_001202234	-2.1191	12.5286	-3.33343	0.00734214	0.0417813	-2.55587
NM_001199835	-2.1207	10.7291	-3.27723	0.00808245	0.0442318	-2.65064
NM_172089	-2.12081	12.2281	-5.55903	0.000221699	0.00898064	0.927197
NM_001168235	-2.12112	4.17567	-4.32331	0.00139166	0.0190261	-0.908942
NM_016452	-2.1226	6.34948	-3.66859	0.00416461	0.0316766	-1.99431
NM_004982	-2.12859	9.92254	-3.57503	0.00487348	0.034099	-2.15031
NM_000433	-2.12889	10.8861	-4.99894	0.000501848	0.0128376	0.115068
NM_001097579	-2.12962	8.55888	-4.66127	0.000839246	0.0154654	-0.397652
NM_025224	-2.1311	8.30505	-6.2177	8.96e-05	0.0067444	1.82105
NM_020909	-2.13268	9.41547	-5.19025	0.000377743	0.0113763	0.397902
NM_002483	-2.13485	10.9576	-5.00465	0.000497575	0.0128219	0.123587
NM_006100	-2.13819	8.96004	-5.136	0.000409216	0.0117071	0.318264
NM_001974	-2.13845	8.27001	-3.75164	0.00362511	0.0295734	-1.85645
NM_001242394	-2.14017	7.08824	-3.80872	0.00329686	0.0282459	-1.76205
NM_015689	-2.14024	9.02222	-6.01003	0.000118577	0.00730567	1.54588
NM_007199	-2.14138	6.03443	-4.32838	0.00141545	0.0191747	-0.919281
NM_023003	-2.14182	7.9662	-4.39434	0.00127463	0.0181775	-0.814704
NM_015278	-2.14299	11.6015	-6.90899	3.69e-05	0.00473288	2.68755
NM_021216	-2.14614	6.61613	-5.63466	0.000197965	0.00882536	1.03824
NM_001175	-2.148	12.3405	-3.39222	0.00664211	0.0396894	-2.45689
NM_001282192	-2.14802	10.3732	-4.98454	0.000512806	0.0128908	0.0935484
NM_004054	-2.15001	10.0632	-4.82626	0.000651472	0.0140048	-0.145019
NM_000958	-2.15239	10.8562	-4.07417	0.00213135	0.022767	-1.32758
NM_024575	-2.15269	9.76674	-3.73307	0.00373907	0.030062	-1.88722
NM_025208	-2.15449	8.33501	-3.35349	0.00709513	0.0409566	-2.52208
NM_024785	-2.15476	8.17928	-3.46731	0.00584667	0.037302	-2.33071
NM_206855	-2.15615	8.93106	-5.94467	0.000129608	0.00753059	1.45816
NM_001287344	-2.15922	7.8694	-3.50498	0.00548533	0.036159	-2.26754
NM_032222	-2.1613	10.8737	-6.20925	9.07e-05	0.0067444	1.80925
NM_201628	-2.16157	8.63262	-6.02469	0.000116243	0.00730567	1.56548
NM_001008540	-2.16199	11.02	-3.18124	0.00952859	0.0489222	-2.81271
NM_014385	-2.16375	6.97883	-3.56122	0.00498825	0.0344575	-2.17339
NM_001145304	-2.16436	9.854	-3.46442	0.00587533	0.0373126	-2.33555
NM_002923	-2.16747	10.8709	-4.14498	0.00190005	0.0217236	-1.21303
NM_000960	-2.16824	6.94644	-5.93814	0.000129654	0.00753059	1.45637
NM_003380	-2.16945	15.7826	-6.19669	9.23e-05	0.0067444	1.79283
NM_206818	-2.17098	9.47141	-5.17421	0.000386771	0.0114397	0.374404
NM_003866	-2.17284	7.61014	-3.76754	0.00353037	0.0293392	-1.83012
NM_014468	-2.17395	6.00235	-3.72539	0.00378727	0.0302165	-1.89995
NM_001300846	-2.17414	10.418	-3.89598	0.00285376	0.0262901	-1.6184
NM_001281444	-2.17422	13.1052	-4.71665	0.000770521	0.0148838	-0.312413
NM_138983	-2.17463	5.88601	-4.37853	0.00130696	0.0184157	-0.839705
NM_002891	-2.17503	8.42681	-3.2006	0.00921699	0.0479096	-2.78001
NM_015900	-2.18264	7.75409	-3.70705	0.00390509	0.0306036	-1.93039
NM_005400	-2.18343	8.87631	-5.42749	0.000267517	0.00969902	0.740822
NM_207328	-2.18456	8.65883	-4.20699	0.00171914	0.020677	-1.11322
NM_183422	-2.18572	4.51099	-3.63555	0.00439039	0.0325967	-2.04758
NM_018370	-2.18838	12.992	-3.53407	0.00522211	0.0351603	-2.21881
NM_001206955	-2.19177	6.58716	-4.83394	0.000643897	0.013934	-0.133355
NM_033517	-2.19407	12.502	-4.41389	0.0012358	0.0179779	-0.783825
NM_000428	-2.19412	9.35528	-5.73269	0.00017365	0.00835897	1.16913
NM_178125	-2.19716	5.41242	-3.51292	0.00541211	0.0358091	-2.25423
NM_021205	-2.20007	10.2889	-3.94217	0.00264481	0.0253336	-1.54268
NM_005893	-2.20096	4.9844	-3.47985	0.00572368	0.036917	-2.30966
NM_033397	-2.20111	8.43063	-5.35214	0.00029824	0.0101847	0.63285
NM_001253732	-2.20374	7.56234	-3.16672	0.00976925	0.0496405	-2.83724
NM_012472	-2.21284	6.25345	-3.79978	0.00334615	0.0285031	-1.77682
NM_002616	-2.21498	14.3436	-7.56974	1.67e-05	0.00361974	3.45323
NM_001289987	-2.21499	7.22585	-3.60043	0.00466943	0.0333119	-2.10788
NM_014266	-2.21515	12.3816	-3.24612	0.00852469	0.0457359	-2.70313
NM_001141	-2.21582	10.1203	-3.53633	0.00520222	0.035128	-2.21503
NM_004244	-2.21735	8.81135	-4.13765	0.00192272	0.0218631	-1.22486
NM_178565	-2.2181	8.01198	-3.51774	0.00536822	0.0356363	-2.24616
NM_022454	-2.21921	7.71705	-3.55996	0.00499883	0.0344833	-2.1755
NM_001010935	-2.21937	9.0812	-5.73207	0.000173801	0.00835897	1.16827
NM_014957	-2.22117	8.85811	-4.76396	0.000716523	0.0144707	-0.239937
NM_020435	-2.22313	9.16708	-4.81779	0.000659929	0.0140425	-0.15788
NM_032890	-2.22337	6.4287	-5.14358	0.000404653	0.0116526	0.329425
NM_001039396	-2.22433	10.9735	-3.50205	0.00551258	0.0362752	-2.27245
NM_145236	-2.22565	5.91648	-3.81807	0.00324614	0.0280731	-1.74663
NM_173660	-2.22715	8.407	-3.41172	0.00642539	0.0390264	-2.42409
NM_178311	-2.22727	8.29962	-4.49733	0.00108354	0.0172367	-0.652603
NM_207446	-2.22785	9.79807	-5.48081	0.000247831	0.0093332	0.816683
NM_021219	-2.22894	9.44695	-4.55836	0.000984801	0.0166145	-0.557246
NM_014747	-2.22957	9.0827	-5.98525	0.000122636	0.00738676	1.5127
NM_213589	-2.22974	6.33507	-6.52124	5.79e-05	0.00574303	2.24416
NM_001282458	-2.23001	13.5998	-3.41557	0.0063834	0.0389115	-2.41761
NM_005475	-2.23417	11.0768	-6.05917	0.000110949	0.00721281	1.61141
NM_203447	-2.23666	10.527	-3.29923	0.00778397	0.0431748	-2.61353
NM_004675	-2.23701	7.09103	-4.96334	0.000529402	0.0129602	0.0618122
NM_001205019	-2.24366	5.71076	-3.93772	0.0026642	0.025406	-1.54996
NM_020455	-2.24531	8.74634	-3.78141	0.00344985	0.0290155	-1.80717
NM_002649	-2.24623	8.43025	-3.51799	0.00536594	0.0356363	-2.24574
NM_001191016	-2.25225	6.97079	-6.84659	3.85e-05	0.00487392	2.64222
NM_004334	-2.25308	8.588	-4.80955	0.000668274	0.0141086	-0.170411
NM_016113	-2.25318	8.6612	-7.85614	1.15e-05	0.00336248	3.80701
NM_015474	-2.25832	10.4297	-4.86982	0.00060972	0.0136197	-0.0789767
NM_000211	-2.2592	13.4074	-3.50144	0.00551821	0.0362954	-2.27346
NM_001343	-2.2596	11.9754	-4.51778	0.00104934	0.0170635	-0.620591
NM_207362	-2.25999	10.6713	-5.57098	0.000217975	0.00897266	0.943991
NM_001003793	-2.26177	8.40566	-4.5408	0.0010122	0.0167735	-0.584627
NM_001964	-2.26196	11.7351	-3.37239	0.00687019	0.0403955	-2.49025
NM_133261	-2.26363	9.284	-3.86033	0.00302679	0.0271088	-1.67701
NM_001901	-2.2647	14.1234	-5.81851	0.00015414	0.00807223	1.28698
NM_000118	-2.26555	14.4706	-4.92117	0.000564133	0.0132577	-0.00151356
NM_031892	-2.26651	9.32344	-4.50381	0.00107258	0.017195	-0.642457
NM_006895	-2.26978	9.1159	-4.50608	0.00106877	0.017195	-0.638901
NM_002397	-2.27189	10.3564	-3.84842	0.00308696	0.0273347	-1.6966
NM_001270837	-2.272	12.7419	-5.85122	0.000147335	0.00794575	1.3316
NM_017933	-2.27209	10.3965	-3.62364	0.00449072	0.0327772	-2.06916
NM_021006	-2.27777	12.6721	-3.47885	0.00573336	0.0369542	-2.31134
NM_001258038	-2.27878	11.6715	-4.13638	0.00192669	0.0218875	-1.22692
NM_001007544	-2.28508	9.65159	-4.22327	0.00167472	0.0205277	-1.08711
NM_017791	-2.28511	8.49969	-4.91248	0.000571587	0.0132711	-0.0145969
NM_001251	-2.28626	10.4803	-4.567	0.000971618	0.0165302	-0.543796
NM_031442	-2.28724	10.9611	-5.85844	0.000145878	0.00794575	1.34142
NM_000110	-2.28814	9.83028	-3.878	0.00293966	0.0266449	-1.64793
NM_001039348	-2.2884	10.3795	-4.47077	0.00112974	0.0175642	-0.694272
NM_002847	-2.29016	9.78518	-5.40818	0.000275055	0.00985389	0.713231
NM_015103	-2.29231	11.057	-6.6145	5.35e-05	0.00548268	2.32664
NM_000426	-2.29402	11.4884	-3.67996	0.00408604	0.0313706	-1.97539
NM_152278	-2.29771	7.0173	-4.41797	0.00122785	0.0179779	-0.777383
NM_001159	-2.29922	8.1931	-5.88367	0.000140901	0.00781297	1.3757
NM_001136038	-2.30136	6.73978	-4.91446	0.000569882	0.0132642	-0.0116198
NM_001134673	-2.30216	10.5189	-6.27261	8.34e-05	0.00672036	1.89176
NM_001256373	-2.30221	6.59955	-7.48058	1.74e-05	0.00361974	3.40527
NM_023037	-2.30327	10.3789	-6.39616	7.09e-05	0.00622858	2.05091
NM_018945	-2.30401	6.39321	-3.67194	0.00414126	0.0315711	-1.98873
NM_022748	-2.30422	13.6752	-5.68684	0.000185143	0.00861854	1.10571
NM_001114101	-2.30518	10.2568	-4.124	0.0019657	0.0219937	-1.24691
NM_015345	-2.30621	9.01336	-3.99502	0.00242519	0.0243332	-1.45631
NM_013313	-2.3073	10.8342	-4.45332	0.0011612	0.0176795	-0.721689
NM_001024847	-2.31118	11.3426	-6.66204	5.04e-05	0.005395	2.38575
NM_004106	-2.31175	11.7224	-4.46616	0.00113796	0.0175886	-0.701512
NM_000216	-2.31418	11.3038	-7.34324	2.18e-05	0.00390992	3.19745
NM_017888	-2.31441	5.30055	-4.47411	0.0011238	0.0175535	-0.689016
NM_000362	-2.31522	14.1773	-8.27274	7.56e-06	0.00296892	4.20623
NM_031498	-2.3157	8.22144	-4.21662	0.00169272	0.0206023	-1.09778
NM_004938	-2.31774	9.07913	-4.89826	0.000584007	0.013362	-0.0360238
NM_001290040	-2.318	6.28081	-4.93398	0.000553335	0.0132084	0.0177489
NM_020802	-2.32541	7.29485	-4.51847	0.0010482	0.0170635	-0.619514
NM_004297	-2.32582	8.62447	-3.31973	0.0075159	0.042292	-2.57895
NM_022648	-2.32646	9.28056	-7.14792	2.75e-05	0.00432444	2.97229
NM_020663	-2.32734	8.171	-4.83183	0.000645962	0.013934	-0.136549
NM_080415	-2.3274	7.30716	-4.41583	0.001232	0.0179779	-0.78075
NM_001080504	-2.33029	4.49682	-3.33956	0.00726577	0.0415073	-2.54554
NM_001025159	-2.3305	11.4437	-3.29646	0.00782092	0.0432398	-2.6182
NM_030948	-2.33246	8.17592	-3.81719	0.00325086	0.0280882	-1.74808
NM_002983	-2.33938	13.2583	-3.63326	0.00441881	0.0326312	-2.05314
NM_002959	-2.34219	12.7661	-8.79146	4.24e-06	0.00239649	4.74571
NM_002287	-2.34359	11.373	-4.11182	0.00200491	0.0222084	-1.2666
NM_002429	-2.34438	6.41019	-3.34831	0.00715813	0.0411691	-2.53081
NM_001010985	-2.34449	7.3576	-3.5994	0.00467756	0.033328	-2.10961
NM_021958	-2.34858	12.0247	-4.20101	0.00173577	0.0208039	-1.12283
NM_007039	-2.34865	9.77507	-7.28989	2.32e-05	0.00403268	3.13685
NM_001010888	-2.34906	5.51902	-3.59959	0.00467605	0.033328	-2.10929
NM_015319	-2.34957	13.0452	-5.59191	0.000211611	0.00889358	0.973357
NM_000258	-2.35285	5.17617	-4.61544	0.0009	0.0159746	-0.467668
NM_003966	-2.35438	11.8607	-8.16784	8.46e-06	0.00304028	4.09979
NM_012214	-2.35668	7.03129	-4.52938	0.00103045	0.0169421	-0.60247
NM_001172128	-2.35879	6.94074	-3.63462	0.00440868	0.0326312	-2.05086
NM_000062	-2.35897	15.4275	-4.72116	0.000765187	0.0148312	-0.305483
NM_152721	-2.35971	6.62045	-3.18281	0.00950288	0.0488701	-2.81005
NM_003257	-2.36014	5.69116	-5.69668	0.00017923	0.0084691	1.13447
NM_013351	-2.36186	8.02541	-3.33658	0.00730281	0.0415957	-2.55056
NM_053064	-2.36398	7.19056	-4.17009	0.00182449	0.0213419	-1.17255
NM_001289	-2.36595	7.30607	-3.97019	0.00252588	0.0247765	-1.49685
NM_203281	-2.37008	6.60218	-5.16485	0.000392142	0.0114644	0.360679
NM_014571	-2.37274	10.9258	-3.63059	0.00443865	0.0326372	-2.05758
NM_001271733	-2.37522	4.06295	-3.53302	0.00520918	0.0351304	-2.21777
NM_001204268	-2.37554	7.70342	-4.93584	0.00055178	0.0132084	0.0205536
NM_001161529	-2.37586	5.89812	-3.59471	0.00471462	0.0334279	-2.11744
NM_001105244	-2.38137	12.2543	-5.3165	0.000314069	0.010388	0.581465
NM_181711	-2.38238	12.189	-4.89455	0.000587294	0.0134209	-0.0416186
NM_003102	-2.38391	13.3658	-3.33843	0.00727973	0.0415641	-2.54744
NM_001111035	-2.38504	14.3226	-5.03804	0.000473341	0.0124985	0.173322
NM_017831	-2.3902	6.80994	-4.17231	0.00181798	0.0213351	-1.16899
NM_015463	-2.39063	10.212	-5.16218	0.00039369	0.0114644	0.356761
NM_001040709	-2.39225	4.54439	-4.54798	0.000981442	0.0166145	-0.55868
NM_001145661	-2.39367	10.2294	-5.06211	0.000456651	0.0123696	0.209073
NM_005874	-2.39512	5.41579	-3.21307	0.00902179	0.0474046	-2.75894
NM_015178	-2.39838	12.0053	-3.33736	0.00729309	0.04159	-2.54925
NM_015669	-2.40264	6.95948	-5.24703	0.000347548	0.0110123	0.480768
NM_181506	-2.40464	7.73289	-4.32855	0.00141505	0.0191747	-0.918996
NM_203301	-2.40644	5.26752	-5.96998	0.000120072	0.00732743	1.52656
NM_005516	-2.40704	14.9163	-4.93248	0.000554588	0.0132084	0.0154942
NM_173554	-2.40877	5.77809	-4.04584	0.00223198	0.0232514	-1.37357
NM_001170423	-2.409	7.05093	-3.21241	0.00903192	0.047405	-2.76005
NM_001461	-2.40912	8.69842	-3.20199	0.009195	0.0478744	-2.77766
NM_002432	-2.40954	8.07399	-3.29307	0.00786634	0.0434273	-2.62391
NM_014867	-2.41193	10.251	-3.90401	0.00281621	0.0261661	-1.60521
NM_178859	-2.41386	5.42355	-4.33525	0.00140004	0.0190578	-0.908359
NM_005780	-2.41445	12.5962	-4.9145	0.00056984	0.0132642	-0.0115458
NM_001083	-2.41668	11.4629	-7.03575	3.16e-05	0.00446692	2.83909
NM_015660	-2.41674	9.76137	-3.75842	0.00358439	0.029522	-1.84522
NM_015833	-2.41735	11.1003	-6.10527	0.00010427	0.0070459	1.67254
NM_001541	-2.41865	10.5075	-4.55412	0.000991346	0.0166576	-0.563856
NM_004844	-2.42201	8.28029	-5.55663	0.000222456	0.00898064	0.923818
NM_001289086	-2.42236	8.47566	-5.02532	0.000482419	0.0126145	0.154402
NM_002181	-2.42344	8.05638	-4.89278	0.000588876	0.0134269	-0.0443004
NM_003873	-2.42721	11.3018	-6.13577	0.000100089	0.0069186	1.71282
NM_020139	-2.43001	5.65857	-4.58842	0.000939712	0.0163435	-0.510476
NM_005100	-2.43104	9.2875	-4.98809	0.000510084	0.0128757	0.0988512
NM_020820	-2.43291	10.6751	-4.13897	0.00191861	0.0218515	-1.22273
NM_001287337	-2.43367	8.82111	-8.91742	3.58e-06	0.00239649	4.90157
NM_003809	-2.43697	12.2875	-6.08075	0.000107767	0.0071289	1.64006
NM_018059	-2.43717	9.3421	-5.49821	0.000241745	0.0093332	0.841351
NM_004787	-2.43824	10.0942	-6.43903	6.71e-05	0.00619952	2.10561
NM_000044	-2.43848	6.9719	-8.063	8.94e-06	0.00304028	4.04266
NM_001920	-2.44057	12.4344	-4.5292	0.00103075	0.0169421	-0.602751
NM_001287212	-2.4416	8.99689	-5.34286	0.00030228	0.0102131	0.619483
NM_012338	-2.44488	9.43522	-4.96885	0.000525031	0.0129602	0.0700736
NM_145912	-2.44588	9.217	-3.88346	0.0029133	0.0265849	-1.63896
NM_005849	-2.4475	9.17733	-4.26224	0.00157318	0.0200273	-1.02471
NM_001105556	-2.44784	10.9341	-5.12329	0.000416985	0.0118395	0.299545
NM_021965	-2.44927	7.02026	-9.50481	1.96e-06	0.00184698	5.45484
NM_001130103	-2.45055	8.63959	-9.01155	3.25e-06	0.00239031	4.99146
NM_020759	-2.45389	9.55444	-7.04744	3.11e-05	0.00445494	2.85296
NM_001080505	-2.45438	7.8473	-6.13513	0.000100175	0.0069186	1.71197
NM_001281834	-2.45485	4.67762	-3.18012	0.00954686	0.04898	-2.8146
NM_057158	-2.45772	8.04465	-8.66098	4.68e-06	0.00239649	4.65165
NM_001128834	-2.45853	2.43359	-5.05874	0.000443847	0.0122158	0.23022
NM_001206	-2.45863	11.4867	-5.73445	0.000173224	0.00835897	1.17156
NM_001197293	-2.45892	7.75667	-6.62835	5.26e-05	0.00545081	2.34389
NM_019029	-2.45942	11.1331	-3.56648	0.00494421	0.0343706	-2.1646
NM_002183	-2.46035	9.98467	-5.99005	0.000121838	0.0073622	1.51914
NM_052862	-2.46036	9.46086	-3.59731	0.00469402	0.0334155	-2.1131
NM_001251851	-2.46715	11.7175	-3.39631	0.00659599	0.0395026	-2.45
NM_001287011	-2.47207	11.4867	-8.72069	4.63e-06	0.00239649	4.6656
NM_001254749	-2.47468	9.54722	-3.34333	0.00721911	0.0413969	-2.53918
NM_020828	-2.48275	4.91134	-3.81176	0.00328029	0.0281856	-1.75704
NM_006682	-2.48452	9.92439	-3.74943	0.00363849	0.0296057	-1.86011
NM_002285	-2.48632	7.71538	-3.69939	0.00395536	0.0308653	-1.9431
NM_001267822	-2.49518	8.48205	-5.65307	0.000194128	0.00873484	1.05879
NM_002864	-2.49622	6.92123	-5.49722	0.000242087	0.0093332	0.839947
NM_000860	-2.49924	5.05936	-6.35732	7.11e-05	0.00622858	2.04144
NM_003637	-2.50068	8.93484	-5.2389	0.000351709	0.0110837	0.468935
NM_000397	-2.50186	11.7034	-3.62475	0.00448236	0.0327669	-2.06731
NM_001291303	-2.5038	8.57621	-4.3745	0.00131535	0.0184649	-0.846089
NM_178445	-2.50782	4.50357	-3.2714	0.00816353	0.0445204	-2.66048
NM_182961	-2.51167	11.0492	-4.73566	0.000748327	0.0147421	-0.283257
NM_002261	-2.51607	5.77502	-3.62659	0.00446858	0.0327297	-2.06426
NM_170600	-2.51694	12.2584	-4.84142	0.00063661	0.013934	-0.122008
NM_005358	-2.5189	8.78984	-6.84886	3.98e-05	0.00496984	2.61486
NM_024021	-2.52	8.70603	-3.9115	0.00278169	0.0259749	-1.59294
NM_002124	-2.52039	15.6846	-5.49332	0.000243439	0.0093332	0.834424
NM_022159	-2.52671	9.24563	-3.93216	0.00268869	0.0255301	-1.55907
NM_018584	-2.52918	10.6199	-8.78851	4.27e-06	0.00239649	4.73975
NM_001025237	-2.53285	11.5163	-5.77955	0.000162688	0.00809949	1.23363
NM_006735	-2.53296	5.89303	-4.27621	0.00153838	0.0198652	-1.00239
NM_033515	-2.53568	11.2756	-5.66365	0.000191264	0.00867616	1.0735
NM_014705	-2.53863	7.33209	-7.02331	3.2e-05	0.00446692	2.82675
NM_032452	-2.53981	8.08162	-5.49425	0.000243117	0.0093332	0.835736
NM_005012	-2.54131	7.55563	-4.98709	0.000510847	0.0128757	0.0973615
NM_205860	-2.54224	7.885	-3.58526	0.00479019	0.0337102	-2.13321
NM_001864	-2.5431	12.5139	-5.32514	0.000310152	0.0103402	0.593938
NM_001888	-2.54634	8.29283	-5.48349	0.000246882	0.0093332	0.820489
NM_019102	-2.54659	8.2528	-4.13365	0.00193521	0.0219068	-1.23132
NM_205855	-2.5467	8.47246	-3.47781	0.00574355	0.0369946	-2.31309
NM_000804	-2.54716	9.34419	-3.23515	0.00868647	0.0462094	-2.72165
NM_152400	-2.5481	8.98516	-5.22805	0.000357346	0.0111082	0.45312
NM_002736	-2.55029	5.48576	-3.7506	0.00363141	0.0295864	-1.85818
NM_198235	-2.55421	14.4593	-5.25576	0.000343138	0.0109092	0.493468
NM_002487	-2.55467	6.56368	-4.96659	0.000526823	0.0129602	0.0666786
NM_004271	-2.56112	10.8502	-3.74107	0.00368953	0.0298407	-1.87396
NM_016582	-2.56443	12.4373	-5.4341	0.000264988	0.00968618	0.750248
NM_001282714	-2.56539	11.5814	-4.99625	0.000503875	0.0128546	0.111052
NM_015568	-2.57054	8.93779	-4.28734	0.00151126	0.0197311	-0.984636
NM_002516	-2.5709	9.39316	-5.14913	0.000401348	0.0116052	0.337587
NM_005654	-2.57295	12.1167	-6.4964	6.23e-05	0.00595981	2.17838
NM_130797	-2.57562	6.34727	-4.81923	0.000658482	0.0140425	-0.155691
NM_001136191	-2.58119	12.7587	-7.06405	3.05e-05	0.00445494	2.87263
NM_001164836	-2.58541	13.4904	-5.0355	0.000475138	0.0125202	0.169549
NM_003128	-2.5865	6.35083	-7.31054	2.18e-05	0.00390992	3.19331
NM_003896	-2.58763	8.40045	-4.4124	0.00123871	0.0179779	-0.786177
NM_014272	-2.59142	9.2497	-6.07046	0.000109272	0.00719548	1.6264
NM_024565	-2.59204	6.53604	-3.41926	0.00634351	0.0388167	-2.41141
NM_001261828	-2.59401	8.26178	-3.81859	0.00324336	0.028062	-1.74578
NM_006210	-2.59454	8.11247	-5.02073	0.000485744	0.0126838	0.147559
NM_052954	-2.59526	9.94435	-5.31089	0.00031664	0.0104364	0.573364
NM_024320	-2.59667	10.9612	-3.6431	0.00434638	0.0323617	-2.03673
NM_000765	-2.60001	4.42421	-5.67916	0.000179687	0.0084691	1.12796
NM_006287	-2.6025	10.1963	-3.48691	0.00565561	0.0366715	-2.29782
NM_003266	-2.60252	8.82729	-4.90248	0.000580293	0.0133368	-0.0296644
NM_004170	-2.60295	8.10557	-4.48524	0.00110431	0.0173883	-0.671553
NM_003649	-2.60552	8.3169	-5.66876	0.000189896	0.00867616	1.08061
NM_024318	-2.6061	5.36416	-3.52568	0.00529666	0.0354286	-2.23286
NM_001146	-2.60695	9.43941	-4.97686	0.000518752	0.0129468	0.0820621
NM_007203	-2.60697	12.4615	-5.82698	0.000152347	0.00802291	1.29855
NM_005854	-2.60765	11.6039	-4.95423	0.000536703	0.0130464	0.0481628
NM_000901	-2.60779	7.15373	-4.31239	0.001452	0.0193733	-0.944719
NM_022114	-2.60891	8.19925	-3.3174	0.00754593	0.0423908	-2.58289
NM_144690	-2.60975	4.44325	-3.30431	0.00771665	0.0429911	-2.60496
NM_080284	-2.61051	7.76479	-4.78676	0.000691955	0.0142573	-0.205139
NM_002405	-2.61158	11.5956	-4.38725	0.00128904	0.0182994	-0.82592
NM_001143773	-2.61408	8.81417	-4.78301	0.000695924	0.0142612	-0.210844
NM_001135690	-2.61499	5.51828	-4.15512	0.00186916	0.0215617	-1.19668
NM_004895	-2.61548	9.03844	-3.54581	0.00511959	0.0349218	-2.19916
NM_001142503	-2.61684	9.104	-7.18885	2.62e-05	0.00426393	3.01914
NM_001161404	-2.62219	13.4062	-6.64031	5.18e-05	0.00542303	2.35877
NM_001008224	-2.62273	8.6894	-7.40795	2.02e-05	0.00388367	3.27122
NM_004636	-2.62287	11.6617	-7.08073	2.99e-05	0.00445494	2.89233
NM_001199687	-2.62492	5.78465	-3.3151	0.0075756	0.0424562	-2.58676
NM_001198625	-2.63215	7.62781	-5.56175	0.000220848	0.00898064	0.93101
NM_001400	-2.63322	8.6918	-6.17837	9.45e-05	0.00681214	1.76883
NM_001288743	-2.63488	10.2265	-3.72701	0.00377704	0.0301859	-1.89726
NM_014909	-2.63862	12.3022	-5.188	0.000378995	0.0113777	0.39461
NM_005139	-2.63958	10.8178	-6.79613	4.25e-05	0.00511856	2.55071
NM_001142343	-2.64064	10.7918	-4.59259	0.000933624	0.0162754	-0.50399
NM_000684	-2.6447	7.89801	-6.5262	5.99e-05	0.00578412	2.21598
NM_172069	-2.64579	10.085	-5.51694	0.000235374	0.00932248	0.867845
NM_021197	-2.64642	7.56577	-3.54404	0.00513495	0.0349218	-2.20213
NM_014326	-2.64738	6.74187	-4.87261	0.00060715	0.0135962	-0.0747662
NM_182906	-2.65055	7.22068	-3.84789	0.0030897	0.0273347	-1.69748
NM_001278939	-2.65316	8.50174	-3.41893	0.00634709	0.038826	-2.41197
NM_130386	-2.66068	9.57185	-4.38247	0.00129883	0.0183729	-0.833474
NM_176870	-2.66201	6.39673	-3.25518	0.00839335	0.0453381	-2.68784
NM_016563	-2.6646	10.7767	-5.40221	0.000277432	0.00988719	0.704687
NM_198281	-2.6757	6.95149	-5.69866	0.000182104	0.00854031	1.12209
NM_007021	-2.68061	10.9566	-3.54405	0.00513479	0.0349218	-2.2021
NM_001256584	-2.68334	13.5717	-4.14595	0.00189707	0.0217156	-1.21147
NM_023068	-2.68523	7.17674	-4.53878	0.00101541	0.0167921	-0.587788
NM_080759	-2.68643	9.78255	-5.1221	0.000417723	0.0118404	0.297786
NM_000078	-2.68859	6.30472	-3.30729	0.00767746	0.0428869	-2.59994
NM_001007231	-2.68953	12.2342	-3.96406	0.00255139	0.0249618	-1.50686
NM_001109754	-2.69255	8.16503	-6.77849	4.35e-05	0.00515652	2.52915
NM_003462	-2.69343	8.65232	-4.83658	0.00064131	0.013934	-0.129341
NM_005233	-2.69398	6.84789	-3.38395	0.00673622	0.0400246	-2.47079
NM_019055	-2.69806	6.1765	-6.20958	9.07e-05	0.0067444	1.80969
NM_020433	-2.69865	4.24847	-3.97885	0.00248961	0.0246037	-1.48251
NM_020297	-2.70367	9.85358	-4.61793	0.000897557	0.0159746	-0.464677
NM_052818	-2.7108	6.69651	-3.24861	0.00848845	0.0456193	-2.69894
NM_002725	-2.71396	7.72816	-5.42889	0.000266981	0.00969824	0.742812
NM_033027	-2.71567	12.5605	-4.77479	0.000704737	0.0143568	-0.223394
NM_001288653	-2.71821	3.84055	-5.77648	0.000156696	0.00808039	1.26338
NM_001130698	-2.71921	5.78152	-5.20338	0.00037052	0.011285	0.417109
NM_004877	-2.71949	13.1841	-3.91098	0.00278406	0.0259758	-1.59378
NM_001126106	-2.72133	9.64981	-5.23287	0.00035483	0.0110837	0.460147
NM_001148	-2.72718	9.08318	-3.75128	0.00362729	0.0295784	-1.85705
NM_001278655	-2.73207	10.907	-4.28137	0.00152575	0.0197914	-0.994158
NM_001003679	-2.73253	10.0837	-4.4791	0.00111503	0.0174572	-0.681198
NM_016270	-2.73474	12.9148	-4.42344	0.00121727	0.0179571	-0.768749
NM_002118	-2.74317	13.8088	-3.57113	0.00490559	0.0342157	-2.15682
NM_018384	-2.74335	11.7962	-3.48449	0.00567892	0.0367667	-2.30189
NM_020717	-2.74505	7.50948	-5.38583	0.000284065	0.0100046	0.681223
NM_001554	-2.7491	9.98114	-4.4183	0.00122721	0.0179779	-0.776862
NM_001451	-2.74963	10.7618	-5.43379	0.000265107	0.00968618	0.749802
NM_016523	-2.75279	7.54263	-4.21582	0.0016949	0.0206155	-1.09906
NM_001300	-2.75561	9.51798	-7.18063	2.65e-05	0.00426803	3.00956
NM_001736	-2.75681	8.90882	-6.10766	0.000103935	0.0070459	1.67571
NM_019111	-2.76624	15.7157	-4.32265	0.00142843	0.0192992	-0.928392
NM_001243961	-2.76682	12.175	-3.55151	0.00507059	0.0347714	-2.18963
NM_001290189	-2.76965	11.4593	-11.3482	3.67e-07	0.00098919	6.94089
NM_020956	-2.77341	10.813	-5.66501	0.000190898	0.00867616	1.0754
NM_021250	-2.77501	9.1708	-4.49692	0.00108424	0.0172367	-0.653245
NM_001143830	-2.77595	3.52779	-4.2954	0.00145722	0.0193967	-0.954534
NM_000015	-2.77784	4.85279	-3.61927	0.00452384	0.03292	-2.07645
NM_000459	-2.77812	9.08247	-5.4993	0.000241369	0.0093332	0.842896
NM_174934	-2.77819	9.93672	-4.25802	0.00158387	0.0200504	-1.03146
NM_001928	-2.77835	13.8127	-4.576	0.000958065	0.0164904	-0.529779
NM_001130415	-2.78436	11.041	-3.92362	0.0027267	0.0257321	-1.57305
NM_006059	-2.78772	9.00094	-3.96021	0.00256759	0.0250125	-1.51316
NM_001278344	-2.79088	4.91053	-8.53198	5.33e-06	0.00251165	4.52995
NM_001080850	-2.79112	3.14422	-3.26061	0.0082932	0.0450322	-2.677
NM_001252335	-2.79726	10.8167	-4.84324	0.000634843	0.0139307	-0.119236
NM_001081455	-2.80073	8.68122	-5.08992	0.000438141	0.0121118	0.250275
NM_005601	-2.80633	10.0897	-3.2521	0.00843775	0.0454505	-2.69303
NM_001242335	-2.80677	7.35549	-3.38728	0.00669819	0.0398866	-2.4652
NM_080283	-2.80885	7.14161	-5.17089	0.000388671	0.0114397	0.369528
NM_006393	-2.81867	7.23204	-5.88499	0.000140646	0.00781297	1.37749
NM_001287436	-2.82015	10.0289	-3.60958	0.0045981	0.0331503	-2.09261
NM_014880	-2.8269	10.4862	-5.48702	0.00024564	0.0093332	0.825495
NM_032152	-2.82774	10.3392	-4.62344	0.000889917	0.015918	-0.456146
NM_003015	-2.83186	7.49053	-3.3939	0.00662314	0.0395897	-2.45406
NM_001130981	-2.83444	11.6223	-4.42602	0.00121232	0.0179403	-0.764684
NM_014696	-2.83747	9.39993	-3.5749	0.00487448	0.034099	-2.15052
NM_001201457	-2.838	5.71178	-5.91558	0.000134868	0.00765864	1.4189
NM_016562	-2.84638	6.50649	-4.02259	0.0023183	0.0236894	-1.41139
NM_001099786	-2.84712	13.2913	-4.30146	0.00147753	0.0195629	-0.962115
NM_000720	-2.84809	6.64602	-6.14393	9.9e-05	0.0069186	1.72356
NM_001297705	-2.84893	5.36142	-5.75246	0.000168793	0.0082656	1.19705
NM_021135	-2.84948	11.0629	-5.49836	0.000241692	0.0093332	0.841566
NM_000956	-2.84954	6.32287	-4.41337	0.0012368	0.0179779	-0.784634
NM_001142807	-2.8508	7.25666	-5.65022	0.000194906	0.00874898	1.05482
NM_006690	-2.85345	9.14522	-5.23941	0.000351447	0.0110837	0.469676
NM_013439	-2.85657	9.39862	-5.04293	0.0004699	0.0124599	0.18059
NM_015991	-2.85754	8.75926	-5.42239	0.000269485	0.00975164	0.733543
NM_001080433	-2.85847	8.56828	-5.8514	0.000147298	0.00794575	1.33184
NM_000491	-2.86148	15.5837	-5.76302	0.000166469	0.00819437	1.21091
NM_000866	-2.86599	6.40744	-4.72834	0.000756782	0.0147797	-0.294465
NM_004613	-2.86767	14.7527	-3.84857	0.0030862	0.0273347	-1.69635
NM_003665	-2.8705	11.2126	-4.73414	0.000750076	0.014746	-0.285586
NM_144969	-2.87311	5.43012	-5.80096	0.000157929	0.00809085	1.26298
NM_000192	-2.874	10.4034	-6.84006	4.02e-05	0.00498707	2.60419
NM_203371	-2.88163	7.44017	-7.29481	2.31e-05	0.00403268	3.14187
NM_001430	-2.88193	13.439	-6.73796	4.57e-05	0.00516299	2.47946
NM_001801	-2.88659	9.45346	-4.33996	0.00138959	0.019012	-0.900878
NM_001042747	-2.89146	12.4713	-4.10581	0.00202455	0.0222995	-1.27632
NM_018409	-2.89281	3.51348	-3.75471	0.00358592	0.029522	-1.84743
NM_003332	-2.89564	13.9873	-4.92364	0.000562034	0.0132481	0.00220186
NM_019018	-2.89724	4.78625	-3.97595	0.00250214	0.0246476	-1.48744
NM_002253	-2.89881	5.78583	-4.16285	0.00184594	0.0214044	-1.18421
NM_001546	-2.89919	9.5467	-9.45382	2.19e-06	0.00196825	5.35398
NM_032623	-2.90032	5.28478	-4.5803	0.000951679	0.0164154	-0.523104
NM_001288608	-2.90251	9.50394	-7.22803	2.5e-05	0.004211	3.06471
NM_198098	-2.90253	15.4995	-4.68681	0.00080678	0.0152255	-0.358289
NM_001657	-2.90282	8.42737	-3.32996	0.00738573	0.0418465	-2.56171
NM_022062	-2.90642	7.4255	-6.29081	8.14e-05	0.00663976	1.91535
NM_181844	-2.90935	11.4891	-4.27525	0.00154075	0.0198685	-1.00392
NM_024581	-2.90951	8.65103	-3.71428	0.00385822	0.0304093	-1.91839
NM_000222	-2.91046	11.4141	-4.98845	0.000509804	0.0128757	0.0993982
NM_000679	-2.91048	8.13511	-6.52645	5.99e-05	0.00578412	2.21629
NM_000483	-2.9186	7.93491	-4.09162	0.00207174	0.0225381	-1.2993
NM_178822	-2.91972	6.50578	-4.6932	0.000798863	0.0151063	-0.34845
NM_031913	-2.92319	7.03374	-3.33786	0.00728685	0.0415796	-2.5484
NM_152625	-2.92664	8.15665	-5.63187	0.000200007	0.00882536	1.02924
NM_145315	-2.92688	1.55129	-3.48043	0.0056319	0.0366005	-2.29881
NM_001781	-2.92887	8.85995	-3.69628	0.00397602	0.0309241	-1.94828
NM_183002	-2.92923	5.82323	-4.50905	0.0010638	0.017195	-0.634258
NM_016084	-2.92977	12.927	-3.99198	0.0024373	0.0243898	-1.46127
NM_178140	-2.9342	9.30875	-4.63411	0.0008753	0.0158069	-0.439621
NM_006120	-2.93933	11.9402	-3.89607	0.00285331	0.0262901	-1.61825
NM_001135111	-2.94354	8.01921	-6.55419	5.78e-05	0.00574303	2.25117
NM_006737	-2.94724	5.60516	-3.86176	0.0030196	0.0270741	-1.67464
NM_006329	-2.94773	8.01835	-5.68187	0.000186438	0.00863614	1.09881
NM_001146312	-2.95023	5.66166	-6.38176	7.22e-05	0.00622858	2.03328
NM_000698	-2.96658	12.8265	-4.97779	0.000518029	0.0129468	0.083452
NM_000552	-2.96832	14.9832	-4.91275	0.000571354	0.0132711	-0.0141901
NM_012072	-2.97127	13.5221	-5.223	0.000360001	0.0111082	0.445757
NM_001130861	-2.97328	14.8231	-4.31382	0.00144867	0.0193728	-0.942434
NM_016206	-2.97375	9.05324	-6.83279	4.06e-05	0.00498707	2.59535
NM_001113561	-2.9752	4.84734	-3.70405	0.0039247	0.030715	-1.93537
NM_198471	-2.97622	11.532	-5.79578	0.000159067	0.00809949	1.25588
NM_032918	-2.97984	9.66171	-7.10911	2.89e-05	0.0044275	2.92578
NM_001304435	-2.98063	10.4212	-5.59125	0.000211808	0.00889358	0.972436
NM_198085	-2.98585	1.15628	-4.64622	0.000834736	0.0154654	-0.399162
NM_032784	-2.98974	7.39449	-4.00722	0.00237728	0.0240703	-1.43643
NM_015460	-2.99193	7.40811	-4.26628	0.00156306	0.019965	-1.01826
NM_003974	-2.9991	7.86836	-4.79928	0.000678835	0.0142134	-0.186048
NM_004795	-3.01144	8.43021	-4.67418	0.000822671	0.015402	-0.377749
NM_002001	-3.01284	7.9916	-4.08544	0.00209263	0.0226981	-1.3093
NM_001205315	-3.01405	11.1873	-4.02397	0.00231306	0.0236721	-1.40914
NM_012193	-3.0168	10.3502	-7.71034	1.42e-05	0.00361649	3.6086
NM_002060	-3.01797	12.1506	-3.95664	0.00258267	0.0250211	-1.519
NM_003764	-3.02886	5.84921	-5.01535	0.000489672	0.0127511	0.139536
NM_198503	-3.04978	7.20716	-5.41263	0.000273297	0.00981424	0.719596
NM_014795	-3.05474	7.79473	-6.73577	4.59e-05	0.00516299	2.47677
NM_000517	-3.05695	15.3192	-4.52387	0.00103938	0.017027	-0.611079
NM_004079	-3.071	6.95972	-3.89754	0.00284641	0.0262798	-1.61584
NM_001256424	-3.07147	8.73987	-5.35589	0.000296627	0.0101678	0.638238
NM_001044264	-3.07594	5.80845	-3.55216	0.00506505	0.0347621	-2.18854
NM_000020	-3.07799	12.311	-6.34883	7.55e-05	0.00632336	1.99021
NM_014227	-3.07948	5.03582	-5.61491	0.000204847	0.00883324	1.00555
NM_001080457	-3.08008	8.82804	-4.91571	0.000568804	0.0132642	-0.00973225
NM_014737	-3.08439	11.2743	-4.44915	0.00116886	0.0176795	-0.728245
NM_001647	-3.08807	9.26104	-3.46573	0.00586232	0.0373126	-2.33336
NM_174938	-3.08916	8.30733	-7.36013	2.14e-05	0.00390992	3.21676
NM_007289	-3.0949	9.16364	-3.6469	0.00431879	0.0322464	-2.03041
NM_017899	-3.10828	11.0148	-3.78236	0.00344441	0.0290155	-1.8056
NM_020848	-3.10833	11.5983	-5.57832	0.00021572	0.0089384	0.954297
NM_003725	-3.10897	10.7662	-4.65012	0.000853862	0.0155685	-0.414879
NM_182643	-3.10987	11.4635	-5.72519	0.000175475	0.00839315	1.15879
NM_001010846	-3.1105	7.51938	-4.27427	0.00154319	0.0198811	-1.0055
NM_001136534	-3.11131	8.41438	-4.70794	0.000780916	0.0149316	-0.325781
NM_001165032	-3.11752	7.32479	-6.82456	4.1e-05	0.00499079	2.58535
NM_138961	-3.11876	11.8795	-4.99048	0.000508258	0.0128757	0.102423
NM_030788	-3.12674	8.34257	-3.96807	0.00253468	0.0248369	-1.50031
NM_006209	-3.12789	12.1962	-3.53359	0.00522636	0.0351603	-2.21962
NM_001773	-3.13229	11.3045	-4.66162	0.000838795	0.0154654	-0.397115
NM_001172895	-3.13408	13.4131	-4.96819	0.000525553	0.0129602	0.0690826
NM_021136	-3.13634	8.43429	-5.9631	0.000126391	0.00751688	1.48296
NM_024756	-3.13635	4.47368	-4.53464	0.001022	0.0168573	-0.594252
NM_001301015	-3.13679	10.0511	-5.53917	0.000228042	0.00916692	0.899225
NM_005725	-3.14075	7.23582	-3.98521	0.00246447	0.0245528	-1.47232
NM_001232	-3.14263	4.90769	-3.71929	0.00382606	0.0302824	-1.91008
NM_000239	-3.14467	13.5225	-3.95712	0.00258062	0.0250141	-1.51821
NM_001002919	-3.14535	9.4128	-5.15028	0.00040067	0.0116034	0.33927
NM_020144	-3.15138	2.95386	-4.04417	0.00220063	0.0231134	-1.36427
NM_021201	-3.15375	12.2611	-5.56608	0.000219495	0.00898064	0.937102
NM_001171171	-3.1566	9.15604	-4.37726	0.00130961	0.0184263	-0.841719
NM_001803	-3.16372	12.1632	-4.28447	0.0015182	0.0197643	-0.989213
NM_003965	-3.16699	10.798	-4.88544	0.000595459	0.0134285	-0.0553828
NM_002184	-3.17102	8.22585	-6.22477	8.89e-05	0.0067444	1.82952
NM_033337	-3.1714	5.51005	-7.46659	1.82e-05	0.00361974	3.36535
NM_176819	-3.17437	7.58287	-4.33675	0.00139669	0.0190534	-0.905966
NM_152406	-3.17694	7.29561	-5.25066	0.000345707	0.0109724	0.486051
NM_004417	-3.18582	14.1374	-6.38538	7.19e-05	0.00622858	2.03711
NM_152536	-3.18638	9.77947	-8.91736	3.83e-06	0.00239649	4.84209
NM_002619	-3.19038	0.425814	-3.45723	0.00586063	0.0373126	-2.33809
NM_007256	-3.19205	10.7747	-7.15909	2.72e-05	0.00432444	2.98439
NM_018488	-3.19832	6.986	-7.33609	2.2e-05	0.00390992	3.18926
NM_000518	-3.20063	15.732	-4.1658	0.00183717	0.0213419	-1.17946
NM_001077693	-3.20151	11.9522	-5.57464	0.000216847	0.00894577	0.949133
NM_153366	-3.20588	7.17851	-12.2561	1.72e-07	0.000649777	7.58358
NM_022659	-3.20839	5.25057	-3.46942	0.00582572	0.0372551	-2.32716
NM_153236	-3.21064	12.2049	-4.24436	0.00161894	0.020231	-1.05331
NM_031895	-3.2154	5.93452	-3.3968	0.00659054	0.0394928	-2.44918
NM_001946	-3.21636	5.02336	-4.00013	0.00240498	0.024194	-1.44797
NM_001101341	-3.22325	8.62549	-3.37385	0.00685315	0.0403868	-2.4878
NM_003240	-3.23002	7.52512	-3.35322	0.00709843	0.0409632	-2.52254
NM_001204406	-3.23124	12.2325	-5.03424	0.000476034	0.0125202	0.167671
NM_025107	-3.23688	9.89243	-5.65854	0.000192642	0.00868887	1.0664
NM_021209	-3.23755	8.02556	-4.83966	0.000638308	0.013934	-0.124663
NM_019604	-3.23774	7.57652	-4.42816	0.00120823	0.0179339	-0.76131
NM_004312	-3.23927	0.817948	-3.64675	0.00424784	0.0320028	-2.01937
NM_000789	-3.24378	10.6529	-5.4879	0.00024533	0.0093332	0.826747
NM_001164379	-3.24413	3.02639	-3.63361	0.00440809	0.0326312	-2.05132
NM_017805	-3.24625	12.0153	-5.9668	0.000125755	0.00750273	1.48793
NM_014431	-3.24718	8.38787	-5.70128	0.000181436	0.00853023	1.12573
NM_006186	-3.24806	8.51847	-3.91497	0.00276582	0.025945	-1.58724
NM_001098518	-3.24973	9.47999	-5.86434	0.000144696	0.00793482	1.34945
NM_004867	-3.25099	10.4885	-4.1805	0.00179411	0.021127	-1.15581
NM_003381	-3.26506	4.99169	-4.97982	0.000516453	0.0129468	0.0864865
NM_014936	-3.26519	7.86912	-4.07732	0.00212044	0.0227528	-1.32246
NM_001029871	-3.26549	7.03457	-4.27806	0.00153384	0.0198472	-0.999433
NM_052970	-3.26694	9.06389	-5.47546	0.000249732	0.00934168	0.809099
NM_000723	-3.26883	1.73131	-3.27823	0.00803804	0.0440271	-2.64658
NM_014312	-3.27072	10.4831	-4.75355	0.000728053	0.0145344	-0.25586
NM_015193	-3.27245	8.41287	-4.33128	0.00140891	0.0191371	-0.914662
NM_001244072	-3.27696	11.148	-5.57915	0.000215468	0.0089384	0.955457
NM_213647	-3.27734	10.5362	-7.0667	3.04e-05	0.00445494	2.87576
NM_016580	-3.27824	6.78669	-4.03105	0.00228647	0.0234787	-1.39761
NM_207404	-3.28793	0.570038	-3.16931	0.00967149	0.0493118	-2.82947
NM_000442	-3.29692	13.7916	-5.78094	0.000162374	0.00809949	1.23554
NM_001874	-3.30552	9.5654	-4.69956	0.000791064	0.0150085	-0.338662
NM_014059	-3.31438	14.8306	-8.02515	9.94e-06	0.00307295	3.94732
NM_001080471	-3.31623	8.52146	-5.36304	0.000293572	0.0101353	0.648524
NM_080878	-3.31659	9.84167	-5.27499	0.000333636	0.0107522	0.521389
NM_005252	-3.31766	14.6255	-8.05311	9.64e-06	0.00304028	3.9768
NM_016610	-3.32148	8.00461	-4.39597	0.00127133	0.0181535	-0.812119
NM_005276	-3.32293	9.23327	-9.19834	2.88e-06	0.00226111	5.10519
NM_003820	-3.32559	6.00477	-3.22568	0.00882867	0.0466761	-2.73764
NM_001012993	-3.34286	8.32201	-3.65533	0.00425814	0.0320083	-2.01637
NM_001135147	-3.34366	8.02619	-3.86858	0.00298575	0.0268946	-1.66342
NM_020855	-3.34457	1.20061	-3.64702	0.00426004	0.0320083	-2.02115
NM_001204087	-3.34935	5.08274	-3.40886	0.00645663	0.0391073	-2.42889
NM_001039792	-3.3506	8.62338	-4.79669	0.000681532	0.0142134	-0.190002
NM_023943	-3.35605	5.33138	-7.03776	3.12e-05	0.00445494	2.85023
NM_001171631	-3.36276	4.67327	-5.50816	0.000238337	0.00932704	0.855436
NM_002217	-3.36813	4.15641	-5.61505	0.000199607	0.00882536	1.02648
NM_000784	-3.37277	13.1944	-4.03853	0.00225876	0.0234043	-1.38546
NM_001012973	-3.37353	12.8108	-6.28841	8.17e-05	0.00663976	1.91225
NM_000601	-3.37684	8.39756	-4.19575	0.00175053	0.0208879	-1.13128
NM_025214	-3.3806	8.69386	-6.01104	0.000118415	0.00730567	1.54723
NM_015307	-3.38193	6.77877	-6.76708	4.41e-05	0.00516299	2.51518
NM_005257	-3.38436	6.25158	-3.93763	0.00266458	0.025406	-1.5501
NM_001161429	-3.38746	6.13075	-3.67593	0.00411372	0.0314573	-1.9821
NM_144626	-3.38988	12.5114	-3.47076	0.00581258	0.0372551	-2.32492
NM_001287595	-3.39827	6.10907	-4.03836	0.00225937	0.0234043	-1.38573
NM_001127671	-3.40002	10.2206	-6.02599	0.00011604	0.00730567	1.5672
NM_032385	-3.40415	9.74741	-5.66352	0.000191297	0.00867616	1.07333
NM_001243168	-3.4159	7.14693	-4.23206	0.00165124	0.0204002	-1.07302
NM_207103	-3.41696	7.62279	-4.30222	0.00147575	0.0195629	-0.960915
NM_207363	-3.42404	8.22167	-13.6512	6e-08	0.000429048	8.44386
NM_001289124	-3.43034	10.4865	-6.7364	4.58e-05	0.00516299	2.47754
NM_152794	-3.43098	9.59677	-3.92915	0.002702	0.0256242	-1.56399
NM_000851	-3.43451	6.41363	-6.79415	4.26e-05	0.00511856	2.54829
NM_006922	-3.43746	4.04162	-3.30282	0.00773623	0.0430375	-2.60746
NM_001258289	-3.45071	12.994	-3.71902	0.0038278	0.0302834	-1.91053
NM_001460	-3.46171	8.171	-5.79554	0.000159119	0.00809949	1.25556
NM_006744	-3.46293	9.29325	-6.52388	6.01e-05	0.00578412	2.21305
NM_021073	-3.46305	6.25748	-3.6966	0.0039739	0.0309203	-1.94775
NM_003881	-3.46576	11.6599	-5.48737	0.000245516	0.0093332	0.825994
NM_001190839	-3.48687	14.8425	-4.49244	0.00109189	0.0172987	-0.660266
NM_021233	-3.48878	8.30119	-4.65943	0.000841642	0.0154654	-0.400495
NM_001159704	-3.48892	12.7945	-6.23107	8.81e-05	0.0067444	1.83773
NM_018659	-3.48977	8.69641	-3.85628	0.00304709	0.0272002	-1.68366
NM_007191	-3.48981	11.0447	-4.83638	0.00064151	0.013934	-0.129653
NM_181789	-3.49342	8.60409	-7.71619	1.41e-05	0.00361649	3.61501
NM_001164116	-3.49589	7.1021	-4.22249	0.0016768	0.0205277	-1.08835
NM_000780	-3.49654	-1.2301	-3.51675	0.00529013	0.0354057	-2.23711
NM_004126	-3.49814	12.6789	-6.18111	9.42e-05	0.00681214	1.77242
NM_030773	-3.49885	2.97568	-3.41197	0.0064226	0.0390264	-2.42366
NM_138786	-3.50396	8.23776	-4.16649	0.00183513	0.0213419	-1.17836
NM_024025	-3.51243	7.17464	-4.85797	0.000620793	0.0137227	-0.0969206
NM_022355	-3.53843	8.67573	-3.90421	0.0028153	0.0261661	-1.6049
NM_001290271	-3.5408	9.20413	-3.91696	0.00275678	0.0259062	-1.58398
NM_000669	-3.54161	11.1711	-4.09483	0.00206095	0.0224629	-1.29409
NM_001651	-3.54403	8.91954	-4.46992	0.00113124	0.0175677	-0.695596
NM_001146037	-3.54649	7.20748	-5.23679	0.000352798	0.0110837	0.465861
NM_004657	-3.54743	11.9433	-8.81791	4.24e-06	0.00239649	4.74689
NM_001291976	-3.55786	12.4582	-5.46503	0.00025349	0.00946344	0.794281
NM_001201	-3.56259	6.31255	-3.68841	0.00402868	0.03118	-1.96135
NM_175571	-3.56743	9.72033	-5.73205	0.000173803	0.00835897	1.16826
NM_198447	-3.57822	7.19349	-3.52231	0.00532684	0.0355335	-2.23849
NM_001290330	-3.58809	4.57546	-3.67556	0.00411626	0.0314573	-1.98271
NM_000049	-3.58871	6.05013	-5.40255	0.000277295	0.00988719	0.705177
NM_018555	-3.59052	7.66877	-6.8533	3.96e-05	0.00496984	2.62025
NM_001206741	-3.59804	9.39674	-4.96355	0.000529236	0.0129602	0.0621238
NM_001102608	-3.59917	9.1748	-3.76323	0.00355582	0.02942	-1.83726
NM_138715	-3.60106	9.53467	-6.83034	4.07e-05	0.00498707	2.59237
NM_001038633	-3.60723	6.66449	-8.70453	4.77e-06	0.00239649	4.63702
NM_001161473	-3.61222	9.63758	-6.01561	0.000117683	0.00730567	1.55334
NM_001127392	-3.61345	11.9732	-8.00791	1.01e-05	0.00308209	3.92909
NM_001795	-3.61662	12.3837	-5.90342	0.000137133	0.00772184	1.40246
NM_001278340	-3.61767	5.08085	-6.22644	8.87e-05	0.0067444	1.8317
NM_130759	-3.62229	8.19344	-4.5548	0.000990294	0.0166548	-0.562796
NM_005946	-3.63355	8.47291	-4.07891	0.00211498	0.0227511	-1.31989
NM_013427	-3.64115	8.34093	-7.39325	2.05e-05	0.00390992	3.25451
NM_001184830	-3.65117	13.5022	-6.99152	3.34e-05	0.00452405	2.78648
NM_024101	-3.65702	6.90581	-6.41603	6.91e-05	0.00622858	2.07629
NM_173200	-3.67805	9.34925	-5.32095	0.000312044	0.0103756	0.587892
NM_001267550	-3.68255	7.93528	-3.98473	0.00246641	0.0245528	-1.4731
NM_000558	-3.68921	14.2346	-4.10452	0.00202878	0.0223024	-1.2784
NM_052934	-3.69302	8.52064	-7.67433	1.48e-05	0.00361974	3.56906
NM_001003845	-3.69746	5.70403	-3.76591	0.00353997	0.0293876	-1.83282
NM_024870	-3.71084	7.79013	-4.90192	0.000580785	0.0133368	-0.03051
NM_001608	-3.72073	8.29984	-3.56443	0.00496131	0.0344078	-2.16802
NM_152869	-3.74226	9.27876	-5.77105	0.000164621	0.00815402	1.22195
NM_000954	-3.74646	14.0669	-3.63291	0.00442135	0.0326312	-2.05371
NM_001004343	-3.75736	7.13232	-7.58921	1.63e-05	0.00361974	3.47491
NM_024574	-3.76808	10.2554	-4.37174	0.00132113	0.0185047	-0.850463
NM_001304449	-3.77275	2.21694	-3.38332	0.00674351	0.0400427	-2.47186
NM_020482	-3.77903	6.96482	-6.30025	8.04e-05	0.00663976	1.92756
NM_004816	-3.7809	11.1275	-5.69216	0.000183767	0.00857565	1.11309
NM_213606	-3.78828	4.92294	-7.85128	1.16e-05	0.00336248	3.79792
NM_024798	-3.79387	8.29537	-4.44021	0.00118546	0.0177941	-0.74232
NM_198392	-3.79476	5.80471	-7.76955	1.33e-05	0.00357259	3.67328
NM_024013	-3.80093	-1.27015	-4.04349	0.002192	0.0230484	-1.36179
NM_001004432	-3.80655	3.45213	-3.56376	0.00496688	0.0344143	-2.16914
NM_001198695	-3.82033	14.1644	-6.26955	8.38e-05	0.00672036	1.88779
NM_173814	-3.82158	5.18969	-4.5519	0.000994783	0.0166856	-0.56731
NM_000507	-3.82532	12.0348	-4.55831	0.000984877	0.0166145	-0.557322
NM_001005289	-3.83034	0.477214	-3.83429	0.00312032	0.027405	-1.71114
NM_001025077	-3.84018	7.21135	-4.01872	0.002333	0.0237624	-1.41769
NM_001244950	-3.84579	12.7496	-6.20112	9.17e-05	0.0067444	1.79863
NM_005814	-3.86143	8.02192	-10.4484	8.77e-07	0.00160988	6.17841
NM_002438	-3.8724	12.3662	-6.64387	5.15e-05	0.00542303	2.36319
NM_001162997	-3.87275	7.33885	-4.19915	0.00174098	0.0208265	-1.12582
NM_002084	-3.87425	11.3309	-6.95608	3.48e-05	0.00465905	2.74411
NM_000906	-3.88149	10.6504	-6.11956	0.000102288	0.00702355	1.69143
NM_004345	-3.88273	8.13626	-9.64458	1.86e-06	0.00184698	5.50595
NM_003638	-3.88368	9.98922	-5.63869	0.000198094	0.00882536	1.03876
NM_144962	-3.89316	11.457	-3.42962	0.00623286	0.0384242	-2.39401
NM_001105579	-3.90278	5.15687	-3.18383	0.00948629	0.0488114	-2.80834
NM_001462	-3.90602	5.07036	-3.22609	0.00882246	0.0466694	-2.73695
NM_018296	-3.92841	0.669391	-3.74856	0.00361886	0.0295734	-1.85687
NM_000023	-3.93691	9.73172	-4.71962	0.00076701	0.0148312	-0.307857
NM_145307	-3.95639	10.373	-6.73174	4.61e-05	0.00516299	2.47182
NM_000504	-3.97325	3.46588	-3.66679	0.00417719	0.0317167	-1.99731
NM_007257	-3.98132	2.38742	-3.59706	0.00469599	0.0334155	-2.11351
NM_000928	-3.9835	10.569	-4.65977	0.000841199	0.0154654	-0.39997
NM_020415	-4.00509	8.18618	-7.73565	1.38e-05	0.00361649	3.63631
NM_000667	-4.00588	11.3264	-4.4501	0.00116712	0.0176795	-0.726758
NM_004616	-4.01395	4.00791	-3.50048	0.00552719	0.0362954	-2.27507
NM_032827	-4.02826	11.9598	-5.31744	0.000313638	0.010388	0.582831
NM_001033564	-4.03435	3.21315	-3.63086	0.0044366	0.0326372	-2.05713
NM_000261	-4.03938	6.68808	-5.1296	0.00041311	0.0117649	0.308839
NM_014702	-4.06465	7.42299	-6.39423	7.11e-05	0.00622858	2.04844
NM_014477	-4.06502	0.0617368	-5.48686	0.000236431	0.00932516	0.856073
NM_153370	-4.06833	8.85308	-6.13748	9.99e-05	0.0069186	1.71507
NM_080473	-4.07985	5.33031	-3.24498	0.0085414	0.0458114	-2.70506
NM_001174051	-4.08478	8.80094	-3.88233	0.00291874	0.026596	-1.64082
NM_006691	-4.0959	8.66147	-7.02911	3.19e-05	0.00446692	2.83122
NM_000870	-4.12723	1.23409	-3.53345	0.00522752	0.0351603	-2.21984
NM_001001548	-4.12881	6.37261	-4.75174	0.000730072	0.0145344	-0.258623
NM_014139	-4.12991	2.7319	-3.23898	0.0086296	0.0460628	-2.71518
NM_004246	-4.12996	2.78619	-3.5643	0.00496233	0.0344078	-2.16823
NM_012464	-4.13942	2.16073	-3.87509	0.00295383	0.0267348	-1.65272
NM_001276367	-4.16738	3.4029	-4.50112	0.00107712	0.0172137	-0.646668
NM_001007156	-4.17045	1.32829	-4.96808	0.000508998	0.0128757	0.0939049
NM_003278	-4.19147	8.91532	-7.00284	3.29e-05	0.00449384	2.79997
NM_002543	-4.19239	8.58179	-7.657	1.51e-05	0.00361974	3.54997
NM_001009612	-4.20265	4.56084	-3.58338	0.00480536	0.0337917	-2.13635
NM_001195520	-4.22974	7.2144	-6.00065	0.000120096	0.00732743	1.53333
NM_133468	-4.2329	-0.33026	-4.41642	0.0012001	0.0178962	-0.761048
NM_016438	-4.23402	11.5965	-5.21935	0.000361936	0.0111176	0.440426
NM_032411	-4.24298	9.53922	-8.84095	4.14e-06	0.00239649	4.76904
NM_001201397	-4.24336	9.78304	-7.51608	1.78e-05	0.00361974	3.39325
NM_013243	-4.24542	0.576941	-3.44644	0.00605734	0.037877	-2.36574
NM_198827	-4.26569	9.78845	-7.05437	3.09e-05	0.00445494	2.86117
NM_024621	-4.26876	6.71103	-4.67554	0.000820937	0.0153848	-0.375644
NM_001004754	-4.35063	-2.01752	-3.31773	0.00751076	0.0422814	-2.57975
NM_001099772	-4.35144	12.9053	-3.90166	0.00282715	0.0261661	-1.60908
NM_000316	-4.3528	5.74793	-3.49752	0.005555	0.0363607	-2.28004
NM_004041	-4.37717	10.9942	-11.6086	3.23e-07	0.00098919	7.04851
NM_001252657	-4.38643	0.0185025	-8.37846	6.29e-06	0.00263565	4.37426
NM_022475	-4.39027	7.01969	-4.31149	0.00145407	0.019375	-0.946142
NM_019601	-4.39295	10.1012	-7.20972	2.56e-05	0.00422932	3.04344
NM_024768	-4.41097	10.4221	-8.15346	8.63e-06	0.00304028	4.08181
NM_194250	-4.42204	3.509	-3.46045	0.00591506	0.037432	-2.34222
NM_001258020	-4.42418	2.98144	-4.86932	0.000609212	0.0136197	-0.0785077
NM_007138	-4.42937	3.4734	-3.71431	0.00385798	0.0304093	-1.91833
NM_133459	-4.46076	8.16565	-6.11632	0.000102735	0.00702355	1.68715
NM_175737	-4.46629	4.81287	-4.4468	0.0011732	0.0176898	-0.731943
NM_153267	-4.50207	9.68684	-8.14069	8.75e-06	0.00304028	4.06851
NM_182536	-4.50444	9.16322	-6.57553	5.62e-05	0.00564041	2.27794
NM_207517	-4.5214	8.01129	-7.60932	1.59e-05	0.00361974	3.49723
NM_004673	-4.56753	1.51048	-4.13417	0.00193359	0.0219068	-1.23048
NM_152459	-4.5681	8.86927	-3.21267	0.00902804	0.047405	-2.75962
NM_005159	-4.57342	1.27326	-5.35713	0.000285705	0.0100119	0.668448
NM_178172	-4.5774	9.45094	-5.06867	0.000452213	0.012304	0.2188
NM_014717	-4.57995	2.81369	-3.43908	0.00613348	0.0380752	-2.3781
NM_005045	-4.59119	4.7579	-3.81116	0.00328355	0.0281898	-1.75803
NM_006658	-4.63037	0.272279	-5.50321	0.000230931	0.00922402	0.879413
NM_022469	-4.66519	2.40042	-3.88398	0.00291081	0.0265777	-1.63811
NM_001039585	-4.67302	3.42394	-3.5133	0.00540864	0.0358038	-2.25359
NM_181745	-4.72849	6.84994	-10.3596	9.51e-07	0.00160988	6.10708
NM_000174	-4.734	2.4118	-3.35561	0.00706951	0.0408839	-2.5185
NM_017655	-4.73516	5.66648	-3.26183	0.00829837	0.045036	-2.67662
NM_001872	-4.75485	7.12943	-6.30207	8.02e-05	0.00663976	1.92992
NM_001432	-4.7582	2.46926	-3.69716	0.00397014	0.0309186	-1.94681
NM_001099660	-4.75951	7.06735	-8.45256	6.23e-06	0.00263565	4.38759
NM_001135170	-4.76666	6.63794	-7.2327	2.49e-05	0.004211	3.07012
NM_001018100	-4.76832	8.86659	-7.35628	2.15e-05	0.00390992	3.21236
NM_002121	-4.77042	2.32261	-4.01375	0.00235204	0.0238666	-1.42579
NM_001099640	-4.79231	8.60298	-4.82894	0.000648814	0.0139636	-0.140942
NM_015429	-4.80266	7.77596	-4.5158	0.00105261	0.0170635	-0.623697
NM_198271	-4.81688	1.1972	-4.40546	0.00125174	0.0179779	-0.796751
NM_178563	-4.82341	2.23218	-3.35564	0.00706914	0.0408839	-2.51845
NM_058165	-4.84249	5.7683	-13.0474	9.47e-08	0.000446561	8.07533
NM_004466	-4.8924	2.67836	-3.18799	0.00941874	0.0485832	-2.80131
NM_206933	-4.89255	0.693277	-4.5767	0.000950065	0.0164154	-0.5232
NM_002612	-4.89377	11.3371	-5.07212	0.000449894	0.0122925	0.223918
NM_205854	-4.91322	11.8861	-3.37229	0.00687136	0.0403955	-2.49042
NM_020783	-4.91447	1.98937	-4.16895	0.00182785	0.0213419	-1.17439
NM_018476	-4.93549	4.13424	-4.83384	0.000643993	0.013934	-0.133505
NM_080390	-4.97571	2.60919	-3.17985	0.00955139	0.04898	-2.81506
NM_001199635	-4.98329	6.2601	-7.68308	1.46e-05	0.00361974	3.57868
NM_006006	-4.99727	11.2165	-7.28677	2.33e-05	0.00403268	3.13261
NM_001005175	-5.00189	1.54058	-3.3604	0.00701199	0.0407379	-2.51043
NM_024560	-5.00618	4.44809	-3.78076	0.00345361	0.0290155	-1.80826
NM_002976	-5.02266	10.3195	-5.58419	0.000213936	0.0089384	0.962531
NM_001142883	-5.09173	4.46362	-3.23568	0.00867859	0.0461875	-2.72076
NM_001004454	-5.10026	0.166454	-4.10988	0.00201123	0.0222522	-1.26974
NM_001206929	-5.10422	12.8325	-7.0597	3.07e-05	0.00445494	2.86748
NM_016593	-5.11934	0.587362	-4.30485	0.00146955	0.0195109	-0.956713
NM_002234	-5.13259	4.71638	-3.76349	0.00355427	0.02942	-1.83683
NM_013249	-5.16581	2.035	-3.77523	0.0034855	0.0290892	-1.8174
NM_178460	-5.16801	3.18831	-5.35026	0.000299054	0.0101847	0.630143
NM_031850	-5.18751	7.83808	-7.85379	1.21e-05	0.00339164	3.76451
NM_006732	-5.21131	10.5889	-7.44069	1.94e-05	0.00377503	3.30833
NM_016242	-5.21203	5.36284	-4.40005	0.00126315	0.0180683	-0.80567
NM_033014	-5.21224	8.44281	-4.59929	0.000923948	0.0162039	-0.493594
NM_003026	-5.24337	4.59438	-9.96892	1.29e-06	0.00160988	5.83482
NM_000458	-5.24484	8.22658	-4.13102	0.00194349	0.0219183	-1.23557
NM_001297750	-5.24706	4.67876	-3.24085	0.00860196	0.0460024	-2.71202
NM_001201366	-5.25293	1.39943	-6.88211	3.62e-05	0.00470261	2.7011
NM_017855	-5.28682	4.14363	-3.49449	0.00558352	0.0364748	-2.28511
NM_001287746	-5.29291	4.91402	-3.55005	0.00508311	0.0348177	-2.19207
NM_017614	-5.30721	2.29973	-3.72199	0.00380883	0.0302603	-1.90559
NM_020208	-5.32527	2.29728	-3.27095	0.00816981	0.0445418	-2.66123
NM_001332	-5.32919	3.00664	-5.80925	0.000155998	0.00808039	1.27499
NM_152611	-5.3503	3.07715	-3.49858	0.00554497	0.0363236	-2.27825
NM_020805	-5.45468	3.10876	-3.41618	0.00637681	0.0389092	-2.41659
NM_004962	-5.46279	7.52133	-7.18854	2.62e-05	0.00426393	3.01878
NM_004815	-5.47066	4.55432	-3.46029	0.00591668	0.037432	-2.34249
NM_024993	-5.49685	2.93361	-6.3437	7.47e-05	0.00632336	1.9974
NM_152996	-5.54536	3.20505	-4.15281	0.00187615	0.0215809	-1.2004
NM_001031855	-5.54629	3.60939	-4.2252	0.00166952	0.0205052	-1.08401
NM_024733	-5.55439	0.768203	-4.12821	0.00195235	0.0219596	-1.24011
NM_173833	-5.5678	7.06518	-8.7317	4.64e-06	0.00239649	4.66348
NM_001206897	-5.57553	1.83022	-6.49483	5.97e-05	0.00578412	2.21365
NM_004352	-5.57898	2.90962	-4.16825	0.00182991	0.0213419	-1.17552
NM_001143986	-5.58915	2.13305	-4.36792	0.00132918	0.0185897	-0.856523
NM_033051	-5.60319	6.05499	-3.67805	0.00409912	0.031436	-1.97857
NM_003280	-5.62057	8.62832	-6.592	5.51e-05	0.00558201	2.29855
NM_004975	-5.66248	2.92686	-3.65253	0.00427823	0.0320631	-2.02104
NM_022788	-5.67098	4.72578	-3.19362	0.00932805	0.0483079	-2.79179
NM_006770	-5.7398	11.9841	-8.47102	6.11e-06	0.00263565	4.40612
NM_001164835	-5.81854	2.07923	-4.86677	0.000612556	0.0136507	-0.0836047
NM_001004303	-5.81913	2.84614	-4.08157	0.00210585	0.0227182	-1.31558
NM_153606	-5.86722	4.19118	-4.54408	0.00100702	0.0167665	-0.579514
NM_153343	-5.90962	-0.549687	-8.98859	3.3e-06	0.00239031	4.97697
NM_001288985	-5.92077	9.25403	-4.24687	0.00161243	0.0201895	-1.04929
NM_016298	-5.93137	0.115666	-4.72562	0.000759963	0.0148106	-0.29865
NM_004590	-5.9497	3.20905	-3.87316	0.00296328	0.0267913	-1.6559
NM_144702	-5.95482	1.33239	-4.03991	0.00225367	0.0233709	-1.38321
NM_001278543	-5.96978	6.221	-4.40053	0.00126219	0.0180683	-0.804913
NM_152688	-5.98187	3.41348	-4.34968	0.00136826	0.0188406	-0.88544
NM_025243	-6.00249	4.80348	-3.55771	0.00501785	0.0345569	-2.17926
NM_005807	-6.00309	2.30936	-4.22778	0.00166262	0.0204605	-1.07988
NM_000587	-6.02884	6.23227	-3.52728	0.00528236	0.0353903	-2.23018
NM_177531	-6.03587	2.25302	-4.48388	0.00110667	0.0174013	-0.673686
NM_017534	-6.04952	2.18703	-4.45069	0.00116603	0.0176795	-0.725831
NM_001130002	-6.06021	1.38944	-5.77565	0.000162823	0.00809949	1.232
NM_001288819	-6.12016	2.20473	-3.54951	0.00508775	0.0348271	-2.19298
NM_002630	-6.12749	12.5293	-4.28111	0.00152637	0.0197914	-0.994565
NM_001114086	-6.13493	9.2576	-4.5163	0.00105177	0.0170635	-0.622905
NM_001013630	-6.14681	-0.946119	-4.54063	0.00101248	0.0167735	-0.584903
NM_197978	-6.17548	-0.311868	-4.35002	0.00136752	0.0188406	-0.884905
NM_007037	-6.18242	8.17588	-4.72102	0.000765358	0.0148312	-0.305706
NM_002260	-6.20882	1.70148	-3.21794	0.00894669	0.0471249	-2.75071
NM_001012642	-6.21982	2.22471	-4.209	0.00171358	0.020677	-1.11
NM_000717	-6.23887	8.50176	-7.53069	1.75e-05	0.00361974	3.40961
NM_030569	-6.27413	4.74166	-4.54371	0.00100761	0.0167665	-0.580093
NM_174918	-6.29745	9.61686	-9.90231	1.45e-06	0.00160988	5.72827
NM_021146	-6.37448	3.76533	-6.0072	0.000119033	0.00730989	1.5421
NM_001704	-6.37677	3.37726	-3.77777	0.00347079	0.0290851	-1.81319
NM_001085480	-6.4175	6.44235	-3.7713	0.00350838	0.0292282	-1.8239
NM_001267716	-6.51646	-0.144161	-9.33316	2.32e-06	0.00199102	5.29906
NM_001098835	-6.57903	9.12839	-5.78449	0.000161576	0.00809949	1.24041
NM_001049	-6.58208	5.31068	-3.78675	0.00341939	0.0289213	-1.79835
NM_001304457	-6.60643	2.92798	-4.29823	0.00148517	0.0195884	-0.967264
NM_001143939	-6.63448	0.679218	-3.60303	0.00464906	0.0332582	-2.10355
NM_152569	-6.67408	-1.51353	-4.70097	0.000789347	0.0150016	-0.336495
NM_001143981	-6.71594	8.25614	-3.3304	0.00738022	0.0418464	-2.56097
NM_000042	-6.84101	4.79479	-4.08152	0.00210601	0.0227182	-1.31565
NM_021071	-6.84559	1.57089	-6.16278	9.65e-05	0.00689405	1.74836
NM_015253	-6.84648	3.7364	-3.70697	0.0039056	0.0306036	-1.93052
NM_000550	-6.87888	2.24688	-8.01725	9.54e-06	0.00304028	3.98252
NM_001257378	-6.87916	3.25527	-4.58205	0.000949079	0.0164154	-0.520374
NM_003126	-6.96695	1.58945	-4.07577	0.00212582	0.022767	-1.32499
NM_207372	-6.98929	1.00324	-5.60158	0.000208738	0.00889358	0.986903
NM_207032	-7.01435	2.04514	-3.98141	0.00247986	0.0245671	-1.47852
NM_001010848	-7.06649	0.229587	-13.4727	6.83e-08	0.000429048	8.34068
NM_002704	-7.09049	0.613285	-5.93975	0.000130481	0.00753059	1.45153
NM_015849	-7.13768	3.53602	-6.01832	0.000117251	0.00730567	1.55697
NM_001242589	-7.35213	3.39393	-5.56042	0.000221264	0.00898064	0.929145
NM_001113226	-7.46081	4.97166	-4.22572	0.00166813	0.0205052	-1.08318
NM_033440	-7.48167	3.34421	-5.17243	0.000387785	0.0114397	0.371799
NM_199051	-7.49781	1.31462	-4.90221	0.000580531	0.0133368	-0.0300732
NM_001278236	-7.54214	4.18426	-6.46678	6.47e-05	0.00609984	2.14086
NM_001256737	-7.56151	-0.927365	-7.07257	2.88e-05	0.0044275	2.92189
NM_203451	-7.57753	4.70028	-4.72024	0.00076627	0.0148312	-0.306895
NM_001442	-7.63887	2.82699	-5.04698	0.000467064	0.0124087	0.18662
NM_001286650	-7.80618	6.5686	-4.73058	0.000754191	0.0147797	-0.291044
NM_000330	-7.81007	1.41793	-5.31923	0.000312824	0.0103832	0.585413
NM_016369	-7.81222	10.5506	-4.89266	0.00058898	0.0134269	-0.0444768
NM_005894	-7.92972	1.66998	-8.64749	4.83e-06	0.00239649	4.62324
NM_013381	-8.04661	1.44675	-17.0206	6.7e-09	0.000126318	10.0801
NM_021969	-8.05566	4.99213	-4.36648	0.00133221	0.0186046	-0.858798
NM_001303137	-8.20591	0.0233851	-10.8608	5.54e-07	0.00130492	6.58473
NM_000702	-8.24408	4.66858	-3.7809	0.00345279	0.0290155	-1.80802
NM_012431	-8.41378	3.72763	-8.06545	9.51e-06	0.00304028	3.98977
NM_021139	-8.45	2.58207	-4.6341	0.000875321	0.0158069	-0.439646
NM_001816	-8.5464	1.14801	-9.55396	1.88e-06	0.00184698	5.49097
NM_001172357	-8.58048	13.5992	-6.71734	4.7e-05	0.00516299	2.45409
NM_014391	-10.9544	1.16034	-10.1032	1.2e-06	0.00160988	5.89922
