# Supplementary material for: N6-methyladenosine-modified circIGF2BP3 inhibits CD8+ T-cell responses to facilitate tumor immune evasion by promoting the deubiquitination of PD-L1 in non-small cell lung cancer
Source: Mol Cancer. 2021 Aug 20;20:105. doi: 10.1186/s12943-021-01398-4 (PMC8377850; doi:10.1186/s12943-021-01398-4)
Supplement: Supplementary file 12 — Additional file 12: Table S6 [file 12943_2021_1398_MOESM12_ESM.xlsx]

## Sheet: WGCNA_summary
	moduleColor	GS.CD8	p.GS.CD8	MM.turquoise	p.MM.turquoise	MM.blue	p.MM.blue	MM.red	p.MM.red	MM.yellow	p.MM.yellow	MM.brown	p.MM.brown	MM.green	p.MM.green
hsa_circ_0040740	blue	-0.9949	0.00043688	0.909495	0.0322374	-0.815406	0.0925235	0.714392	0.175166	-0.629964	0.254676	-0.566053	0.31987	-0.119692	0.847968
hsa_circ_0092304	blue	-0.987458	0.00168291	0.939254	0.0178079	-0.85149	0.0671506	0.685097	0.201808	-0.629401	0.255233	-0.513399	0.376294	-0.194078	0.754452
hsa_circ_0045266	blue	0.984598	0.00228928	-0.865796	0.0578152	0.805647	0.0998014	-0.681112	0.205513	0.573813	0.311751	0.618592	0.265987	0.0785607	0.900076
hsa_circ_0045265	blue	0.983901	0.0024461	-0.89977	0.0375138	0.844143	0.0721108	-0.658349	0.227034	0.58096	0.304321	0.574241	0.311305	0.146913	0.81362
hsa_circ_0043589	blue	-0.9837	0.002492	0.941386	0.0168841	-0.858819	0.0623132	0.675834	0.210451	-0.614714	0.269874	-0.498482	0.392677	-0.214926	0.728469
hsa_circ_0007278	blue	0.979348	0.0035517	-0.897417	0.0388281	0.860497	0.0612217	-0.615997	0.268586	0.615064	0.269523	0.623629	0.260961	0.117174	0.851151
hsa_circ_0027314	blue	0.97779	0.00396006	-0.948141	0.0140658	0.876276	0.0512608	-0.651594	0.233534	0.608502	0.276132	0.48684	0.405577	0.240977	0.696175
hsa_circ_0029880	blue	-0.977132	0.0041369	0.918289	0.0276921	-0.826933	0.0841484	0.70665	0.182102	-0.556043	0.330419	-0.464854	0.430196	-0.222792	0.718697
hsa_circ_0036722	blue	-0.974332	0.00491745	0.875559	0.0517014	-0.79309	0.109407	0.71621	0.173547	-0.516745	0.372643	-0.508858	0.381264	-0.164023	0.7921
hsa_circ_0085172	blue	-0.971107	0.00586996	0.924064	0.0248309	-0.884346	0.0463864	0.61488	0.269708	-0.562577	0.323523	-0.519604	0.36953	-0.229598	0.710256
hsa_circ_0008833	blue	0.970921	0.00592657	-0.921535	0.0260715	0.811809	0.0951863	-0.728487	0.162738	0.552636	0.33403	0.422061	0.479025	0.24425	0.692132
hsa_circ_0088700	blue	0.970459	0.00606778	-0.937577	0.0185457	0.899583	0.0376179	-0.584852	0.300295	0.645094	0.239835	0.567185	0.318682	0.192586	0.756316
hsa_circ_0020489	blue	-0.967829	0.00689331	0.886462	0.0451346	-0.817843	0.0907331	0.687581	0.199508	-0.499743	0.391285	-0.484761	0.40789	-0.20815	0.736902
hsa_circ_0072962	blue	0.967479	0.00700563	-0.959634	0.00967633	0.875102	0.0519826	-0.659663	0.225777	0.594232	0.290648	0.42248	0.478543	0.293871	0.631289
hsa_circ_0067299	blue	0.967097	0.00712903	-0.928901	0.0225133	0.890489	0.0427814	-0.608751	0.275881	0.554377	0.332184	0.500073	0.390922	0.252069	0.682488
hsa_circ_0067308	blue	0.96602	0.00748058	-0.945735	0.0150505	0.904017	0.0351779	-0.598095	0.286699	0.586095	0.299012	0.49283	0.398927	0.264988	0.666598
hsa_circ_0021609	blue	-0.965246	0.00773684	0.893758	0.0409008	-0.736261	0.155999	0.805052	0.10025	-0.56485	0.321133	-0.404318	0.499598	-0.189708	0.759913
hsa_circ_0027652	blue	0.962324	0.0087288	-0.825707	0.0850276	0.707599	0.181247	-0.784153	0.116403	0.494747	0.396805	0.504282	0.386287	0.0958488	0.878149
hsa_circ_0068314	blue	-0.961941	0.00886201	0.898061	0.0384669	-0.89064	0.0426938	0.552928	0.33372	-0.605403	0.279267	-0.62503	0.259567	-0.145315	0.815632
hsa_circ_0036771	blue	-0.958914	0.00993529	0.885584	0.0456525	-0.819427	0.0895746	0.680694	0.205903	-0.475412	0.418332	-0.454578	0.441815	-0.237815	0.700083
hsa_circ_0067315	blue	0.958716	0.0100068	-0.909814	0.0320684	0.904381	0.0349801	-0.543321	0.343951	0.599521	0.285245	0.598403	0.286385	0.179767	0.772353
hsa_circ_0054146	blue	0.957346	0.0105071	-0.934737	0.0198171	0.911809	0.0310196	-0.572075	0.313564	0.552363	0.33432	0.493404	0.398291	0.277168	0.651671
hsa_circ_0017789	blue	-0.957009	0.0106313	0.855117	0.0647424	-0.804853	0.1004	0.670204	0.215752	-0.456459	0.439684	-0.506318	0.38405	-0.186807	0.76354
hsa_circ_0068470	blue	-0.956738	0.0107313	0.893632	0.0409728	-0.891674	0.0420964	0.536929	0.3508	-0.618701	0.265878	-0.641883	0.242965	-0.131083	0.833579
hsa_circ_0051807	blue	0.955835	0.0110677	-0.911657	0.0310995	0.900777	0.0369556	-0.534706	0.35319	0.650976	0.234131	0.625984	0.25862	0.146855	0.813693
hsa_circ_0025118	blue	0.955704	0.0111165	-0.963691	0.00825987	0.909727	0.0321142	-0.600219	0.284534	0.5826	0.302622	0.42745	0.472814	0.323139	0.595844
hsa_circ_0068025	blue	-0.953481	0.0119597	0.92479	0.0244783	-0.915889	0.0289105	0.528582	0.359794	-0.633339	0.251345	-0.588816	0.296208	-0.192668	0.756213
hsa_circ_0060359	blue	0.951881	0.012579	-0.813381	0.0940203	0.810193	0.0963905	-0.569635	0.316115	0.598461	0.286326	0.745682	0.147944	-0.0203246	0.974124
hsa_circ_0067296	blue	0.951752	0.0126295	-0.916664	0.0285155	0.914629	0.029557	-0.522187	0.366722	0.621103	0.263478	0.598149	0.286644	0.186126	0.764392
hsa_circ_0076303	blue	0.951515	0.012722	-0.958948	0.00992299	0.892463	0.0416426	-0.624979	0.259618	0.552709	0.333952	0.386828	0.52005	0.344953	0.569665
hsa_circ_0068469	blue	-0.951385	0.012773	0.900471	0.0371248	-0.902206	0.0361682	0.520857	0.368167	-0.62575	0.258852	-0.632676	0.251998	-0.146965	0.813554
hsa_circ_0068026	blue	-0.950855	0.0129814	0.933293	0.0204739	-0.922851	0.0254235	0.524361	0.364364	-0.635414	0.249302	-0.570346	0.315371	-0.213355	0.730424
hsa_circ_0006829	blue	-0.950141	0.013264	0.934801	0.0197881	-0.920554	0.0265582	0.524204	0.364533	-0.653888	0.231322	-0.576943	0.308492	-0.203256	0.743
hsa_circ_0068024	blue	-0.949479	0.0135277	0.946957	0.0145477	-0.930539	0.0217453	0.528827	0.35953	-0.628535	0.25609	-0.532256	0.355828	-0.251589	0.683079
hsa_circ_0085302	blue	-0.948887	0.0137648	0.858491	0.062527	-0.875114	0.0519751	0.534564	0.353343	-0.534244	0.353687	-0.640739	0.244082	-0.130809	0.833925
hsa_circ_0068023	blue	-0.94868	0.0138481	0.916679	0.0285076	-0.921829	0.0259262	0.517772	0.371524	-0.581685	0.30357	-0.56998	0.315754	-0.221178	0.720701
hsa_circ_0080914	blue	0.94699	0.0145341	-0.973735	0.0050897	0.92616	0.0238177	-0.57038	0.315336	0.60754	0.277104	0.425875	0.474628	0.33562	0.580839
hsa_circ_0084012	blue	0.944996	0.015357	-0.872517	0.0535834	0.878302	0.0500231	-0.513039	0.376688	0.645903	0.239048	0.689532	0.197706	0.0778126	0.901026
hsa_circ_0067312	blue	0.944951	0.015376	-0.920423	0.0266233	0.927252	0.0232952	-0.517569	0.371745	0.551185	0.335571	0.534729	0.353165	0.258935	0.674035
hsa_circ_0015816	blue	0.944893	0.0154	-0.921019	0.026327	0.92441	0.0246628	-0.504854	0.385659	0.61988	0.2647	0.58594	0.299172	0.205094	0.740709
hsa_circ_0027821	blue	0.944664	0.0154956	-0.97648	0.00431477	0.930402	0.0218094	-0.558852	0.32745	0.629091	0.255539	0.437398	0.461393	0.327028	0.591161
hsa_circ_0003975	blue	-0.944388	0.0156109	0.906463	0.033855	-0.920914	0.0263792	0.507657	0.38258	-0.561394	0.324769	-0.575038	0.310475	-0.219732	0.722496
hsa_circ_0068319	blue	-0.943454	0.0160036	0.859026	0.0621783	-0.877546	0.0504834	0.50944	0.380626	-0.596009	0.28883	-0.684521	0.202342	-0.0889334	0.886916
hsa_circ_0067303	blue	0.942738	0.0163067	-0.9045	0.0349154	0.917643	0.0280187	-0.520452	0.368608	0.516076	0.373372	0.53625	0.35153	0.254755	0.679179
hsa_circ_0003883	blue	-0.941238	0.0169477	0.960302	0.00943815	-0.938992	0.0179225	0.51993	0.369175	-0.638352	0.246419	-0.498588	0.39256	-0.284798	0.642347
hsa_circ_0036766	blue	-0.940575	0.0172336	0.834777	0.0785908	-0.836167	0.0776187	0.585876	0.299238	-0.429364	0.470612	-0.558417	0.32791	-0.178347	0.774131
hsa_circ_0025120	blue	0.940452	0.0172868	-0.924749	0.0244984	0.928021	0.0229295	-0.495225	0.396276	0.63363	0.251058	0.583764	0.301419	0.208156	0.736895
hsa_circ_0055154	blue	0.940396	0.0173109	-0.972761	0.00537458	0.927688	0.0230879	-0.566386	0.31952	0.581665	0.303591	0.398464	0.506425	0.363138	0.548012
hsa_circ_0036762	blue	-0.939598	0.017658	0.878688	0.0497877	-0.878433	0.0499433	0.566922	0.318957	-0.443394	0.454539	-0.49497	0.396557	-0.26417	0.667603
hsa_circ_0067295	blue	0.93903	0.0179059	-0.917974	0.0278513	0.930724	0.0216591	-0.489809	0.402277	0.601069	0.283669	0.578066	0.307324	0.220203	0.721911
hsa_circ_0002109	blue	-0.938866	0.0179779	0.954691	0.0114982	-0.9156	0.0290586	0.576968	0.308465	-0.524934	0.363742	-0.38626	0.520717	-0.370969	0.538736
hsa_circ_0017838	blue	0.938598	0.0180953	-0.939745	0.0175939	0.942075	0.0165893	-0.500683	0.39025	0.58844	0.296595	0.517715	0.371585	0.280212	0.647948
hsa_circ_0025077	blue	0.93699	0.018806	-0.919064	0.0273025	0.935657	0.0194019	-0.488236	0.404024	0.573697	0.311872	0.555384	0.331118	0.246959	0.688789
hsa_circ_0085303	blue	-0.936706	0.0189324	0.878562	0.0498646	-0.900481	0.0371192	0.521515	0.367452	-0.47188	0.422293	-0.54346	0.343803	-0.240975	0.696177
hsa_circ_0072444	blue	0.935837	0.0193214	-0.891454	0.0422234	0.918251	0.0277113	-0.480903	0.412191	0.576011	0.309461	0.613762	0.270831	0.184827	0.766018
hsa_circ_0036770	blue	-0.935518	0.0194645	0.765807	0.131165	-0.655055	0.230198	0.783672	0.116784	-0.428546	0.471553	-0.512139	0.377672	-0.0547352	0.930344
hsa_circ_0092196	blue	0.933453	0.0204008	-0.932373	0.0208956	0.94105	0.0170286	-0.480988	0.412097	0.615193	0.269393	0.551746	0.334975	0.248418	0.686988
hsa_circ_0001742	blue	-0.932848	0.0206774	0.873905	0.0527221	-0.907699	0.0331922	0.494831	0.396712	-0.493385	0.398312	-0.578225	0.307159	-0.216652	0.726323
hsa_circ_0027790	blue	0.932827	0.0206871	-0.854495	0.0651531	0.826018	0.0848041	-0.625126	0.259472	0.397883	0.507103	0.447832	0.449481	0.26252	0.669629
hsa_circ_0087523	blue	-0.932772	0.0207123	0.851596	0.0670793	-0.889694	0.0432426	0.488834	0.40336	-0.523009	0.36583	-0.644536	0.240377	-0.143398	0.818047
hsa_circ_0000650	blue	-0.932576	0.0208022	0.901476	0.0365697	-0.906381	0.033899	0.539939	0.34757	-0.453037	0.443564	-0.461225	0.434292	-0.314706	0.60602
hsa_circ_0023662	blue	-0.932543	0.0208176	0.887855	0.0443162	-0.905753	0.0342371	0.476117	0.417542	-0.639972	0.244832	-0.655249	0.230011	-0.131057	0.833612
hsa_circ_0068018	blue	-0.931547	0.0212771	0.939394	0.0177468	-0.947414	0.014361	0.48151	0.411514	-0.598843	0.285936	-0.522798	0.366059	-0.279709	0.648564
hsa_circ_0022227	blue	0.931213	0.021432	-0.935865	0.0193088	0.906791	0.0336787	-0.572662	0.312952	0.47662	0.416979	0.377492	0.531035	0.37803	0.5304
hsa_circ_0070799	blue	0.930817	0.021616	-0.810685	0.0960236	0.841583	0.0738649	-0.502327	0.388439	0.566972	0.318905	0.734491	0.157525	0.0225162	0.971334
hsa_circ_0067305	blue	0.929369	0.0222931	-0.976929	0.00419209	0.940494	0.0172686	-0.537572	0.35011	0.588037	0.29701	0.390223	0.516067	0.380701	0.527254
hsa_circ_0051155	blue	-0.928944	0.0224933	0.879732	0.0491547	-0.909035	0.0324808	0.465208	0.429797	-0.609783	0.274838	-0.652662	0.232503	-0.140905	0.82119
hsa_circ_0068313	blue	-0.928752	0.0225837	0.889559	0.0433211	-0.926132	0.0238313	0.467204	0.427549	-0.542702	0.344613	-0.590555	0.29442	-0.215824	0.727353
hsa_circ_0067311	blue	0.926287	0.0237568	-0.897416	0.0388288	0.928693	0.0226117	-0.485438	0.407136	0.482712	0.410173	0.517041	0.37232	0.285934	0.640961
hsa_circ_0027794	blue	0.926014	0.0238881	-0.859123	0.0621153	0.844561	0.0718256	-0.596546	0.288281	0.388268	0.51836	0.439604	0.458869	0.287399	0.639174
hsa_circ_0077948	blue	-0.925953	0.0239175	0.984349	0.002345	-0.941181	0.0169722	0.528714	0.359651	-0.637757	0.247002	-0.404722	0.499127	-0.362293	0.549014
hsa_circ_0068019	blue	-0.925164	0.0242975	0.950057	0.0132973	-0.954468	0.0115831	0.475152	0.418623	-0.602822	0.281886	-0.49343	0.398262	-0.309056	0.612855
hsa_circ_0029993	blue	0.923526	0.0250934	-0.788498	0.112986	0.608908	0.275722	-0.859309	0.0619937	0.471187	0.423071	0.399214	0.505549	0.0975796	0.875955
hsa_circ_0083373	blue	0.92331	0.0251991	-0.937594	0.0185382	0.954431	0.011597	-0.473009	0.421025	0.546374	0.340691	0.480401	0.412752	0.328218	0.58973
hsa_circ_0072443	blue	0.920686	0.0264923	-0.88159	0.0480339	0.927937	0.0229693	-0.447464	0.449899	0.537529	0.350156	0.598865	0.285914	0.212087	0.732001
hsa_circ_0068021	blue	-0.920225	0.0267219	0.935275	0.0195742	-0.956887	0.0106762	0.458585	0.437277	-0.563504	0.322548	-0.499589	0.391456	-0.312678	0.608472
hsa_circ_0036769	blue	-0.918662	0.0275045	0.892722	0.041494	-0.922786	0.0254555	0.491717	0.400161	-0.440985	0.45729	-0.475903	0.417782	-0.320271	0.5993
hsa_circ_0068022	blue	-0.918525	0.0275736	0.943675	0.0159106	-0.959867	0.00959299	0.462832	0.432477	-0.560515	0.325696	-0.473463	0.420516	-0.336642	0.579614
hsa_circ_0034186	blue	-0.916534	0.0285815	0.978087	0.00388097	-0.953283	0.0120358	0.502098	0.38869	-0.598808	0.285972	-0.391494	0.514577	-0.390115	0.516194
hsa_circ_0059714	blue	-0.915902	0.0289038	0.938198	0.0182712	-0.959832	0.00960567	0.448054	0.449228	-0.581566	0.303693	-0.502669	0.388062	-0.310297	0.611353
hsa_circ_0011820	blue	0.915623	0.0290468	-0.918511	0.0275806	0.928988	0.0224726	-0.448166	0.4491	0.676699	0.209639	0.59804	0.286755	0.192428	0.756514
hsa_circ_0025108	blue	0.91267	0.0305709	-0.932944	0.0206335	0.958497	0.0100863	-0.43688	0.461987	0.595087	0.289772	0.522251	0.366653	0.291646	0.633998
hsa_circ_0025079	blue	0.911389	0.0312397	-0.890089	0.043013	0.936858	0.0188648	-0.422612	0.47839	0.579306	0.306037	0.604827	0.279852	0.209337	0.735423
hsa_circ_0082900	blue	0.911289	0.0312923	-0.779689	0.119947	0.816068	0.0920364	-0.53431	0.353616	0.374825	0.534181	0.600765	0.283978	0.136971	0.826149
hsa_circ_0014282	blue	0.910876	0.0315087	-0.829258	0.0824888	0.869592	0.0554126	-0.507555	0.382693	0.378942	0.529326	0.528318	0.36008	0.241443	0.695598
hsa_circ_0015066	blue	0.909859	0.0320445	-0.883375	0.046965	0.938887	0.0179687	-0.422634	0.478365	0.529732	0.358552	0.583796	0.301386	0.235608	0.702813
hsa_circ_0023836	blue	-0.908887	0.0325595	0.988158	0.00154411	-0.946156	0.0148765	0.51296	0.376774	-0.614484	0.270105	-0.352603	0.560536	-0.412701	0.489856
hsa_circ_0051152	blue	-0.907545	0.0332746	0.861333	0.0606804	-0.922542	0.0255756	0.417684	0.484084	-0.537133	0.350581	-0.629436	0.255198	-0.18382	0.767278
hsa_circ_0072445	blue	0.907131	0.0334961	-0.871929	0.0539491	0.931087	0.0214905	-0.414932	0.48727	0.542794	0.344515	0.613513	0.271081	0.203206	0.743062
hsa_circ_0069486	blue	-0.907089	0.0335187	0.909654	0.0321529	-0.956177	0.0109399	0.418813	0.482779	-0.548584	0.338336	-0.540217	0.347273	-0.282827	0.644754
hsa_circ_0089933	blue	0.907015	0.0335584	-0.835437	0.0781284	0.902104	0.0362244	-0.427192	0.473111	0.503452	0.3872	0.649964	0.23511	0.154606	0.803937
hsa_circ_0021610	blue	-0.906524	0.0338219	0.804297	0.100821	-0.644687	0.24023	0.817532	0.0909611	-0.416576	0.485366	-0.326837	0.591391	-0.19628	0.751703
hsa_circ_0036765	blue	-0.905722	0.0342541	0.838807	0.0757812	-0.841337	0.0740338	0.567794	0.318043	-0.340618	0.57485	-0.422304	0.478746	-0.30682	0.615564
hsa_circ_0086679	blue	-0.90507	0.0346066	0.950735	0.0130287	-0.968564	0.00665896	0.437502	0.461274	-0.581529	0.303732	-0.459318	0.436447	-0.353122	0.559918
hsa_circ_0049412	blue	0.9049	0.0346986	-0.813769	0.093733	0.844458	0.071896	-0.448978	0.448177	0.660918	0.224576	0.764084	0.132578	-0.0114976	0.985361
hsa_circ_0036768	blue	-0.904645	0.0348367	0.844457	0.0718963	-0.89902	0.0379313	0.468638	0.425936	-0.394045	0.51159	-0.524772	0.363917	-0.268408	0.662402
hsa_circ_0017791	blue	-0.903561	0.0354268	0.829435	0.0823632	-0.83778	0.0764942	0.56171	0.324436	-0.333595	0.583269	-0.43586	0.463155	-0.294101	0.63101
hsa_circ_0025101	blue	0.903185	0.035632	-0.806165	0.0994112	0.870209	0.0550251	-0.428737	0.471333	0.540644	0.346816	0.718417	0.171589	0.066361	0.915569
hsa_circ_0083381	blue	0.902516	0.0359982	-0.852485	0.0664873	0.9223	0.0256945	-0.413308	0.489152	0.493861	0.397785	0.611112	0.273498	0.205149	0.74064
hsa_circ_0025093	blue	0.901892	0.0363407	-0.890066	0.0430264	0.949001	0.0137189	-0.404542	0.499337	0.535491	0.352345	0.569079	0.316698	0.255847	0.677834
hsa_circ_0092136	blue	-0.900966	0.0368514	0.92499	0.0243816	-0.938008	0.018355	0.424449	0.476272	-0.681861	0.204816	-0.570933	0.314758	-0.222016	0.71966
hsa_circ_0018158	blue	0.900653	0.0370241	-0.879344	0.0493895	0.936173	0.0191706	-0.438298	0.460364	0.428946	0.471093	0.493456	0.398234	0.321105	0.598296
hsa_circ_0092195	blue	0.900328	0.0372044	-0.894821	0.0402951	0.954094	0.0117253	-0.411133	0.491675	0.49451	0.397066	0.525312	0.363333	0.301576	0.621923
hsa_circ_0036764	blue	-0.898932	0.0379802	0.919614	0.0270269	-0.935891	0.0192972	0.486467	0.405991	-0.422735	0.478248	-0.366191	0.544391	-0.423034	0.477903
hsa_circ_0076696	blue	0.898874	0.0380128	-0.923167	0.0252691	0.953577	0.0119229	-0.408431	0.494813	0.63202	0.252645	0.55232	0.334365	0.258461	0.674619
hsa_circ_0025087	blue	0.898869	0.0380153	-0.894865	0.04027	0.955076	0.0113526	-0.401346	0.503061	0.520353	0.368715	0.545461	0.341665	0.282523	0.645125
hsa_circ_0069244	blue	0.89819	0.0383951	-0.955843	0.0110646	0.956917	0.0106651	-0.433692	0.465641	0.661549	0.223973	0.483584	0.409201	0.311511	0.609883
hsa_circ_0025105	blue	0.898063	0.0384658	-0.871137	0.0544441	0.940702	0.0171789	-0.40082	0.503675	0.49733	0.393949	0.576021	0.309451	0.249088	0.686162
hsa_circ_0087032	blue	-0.894013	0.0407555	0.899458	0.0376875	-0.924346	0.0246939	0.484089	0.408638	-0.388893	0.517626	-0.37421	0.534907	-0.411932	0.490748
hsa_circ_0087527	blue	-0.893169	0.0412379	0.748949	0.145179	-0.818587	0.0901883	0.463841	0.431339	-0.414231	0.488082	-0.697518	0.190381	-0.0572716	0.927119
hsa_circ_0027783	blue	0.89234	0.0417134	-0.80562	0.0998214	0.867172	0.0569404	-0.471258	0.422991	0.347556	0.566556	0.53826	0.349371	0.237314	0.700703
hsa_circ_0007596	blue	0.890482	0.0427852	-0.792478	0.109882	0.873972	0.0526807	-0.407049	0.49642	0.48552	0.407045	0.697207	0.190665	0.0958132	0.878194
hsa_circ_0068710	blue	-0.889687	0.043247	0.907626	0.0332315	-0.967243	0.00708188	0.385153	0.522017	-0.529128	0.359204	-0.51604	0.373412	-0.31587	0.604613
hsa_circ_0017788	blue	-0.8896	0.0432975	0.897567	0.0387441	-0.870853	0.0546211	0.567351	0.318508	-0.365589	0.545105	-0.282062	0.645688	-0.441516	0.456684
hsa_circ_0017880	blue	0.889012	0.0436396	-0.811092	0.0957204	0.884793	0.0461211	-0.392286	0.51365	0.555997	0.330468	0.71253	0.176826	0.0824235	0.895174
hsa_circ_0025082	blue	0.888906	0.0437015	-0.946551	0.0147139	0.974692	0.00481454	-0.423737	0.477092	0.510697	0.379249	0.394471	0.511092	0.421976	0.479124
hsa_circ_0069245	blue	0.888272	0.0440716	-0.95252	0.0123304	0.970399	0.00608648	-0.408805	0.494378	0.618976	0.265603	0.459691	0.436026	0.349622	0.564091
hsa_circ_0007199	blue	0.885489	0.0457088	-0.806532	0.0991347	0.808065	0.0979824	-0.573321	0.312264	0.288579	0.637735	0.39682	0.508345	0.30674	0.615661
hsa_circ_0034692	blue	-0.885342	0.0457959	0.873011	0.0532758	-0.929646	0.022163	0.43861	0.460007	-0.374353	0.534739	-0.432971	0.466469	-0.372695	0.536696
hsa_circ_0017876	blue	0.885255	0.0458472	-0.767029	0.130165	0.831592	0.0808338	-0.41449	0.487782	0.575311	0.31019	0.78164	0.118394	-0.0224975	0.971358
hsa_circ_0059719	blue	-0.885216	0.0458708	0.968598	0.00664831	-0.972484	0.00545638	0.438686	0.459919	-0.552262	0.334427	-0.354729	0.558005	-0.445373	0.452282
hsa_circ_0089784	blue	0.885208	0.0458751	-0.901861	0.0363575	0.965803	0.00755215	-0.392983	0.512834	0.462569	0.432774	0.468657	0.425914	0.362798	0.548415
hsa_circ_0036483	blue	0.884557	0.0462616	-0.918209	0.0277327	0.957273	0.0105339	-0.381507	0.526305	0.630771	0.253878	0.547158	0.339856	0.266857	0.664304
hsa_circ_0025117	blue	0.884549	0.0462663	-0.913173	0.0303094	0.956791	0.0107119	-0.430265	0.469576	0.422805	0.478167	0.389274	0.51718	0.424062	0.476717
hsa_circ_0087036	blue	-0.884408	0.0463498	0.917209	0.0282382	-0.95421	0.011681	0.439727	0.458729	-0.419951	0.481463	-0.37133	0.53831	-0.436479	0.462445
hsa_circ_0074958	blue	0.883545	0.0468635	-0.891976	0.0419226	0.929204	0.0223706	-0.460525	0.435083	0.372145	0.537346	0.371588	0.538005	0.42152	0.47965
hsa_circ_0025080	blue	0.882534	0.047468	-0.935557	0.0194472	0.967641	0.00695358	-0.385893	0.521148	0.622144	0.26244	0.49924	0.39184	0.315588	0.604955
hsa_circ_0087039	blue	-0.882487	0.0474961	0.924956	0.0243981	-0.966579	0.00729755	0.42043	0.48091	-0.446767	0.450694	-0.383919	0.523468	-0.433418	0.465956
hsa_circ_0028107	blue	0.881365	0.0481692	-0.830264	0.0817739	0.718265	0.171724	-0.723878	0.166773	0.345088	0.569504	0.247251	0.688428	0.337346	0.57877
hsa_circ_0046829	blue	-0.880196	0.0488738	0.939252	0.0178088	-0.972425	0.00547394	0.419483	0.482004	-0.470981	0.423301	-0.365734	0.544933	-0.449441	0.44765
hsa_circ_0087033	blue	-0.87906	0.0495622	0.896391	0.0394058	-0.941302	0.0169202	0.439629	0.45884	-0.380772	0.527171	-0.374361	0.534729	-0.42898	0.471054
hsa_circ_0054572	blue	0.879028	0.0495813	-0.769861	0.127858	0.819668	0.0893989	-0.413313	0.489146	0.639151	0.245635	0.79995	0.104126	-0.0571548	0.927268
hsa_circ_0059358	blue	0.878988	0.049606	-0.962077	0.00881457	0.974093	0.00498622	-0.429854	0.470049	0.520602	0.368444	0.339621	0.576043	0.464061	0.431091
hsa_circ_0017841	blue	0.878203	0.0500831	-0.742606	0.15056	0.712658	0.176712	-0.512369	0.37742	0.778196	0.121139	0.851799	0.0669442	-0.21483	0.728589
hsa_circ_0087035	blue	-0.878045	0.050179	0.918531	0.0275703	-0.95246	0.012354	0.440201	0.458187	-0.408245	0.495029	-0.344887	0.569744	-0.458111	0.437812
hsa_circ_0004840	blue	0.877575	0.0504661	-0.813458	0.0939633	0.867527	0.0567157	-0.38546	0.521657	0.650105	0.234973	0.741538	0.151471	0.0301365	0.961635
hsa_circ_0072446	blue	0.87654	0.0510993	-0.807953	0.0980665	0.883654	0.0467988	-0.369611	0.540343	0.583754	0.301429	0.72262	0.167878	0.0698136	0.911183
hsa_circ_0086680	blue	-0.875796	0.0515554	0.933699	0.0202884	-0.974728	0.00480437	0.406444	0.497123	-0.463378	0.431861	-0.371624	0.537962	-0.448235	0.449022
hsa_circ_0025081	blue	0.875701	0.0516137	-0.772414	0.125788	0.867157	0.05695	-0.403197	0.500904	0.387927	0.51876	0.642174	0.242681	0.14944	0.810437
hsa_circ_0081067	blue	0.875553	0.0517049	-0.781103	0.118821	0.7597	0.136193	-0.477816	0.415641	0.791518	0.110628	0.807338	0.0985282	-0.139648	0.822775
hsa_circ_0087379	blue	-0.875318	0.0518496	0.926116	0.0238388	-0.973998	0.0050134	0.400397	0.504168	-0.454304	0.442126	-0.384742	0.5225	-0.438595	0.460023
hsa_circ_0025098	blue	0.875202	0.0519213	-0.897484	0.0387906	0.971327	0.00580318	-0.366346	0.544208	0.469783	0.424648	0.478346	0.415048	0.35946	0.552378
hsa_circ_0069241	blue	0.875039	0.0520213	-0.936102	0.0192024	0.953648	0.011896	-0.386717	0.52018	0.67505	0.211186	0.510403	0.379571	0.286535	0.640227
hsa_circ_0017884	blue	0.874606	0.0522883	-0.783752	0.11672	0.846518	0.0704952	-0.387592	0.519153	0.620628	0.263952	0.772002	0.126122	-0.00798957	0.989827
hsa_circ_0046827	blue	-0.874591	0.0522979	0.9452	0.0152721	-0.979795	0.00343724	0.402537	0.501673	-0.49543	0.396049	-0.368933	0.541144	-0.44998	0.447037
hsa_circ_0078981	blue	0.874577	0.0523063	-0.875578	0.0516894	0.942891	0.0162417	-0.351092	0.562337	0.597867	0.286931	0.610168	0.27445	0.209687	0.734988
hsa_circ_0017883	blue	0.874355	0.0524434	-0.847538	0.0698051	0.926529	0.0236409	-0.349967	0.563678	0.57186	0.313789	0.64931	0.235743	0.168096	0.786986
hsa_circ_0025099	blue	0.874049	0.0526328	-0.907107	0.0335092	0.976457	0.00432102	-0.36043	0.551225	0.500786	0.390136	0.480507	0.412634	0.357566	0.554629
hsa_circ_0054568	blue	0.87356	0.0529355	-0.890057	0.0430316	0.948497	0.013922	-0.353445	0.559533	0.616991	0.26759	0.589015	0.296004	0.22857	0.71153
hsa_circ_0034695	blue	-0.872711	0.0534627	0.895158	0.0401039	-0.966076	0.00746231	0.380814	0.527121	-0.424848	0.475812	-0.436925	0.461935	-0.394806	0.5107
hsa_circ_0070810	blue	0.871696	0.0540948	-0.693973	0.193623	0.766779	0.13037	-0.470881	0.423415	0.359461	0.552377	0.710094	0.179007	0.0109877	0.98601
hsa_circ_0054576	blue	0.87158	0.0541669	-0.868437	0.0561399	0.902412	0.0360549	-0.376124	0.532649	0.701693	0.186583	0.658377	0.227008	0.119547	0.848152
hsa_circ_0025107	blue	0.871367	0.0543002	-0.854344	0.0652531	0.948337	0.0139864	-0.354239	0.558588	0.441906	0.456239	0.545734	0.341375	0.290039	0.635956
hsa_circ_0025085	blue	0.870715	0.0547078	-0.903957	0.0352106	0.971308	0.00580893	-0.346483	0.567837	0.55735	0.329037	0.524252	0.364482	0.309674	0.612107
hsa_circ_0051806	blue	0.870489	0.0548493	-0.855467	0.0645114	0.892025	0.0418945	-0.478263	0.415141	0.307319	0.614959	0.354695	0.558045	0.412713	0.489841
hsa_circ_0017882	blue	0.87023	0.0550116	-0.739206	0.153468	0.794026	0.108682	-0.412626	0.489943	0.619933	0.264647	0.825905	0.0848858	-0.097065	0.876607
hsa_circ_0067313	blue	0.87013	0.0550743	-0.967629	0.00695727	0.977313	0.00408795	-0.404082	0.499873	0.588806	0.296218	0.369301	0.540709	0.43329	0.466102
hsa_circ_0092135	blue	0.870069	0.055113	-0.948224	0.0140321	0.983828	0.00246279	-0.389226	0.517236	0.517218	0.372127	0.375919	0.53289	0.444898	0.452824
hsa_circ_0049413	blue	0.869243	0.0556317	-0.906802	0.0336725	0.958056	0.0102467	-0.351543	0.5618	0.625144	0.259454	0.551894	0.334818	0.265538	0.665923
hsa_circ_0000825	blue	-0.86888	0.0558605	0.930983	0.0215389	-0.98391	0.00244418	0.373838	0.535346	-0.491916	0.39994	-0.404032	0.499931	-0.426616	0.473774
hsa_circ_0070793	blue	0.867214	0.056914	-0.764386	0.132329	0.849102	0.0687507	-0.434554	0.464653	0.304415	0.618479	0.558714	0.327596	0.213134	0.730698
hsa_circ_0083375	blue	0.867171	0.0569411	-0.885515	0.0456938	0.967475	0.00700707	-0.360092	0.551628	0.428791	0.471271	0.461359	0.43414	0.376341	0.532392
hsa_circ_0018661	blue	0.866005	0.0576816	-0.974687	0.00481614	0.973632	0.00511959	-0.417544	0.484246	0.574452	0.311084	0.324865	0.593764	0.467786	0.426894
hsa_circ_0018163	blue	0.865931	0.0577291	-0.747892	0.146072	0.845863	0.0709395	-0.374807	0.534203	0.473095	0.420929	0.740576	0.152293	0.0397271	0.949431
hsa_circ_0064641	blue	0.86537	0.0580863	-0.714277	0.175268	0.795621	0.107449	-0.403025	0.501104	0.512571	0.377199	0.804749	0.100479	-0.0619461	0.921178
hsa_circ_0054574	blue	0.865338	0.0581068	-0.739182	0.153487	0.762247	0.134089	-0.435795	0.46323	0.702917	0.185474	0.844286	0.0720134	-0.152447	0.806653
hsa_circ_0032151	blue	0.865245	0.0581661	-0.759566	0.136304	0.860557	0.0611827	-0.364953	0.545859	0.472624	0.421457	0.724126	0.166555	0.0659558	0.916083
hsa_circ_0059675	blue	-0.86489	0.0583929	0.953859	0.0118149	-0.983018	0.00264978	0.392742	0.513115	-0.512827	0.376919	-0.346004	0.568409	-0.468924	0.425614
hsa_circ_0045021	blue	-0.864475	0.0586587	0.918822	0.0274241	-0.93409	0.0201103	0.376208	0.53255	-0.710745	0.178423	-0.547479	0.339513	-0.234794	0.703821
hsa_circ_0025106	blue	0.864054	0.0589279	-0.951901	0.0125714	0.985261	0.00214333	-0.382909	0.524655	0.524614	0.364089	0.363141	0.548008	0.455523	0.440745
hsa_circ_0050974	blue	0.863763	0.0591149	-0.949592	0.0134826	0.980493	0.00326096	-0.397144	0.507967	0.486906	0.405503	0.33193	0.585267	0.481941	0.411033
hsa_circ_0054565	blue	0.862289	0.0600629	-0.745747	0.147889	0.825975	0.0848357	-0.374969	0.534011	0.568039	0.317786	0.793004	0.109474	-0.0340726	0.956626
hsa_circ_0071295	blue	-0.861789	0.0603855	0.943861	0.015832	-0.987376	0.00169952	0.363849	0.547168	-0.538842	0.348747	-0.397719	0.507295	-0.427854	0.472349
hsa_circ_0034546	blue	0.861739	0.0604181	-0.873464	0.0529951	0.920694	0.0264888	-0.441142	0.457111	0.322435	0.596692	0.337721	0.57832	0.449815	0.447224
hsa_circ_0059729	blue	-0.861075	0.0608471	0.96842	0.00670468	-0.978064	0.00388712	0.405423	0.498311	-0.544911	0.342252	-0.316663	0.603656	-0.483093	0.409748
hsa_circ_0059353	blue	0.860792	0.0610308	-0.955564	0.0111692	0.985276	0.00213989	-0.376048	0.532738	0.554123	0.332453	0.371369	0.538263	0.444619	0.453141
hsa_circ_0063401	blue	-0.860626	0.0611379	0.967735	0.0069233	-0.979622	0.00348144	0.395962	0.509349	-0.566886	0.318995	-0.338199	0.577748	-0.463989	0.431171
hsa_circ_0054562	blue	0.860314	0.0613405	-0.717005	0.172841	0.774428	0.124163	-0.407922	0.495404	0.613651	0.270942	0.843788	0.0723533	-0.127134	0.838565
hsa_circ_0051153	blue	-0.859192	0.0620699	0.839516	0.0752908	-0.944399	0.0156064	0.339827	0.575797	-0.402429	0.501799	-0.531474	0.356672	-0.304679	0.618159
hsa_circ_0059674	blue	-0.858911	0.0622533	0.960125	0.00950086	-0.98179	0.00294177	0.393929	0.511726	-0.519487	0.369657	-0.32149	0.59783	-0.486624	0.405817
hsa_circ_0086677	blue	-0.858624	0.0624403	0.945748	0.0150448	-0.98716	0.00174314	0.359202	0.552685	-0.55349	0.333124	-0.398748	0.506093	-0.424759	0.475913
hsa_circ_0054563	blue	0.858577	0.0624709	-0.770278	0.127519	0.864665	0.058537	-0.345478	0.569037	0.54401	0.343214	0.746005	0.147669	0.0415534	0.947108
hsa_circ_0070806	blue	0.858547	0.062491	-0.711603	0.177655	0.806219	0.0993699	-0.424446	0.476274	0.325061	0.593529	0.660279	0.225187	0.0916633	0.883454
hsa_circ_0025111	blue	0.857946	0.0628835	-0.902478	0.0360191	0.970805	0.00596202	-0.372057	0.537451	0.401832	0.502494	0.378133	0.530279	0.450126	0.44687
hsa_circ_0036730	blue	-0.857736	0.0630208	0.892269	0.0417543	-0.954833	0.0114446	0.394466	0.511098	-0.364691	0.54617	-0.355952	0.556549	-0.459331	0.436433
hsa_circ_0066192	blue	0.857555	0.0631394	-0.789731	0.112021	0.820123	0.0890673	-0.390786	0.515407	0.724649	0.166096	0.777119	0.122001	-0.0506108	0.935588
hsa_circ_0022229	blue	0.857261	0.0633321	-0.791352	0.110757	0.881254	0.048236	-0.408937	0.494224	0.290228	0.635726	0.493654	0.398015	0.296141	0.628528
hsa_circ_0015631	blue	0.857066	0.0634599	-0.923616	0.0250492	0.98656	0.00186662	-0.353726	0.559199	0.470176	0.424206	0.391775	0.514249	0.44275	0.455275
hsa_circ_0082724	blue	0.856964	0.0635271	-0.955075	0.0113531	0.977808	0.00395525	-0.367736	0.542562	0.613201	0.271395	0.405436	0.498297	0.401997	0.502302
hsa_circ_0036763	blue	-0.856272	0.0639814	0.863322	0.0593979	-0.927355	0.0232463	0.414008	0.48834	-0.317169	0.603044	-0.363127	0.548024	-0.436671	0.462226
hsa_circ_0078324	blue	0.855981	0.0641726	-0.767008	0.130182	0.869959	0.0551821	-0.338734	0.577106	0.512036	0.377784	0.731948	0.159727	0.0625192	0.92045
hsa_circ_0008926	blue	-0.855395	0.0645588	0.855919	0.0642139	-0.92921	0.022368	0.40117	0.503267	-0.317731	0.602366	-0.386469	0.520472	-0.419735	0.481712
hsa_circ_0083382	blue	0.854622	0.0650693	-0.915059	0.029336	0.986729	0.00183149	-0.340745	0.574698	0.469671	0.424774	0.412808	0.489732	0.426406	0.474016
hsa_circ_0055432	blue	0.853998	0.0654821	-0.761625	0.134602	0.846271	0.0706627	-0.34847	0.565464	0.585226	0.299909	0.773624	0.124811	-0.00283854	0.996386
hsa_circ_0019246	blue	-0.853866	0.0655698	0.814117	0.0934753	-0.925187	0.0242864	0.314326	0.606479	-0.47838	0.41501	-0.634956	0.249753	-0.19395	0.754612
hsa_circ_0007496	blue	-0.852162	0.066702	0.930387	0.0218163	-0.989768	0.00124053	0.336382	0.579925	-0.528095	0.36032	-0.415869	0.486185	-0.417771	0.483983
hsa_circ_0002083	blue	0.852007	0.0668052	-0.896202	0.0395129	0.982624	0.00274246	-0.320715	0.598766	0.474275	0.419606	0.462509	0.432841	0.382707	0.524893
hsa_circ_0034694	blue	-0.850937	0.0675199	0.860898	0.060962	-0.949842	0.013383	0.362378	0.548913	-0.346214	0.568159	-0.415404	0.486723	-0.41091	0.491934
hsa_circ_0064047	blue	0.850833	0.0675891	-0.894565	0.0404407	0.963619	0.00828439	-0.374293	0.534809	0.370806	0.53893	0.354499	0.558278	0.467735	0.426952
hsa_circ_0015752	blue	0.84995	0.0681811	-0.690686	0.196643	0.783152	0.117195	-0.384254	0.523074	0.487871	0.40443	0.811871	0.0951402	-0.0739705	0.905904
hsa_circ_0069084	blue	-0.849589	0.0684232	0.910875	0.0315097	-0.986159	0.00195069	0.336846	0.579369	-0.447938	0.44936	-0.398093	0.506858	-0.441243	0.456995
hsa_circ_0083378	blue	0.849214	0.0686752	-0.917944	0.0278666	0.989389	0.00131007	-0.323665	0.59521	0.509971	0.380044	0.432231	0.467318	0.407408	0.496003
hsa_circ_0070796	blue	0.847934	0.0695375	-0.728787	0.162477	0.795696	0.107392	-0.475511	0.418221	0.226775	0.713756	0.496657	0.394692	0.228147	0.712055
hsa_circ_0059354	blue	0.847711	0.0696882	-0.929506	0.0222287	0.991622	0.000919407	-0.334848	0.581766	0.500137	0.390851	0.390436	0.515817	0.444207	0.453612
hsa_circ_0083490	blue	0.847553	0.0697951	-0.723021	0.167526	0.745136	0.148407	-0.419933	0.481484	0.719366	0.17075	0.853442	0.0658508	-0.17644	0.77652
hsa_circ_0070956	blue	0.847289	0.0699733	-0.785437	0.11539	0.900333	0.0372017	-0.309895	0.611839	0.487141	0.405241	0.682952	0.2038	0.132768	0.831453
hsa_circ_0064535	blue	0.846007	0.0708422	-0.814676	0.0930625	0.920535	0.0265674	-0.299276	0.624717	0.534297	0.353631	0.660392	0.225079	0.161406	0.795387
hsa_circ_0059713	blue	-0.845913	0.0709056	0.961465	0.00902806	-0.983643	0.00250515	0.376296	0.532445	-0.528034	0.360387	-0.305573	0.617075	-0.500338	0.39063
hsa_circ_0073029	blue	-0.845716	0.0710399	0.78117	0.118768	-0.73902	0.153627	0.623967	0.260625	-0.229892	0.709892	-0.265518	0.665948	-0.361128	0.550397
hsa_circ_0025088	blue	0.845646	0.0710869	-0.869912	0.0552115	0.972554	0.00543574	-0.312037	0.609247	0.42159	0.47957	0.472621	0.421461	0.37425	0.53486
hsa_circ_0008144	blue	0.845485	0.0711965	-0.842097	0.0735117	0.955948	0.0110254	-0.30744	0.614812	0.411719	0.490995	0.524227	0.364508	0.320038	0.599582
hsa_circ_0003539	blue	0.845448	0.071222	-0.970909	0.00593025	0.975485	0.0045907	-0.382835	0.524743	0.593711	0.291181	0.320419	0.599123	0.471162	0.423098
hsa_circ_0017872	blue	0.844942	0.0715661	-0.780156	0.119574	0.883348	0.046981	-0.311936	0.609369	0.548257	0.338685	0.722649	0.167854	0.0768236	0.902281
hsa_circ_0027785	blue	0.844068	0.072162	-0.828406	0.0830963	0.90653	0.033819	-0.403393	0.500675	0.273205	0.656522	0.381957	0.525776	0.410723	0.492151
hsa_circ_0055010	blue	0.842183	0.0734527	-0.797824	0.105755	0.844751	0.0716965	-0.34916	0.564641	0.708532	0.180408	0.747216	0.146643	-0.00161073	0.997949
hsa_circ_0054561	blue	0.842073	0.0735282	-0.76601	0.130998	0.831093	0.0811868	-0.345086	0.569507	0.660642	0.224841	0.783172	0.11718	-0.0348882	0.955588
hsa_circ_0001946	blue	0.841147	0.0741646	-0.773753	0.124707	0.841187	0.0741371	-0.337865	0.578147	0.658883	0.226523	0.770751	0.127136	-0.0157311	0.979971
hsa_circ_0024831	blue	0.840994	0.0742699	-0.894572	0.040437	0.986243	0.00193289	-0.300979	0.622649	0.474865	0.418945	0.454408	0.442008	0.392897	0.512934
hsa_circ_0087031	blue	-0.840647	0.0745095	0.863611	0.0592123	-0.950256	0.0132184	0.35903	0.552889	-0.326086	0.592294	-0.374266	0.534841	-0.447668	0.449667
hsa_circ_0057935	blue	-0.84052	0.0745973	0.970734	0.00598352	-0.974569	0.00484973	0.377923	0.530526	-0.596805	0.288016	-0.314125	0.606723	-0.475154	0.418621
hsa_circ_0021538	blue	-0.840306	0.0747443	0.952334	0.0124029	-0.989343	0.00131857	0.350102	0.563518	-0.529035	0.359305	-0.33167	0.585581	-0.48483	0.407813
hsa_circ_0059728	blue	-0.840286	0.0747586	0.967268	0.00707358	-0.979308	0.00356182	0.381204	0.526662	-0.538554	0.349056	-0.28207	0.645679	-0.51386	0.375791
hsa_circ_0078321	blue	0.83989	0.0750321	-0.904525	0.0349017	0.953172	0.0120785	-0.316354	0.604029	0.657275	0.228065	0.530157	0.358092	0.275183	0.6541
hsa_circ_0069242	blue	0.839827	0.0750758	-0.967965	0.00684985	0.976736	0.00424458	-0.370918	0.538797	0.595038	0.289823	0.322576	0.596522	0.470676	0.423645
hsa_circ_0017879	blue	0.83974	0.0751357	-0.762762	0.133665	0.849557	0.0684445	-0.323704	0.595163	0.606355	0.278304	0.768537	0.128935	0.00166864	0.997875
hsa_circ_0017881	blue	0.839729	0.0751431	-0.74723	0.146632	0.835439	0.0781274	-0.330451	0.587045	0.594695	0.290174	0.785954	0.114983	-0.0229007	0.970844
hsa_circ_0021537	blue	-0.83881	0.0757792	0.932633	0.0207763	-0.992073	0.000846293	0.319134	0.600672	-0.535098	0.352768	-0.396013	0.509289	-0.435276	0.463825
hsa_circ_0011208	blue	0.837803	0.0764782	-0.940245	0.0173765	0.992957	0.000708808	-0.331586	0.585681	0.512507	0.377269	0.354352	0.558453	0.472717	0.421354
hsa_circ_0062478	blue	-0.837792	0.0764859	0.74611	0.147581	-0.874478	0.0523674	0.329787	0.587843	-0.347267	0.566901	-0.633227	0.251455	-0.171513	0.782698
hsa_circ_0054560	blue	0.837601	0.0766188	-0.780101	0.119618	0.874506	0.0523502	-0.306327	0.61616	0.59258	0.292341	0.735588	0.156579	0.0522539	0.933499
hsa_circ_0029687	blue	0.837455	0.0767208	-0.698892	0.189128	0.723065	0.167487	-0.417071	0.484793	0.711387	0.177848	0.872024	0.0538902	-0.208987	0.735859
hsa_circ_0050095	blue	0.83722	0.0768839	-0.884011	0.0465861	0.972027	0.00559254	-0.285697	0.641251	0.555721	0.33076	0.527352	0.361124	0.31002	0.611687
hsa_circ_0002441	blue	-0.837083	0.0769798	0.943162	0.0161271	-0.991117	0.0010037	0.342933	0.57208	-0.490344	0.401684	-0.32376	0.595095	-0.498862	0.392258
hsa_circ_0023451	blue	0.836409	0.0774494	-0.840254	0.0747806	0.922876	0.0254112	-0.293024	0.632321	0.621453	0.263129	0.644233	0.240673	0.163387	0.792899
hsa_circ_0082821	blue	0.83471	0.0786379	-0.890345	0.0428647	0.983318	0.00257994	-0.311784	0.609554	0.405372	0.498371	0.395095	0.510362	0.448543	0.448672
hsa_circ_0088703	blue	0.834363	0.0788811	-0.663479	0.222133	0.67447	0.211731	-0.44917	0.447958	0.70712	0.181678	0.903309	0.0355639	-0.276152	0.652913
hsa_circ_0017878	blue	0.833167	0.0797221	-0.71502	0.174606	0.798122	0.105526	-0.342505	0.572593	0.599428	0.28534	0.824487	0.0859051	-0.0870059	0.889361
hsa_circ_0056666	blue	0.832722	0.0800358	-0.920621	0.026525	0.991215	0.000987153	-0.299242	0.624759	0.536374	0.351397	0.421324	0.479876	0.414554	0.487708
hsa_circ_0059712	blue	-0.832695	0.0800544	0.970225	0.00613979	-0.974881	0.00476095	0.38276	0.52483	-0.541289	0.346125	-0.257159	0.676221	-0.529734	0.35855
hsa_circ_0024832	blue	0.8319	0.0806155	-0.901688	0.0364528	0.991443	0.000948947	-0.290804	0.635024	0.477194	0.416336	0.427197	0.473106	0.419296	0.48222
hsa_circ_0031967	blue	0.8319	0.0806161	-0.614446	0.270143	0.620527	0.264053	-0.485739	0.406801	0.658208	0.22717	0.93179	0.0211647	-0.338965	0.57683
hsa_circ_0082388	blue	0.831888	0.080624	-0.951391	0.0127706	0.987172	0.00174067	-0.33306	0.583912	0.568356	0.317455	0.35018	0.563424	0.462592	0.432748
hsa_circ_0004296	blue	0.831796	0.0806895	-0.874802	0.0521676	0.979898	0.003411	-0.275538	0.653666	0.482213	0.41073	0.495207	0.396296	0.354236	0.558591
hsa_circ_0004483	blue	-0.831196	0.0811136	0.953338	0.0120149	-0.989077	0.00136815	0.343302	0.571639	-0.523404	0.365402	-0.308622	0.61338	-0.5043	0.386268
hsa_circ_0017867	blue	0.831148	0.0811477	-0.803084	0.10174	0.889593	0.0433015	-0.29429	0.63078	0.625936	0.258667	0.704723	0.18384	0.08538	0.891423
hsa_circ_0070808	blue	0.830606	0.0815318	-0.663258	0.222344	0.770141	0.12763	-0.406494	0.497065	0.274548	0.654877	0.667024	0.218763	0.0636901	0.918962
hsa_circ_0025110	blue	0.829606	0.0822419	-0.78255	0.117672	0.916611	0.0285424	-0.27839	0.650176	0.422669	0.478325	0.630524	0.254122	0.199868	0.747224
hsa_circ_0008346	blue	-0.829305	0.0824557	0.874079	0.052614	-0.967823	0.00689505	0.326752	0.591493	-0.344514	0.57019	-0.363211	0.547924	-0.469847	0.424576
hsa_circ_0059716	blue	-0.828985	0.0826837	0.951935	0.0125579	-0.98893	0.00139576	0.332635	0.584421	-0.549702	0.337147	-0.330673	0.586778	-0.482706	0.41018
hsa_circ_0072447	blue	0.827446	0.0837813	-0.827752	0.0835629	0.912912	0.0304452	-0.282335	0.645355	0.628273	0.256349	0.658712	0.226687	0.142493	0.819188
hsa_circ_0017873	blue	0.826154	0.084707	-0.735933	0.156281	0.852078	0.0667581	-0.294708	0.63027	0.522919	0.365928	0.759588	0.136286	0.0247074	0.968545
hsa_circ_0025388	blue	-0.825571	0.0851255	0.878913	0.0496514	-0.932438	0.0208658	0.297385	0.627015	-0.678782	0.207688	-0.572319	0.31331	-0.220766	0.721213
hsa_circ_0087030	blue	-0.825546	0.0851433	0.835258	0.0782538	-0.932001	0.0210674	0.350781	0.562708	-0.275442	0.653783	-0.366815	0.543653	-0.446083	0.451472
hsa_circ_0059403	blue	-0.825531	0.0851544	0.866803	0.0571742	-0.975959	0.00445849	0.293773	0.631409	-0.373033	0.536298	-0.412872	0.489657	-0.433414	0.465959
hsa_circ_0013435	blue	0.825325	0.0853023	-0.943038	0.0161796	0.984796	0.00224531	-0.314649	0.606089	0.587936	0.297114	0.377032	0.531577	0.436493	0.46243
hsa_circ_0034638	blue	-0.825002	0.0855348	0.941681	0.0167574	-0.992762	0.000738461	0.313848	0.607056	-0.535139	0.352724	-0.347405	0.566736	-0.475295	0.418463
hsa_circ_0054573	blue	0.824438	0.0859405	-0.749493	0.144721	0.799807	0.104236	-0.343517	0.571381	0.707022	0.181767	0.799542	0.104438	-0.0818397	0.895915
hsa_circ_0023962	blue	0.823988	0.0862655	-0.930949	0.0215546	0.977308	0.00408948	-0.303536	0.619545	0.615099	0.269488	0.423032	0.477905	0.389167	0.517305
hsa_circ_0001135	blue	-0.823843	0.0863701	0.94387	0.0158285	-0.991877	0.00087771	0.328693	0.589158	-0.488541	0.403686	-0.299289	0.624701	-0.520018	0.369079
hsa_circ_0054586	blue	0.823736	0.0864471	-0.723404	0.167189	0.765956	0.131043	-0.363965	0.54703	0.710951	0.178239	0.833641	0.0793885	-0.139555	0.822891
hsa_circ_0075547	blue	0.822312	0.0874769	-0.9256	0.0240874	0.996399	0.000259209	-0.296127	0.628545	0.496308	0.395078	0.363144	0.548004	0.472182	0.421954
hsa_circ_0059722	blue	-0.821826	0.0878295	0.963526	0.00831598	-0.979719	0.00345664	0.359408	0.552439	-0.52576	0.362848	-0.252542	0.681904	-0.540723	0.346731
hsa_circ_0074214	blue	0.821484	0.0880776	-0.959946	0.00956487	0.980519	0.00325443	-0.33865	0.577207	0.582986	0.302224	0.31097	0.610538	0.486172	0.406319
hsa_circ_0080256	blue	-0.820979	0.0884444	0.684101	0.202733	-0.784743	0.115938	0.327826	0.590201	-0.544352	0.342849	-0.832251	0.0803676	0.0958317	0.87817
hsa_circ_0054558	blue	0.820563	0.088747	-0.881207	0.0482646	0.955719	0.011111	-0.272581	0.657287	0.622723	0.261863	0.541835	0.34554	0.274619	0.65479
hsa_circ_0054569	blue	0.819049	0.0898506	-0.75895	0.136814	0.834729	0.0786247	-0.305857	0.616731	0.661142	0.224362	0.771184	0.126784	-0.0208933	0.9734
hsa_circ_0060222	blue	0.818947	0.0899249	-0.950953	0.0129429	0.986276	0.00192596	-0.34166	0.573603	0.484636	0.408029	0.259596	0.673222	0.547469	0.339524
hsa_circ_0018162	blue	0.817582	0.0909244	-0.784272	0.11631	0.920275	0.0266969	-0.25114	0.683633	0.463081	0.432196	0.643868	0.241029	0.186955	0.763356
hsa_circ_0060224	blue	0.816893	0.09143	-0.950823	0.0129942	0.989332	0.00132059	-0.32806	0.589919	0.509299	0.38078	0.281057	0.646916	0.529431	0.358877
hsa_circ_0054447	blue	0.816812	0.0914893	-0.955277	0.011277	0.98491	0.0022202	-0.326229	0.592122	0.563266	0.322798	0.306549	0.615892	0.496903	0.394421
hsa_circ_0091195	blue	-0.816637	0.091618	0.962913	0.00852581	-0.979011	0.00363875	0.354732	0.558001	-0.523584	0.365206	-0.243029	0.693639	-0.548287	0.338653
hsa_circ_0002474	blue	0.816015	0.0920751	-0.621936	0.262647	0.723188	0.167379	-0.423279	0.477621	0.24418	0.692219	0.67732	0.209057	0.0193578	0.975354
hsa_circ_0017875	blue	0.814053	0.0935226	-0.739566	0.153159	0.859619	0.061792	-0.270331	0.660044	0.537206	0.350503	0.750699	0.143705	0.0369477	0.952967
hsa_circ_0025091	blue	0.813051	0.0942647	-0.872131	0.0538232	0.985604	0.00206907	-0.266774	0.664406	0.39085	0.515332	0.40407	0.499886	0.446929	0.450509
hsa_circ_0017877	blue	0.812063	0.0949976	-0.688631	0.198537	0.786094	0.114873	-0.31277	0.608361	0.577703	0.307701	0.833522	0.079472	-0.100293	0.872518
hsa_circ_0059710	blue	-0.811994	0.095049	0.961833	0.00889941	-0.979398	0.00353871	0.337759	0.578275	-0.562258	0.323859	-0.271057	0.659153	-0.520642	0.368401
hsa_circ_0013225	blue	0.811691	0.0952744	-0.923721	0.0249982	0.973455	0.00517094	-0.28565	0.641307	0.622842	0.261745	0.425318	0.47527	0.383437	0.524035
hsa_circ_0018159	blue	0.810456	0.0961942	-0.770768	0.127121	0.914969	0.0293819	-0.279798	0.648454	0.293204	0.632101	0.524317	0.364411	0.303932	0.619065
hsa_circ_0059711	blue	-0.809369	0.0970058	0.962659	0.0086132	-0.978308	0.00382263	0.339978	0.575616	-0.553153	0.333482	-0.255292	0.678518	-0.53376	0.354208
hsa_circ_0059735	blue	-0.809123	0.0971897	0.915556	0.0290809	-0.998048	0.000103516	0.27122	0.658954	-0.481086	0.411987	-0.36058	0.551047	-0.478794	0.414548
hsa_circ_0077657	blue	0.807816	0.0981696	-0.835744	0.0779139	0.948693	0.0138428	-0.23372	0.70515	0.553184	0.333448	0.588095	0.29695	0.243116	0.693532
hsa_circ_0075546	blue	0.80764	0.0983015	-0.94638	0.0147843	0.990814	0.0010555	-0.305701	0.61692	0.527403	0.361069	0.295822	0.628916	0.516743	0.372645
hsa_circ_0078319	blue	0.807062	0.0987358	-0.92022	0.0267245	0.985451	0.00210194	-0.269506	0.661055	0.57687	0.308568	0.405911	0.497744	0.416887	0.485005
hsa_circ_0059397	blue	-0.80575	0.099724	0.866656	0.0572682	-0.937215	0.0187061	0.259944	0.672796	-0.655005	0.230246	-0.5624	0.323709	-0.237703	0.700221
hsa_circ_0017874	blue	0.805575	0.0998553	-0.686777	0.200251	0.785735	0.115156	-0.302477	0.620831	0.583925	0.301252	0.832937	0.0798843	-0.100737	0.871955
hsa_circ_0083379	blue	0.804622	0.100576	-0.913454	0.0301639	0.99836	7.96776e-05	-0.270552	0.659773	0.453326	0.443236	0.336785	0.579442	0.502532	0.388212
hsa_circ_0009165	blue	-0.80396	0.101076	0.638732	0.246046	-0.468601	0.425977	0.827763	0.0835552	-0.257316	0.676027	-0.280054	0.648142	-0.107638	0.863216
hsa_circ_0056279	blue	0.803564	0.101376	-0.635516	0.249202	0.410841	0.492014	-0.894291	0.0405968	0.335022	0.581556	0.276377	0.652639	0.0472749	0.93983
hsa_circ_0032023	blue	-0.803445	0.101466	0.930075	0.021962	-0.996717	0.000225655	0.279467	0.648859	-0.500303	0.390669	-0.322451	0.596673	-0.505261	0.385212
hsa_circ_0017871	blue	0.802977	0.101821	-0.763063	0.133417	0.8992	0.0378306	-0.233018	0.70602	0.502401	0.388357	0.686842	0.200191	0.128849	0.836399
hsa_circ_0029695	blue	-0.802692	0.102038	0.76988	0.127842	-0.82619	0.0846809	0.445095	0.452599	-0.158613	0.798898	-0.284641	0.642539	-0.436822	0.462053
hsa_circ_0078316	blue	0.802037	0.102536	-0.924694	0.0245249	0.996393	0.000259866	-0.268652	0.662102	0.513349	0.376349	0.346374	0.567967	0.484026	0.408709
hsa_circ_0078982	blue	0.801471	0.102966	-0.882481	0.0474996	0.980653	0.00322109	-0.234232	0.704517	0.545323	0.341813	0.475604	0.418117	0.362453	0.548824
hsa_circ_0046924	blue	0.801393	0.103025	-0.923315	0.0251966	0.998178	9.33295e-05	-0.271696	0.65837	0.481786	0.411206	0.325638	0.592834	0.507008	0.383293
hsa_circ_0082283	blue	-0.801213	0.103163	0.874667	0.0522507	-0.990073	0.00118558	0.231245	0.708215	-0.462769	0.432548	-0.44246	0.455606	-0.409942	0.493057
hsa_circ_0043624	blue	-0.800595	0.103633	0.925527	0.0241225	-0.993409	0.000641674	0.29381	0.631364	-0.432372	0.467156	-0.270553	0.659772	-0.554236	0.332334
hsa_circ_0080544	blue	0.800208	0.103929	-0.921185	0.0262451	0.994599	0.000476039	-0.261406	0.670998	0.528395	0.359997	0.363777	0.547253	0.466382	0.428475
hsa_circ_0091390	blue	0.800056	0.104045	-0.715384	0.174282	0.858418	0.0625751	-0.309644	0.612143	0.223731	0.717532	0.537939	0.349716	0.254247	0.679805
hsa_circ_0021064	blue	0.799511	0.104461	-0.763132	0.133361	0.862127	0.060167	-0.255659	0.678066	0.625893	0.25871	0.733793	0.158129	0.0397163	0.949445
hsa_circ_0064063	blue	0.798573	0.10518	-0.837771	0.0765005	0.97216	0.00555278	-0.244789	0.691466	0.338957	0.576839	0.420752	0.480537	0.430598	0.469193
hsa_circ_0084879	blue	0.798194	0.10547	-0.890908	0.042539	0.930511	0.0217587	-0.279088	0.649323	0.701669	0.186605	0.507994	0.382211	0.268192	0.662667
hsa_circ_0079754	blue	0.798182	0.10548	-0.711117	0.17809	0.775671	0.123163	-0.312003	0.609288	0.689069	0.198133	0.822468	0.0873637	-0.117202	0.851116
hsa_circ_0045512	blue	0.798094	0.105547	-0.780307	0.119455	0.847879	0.0695747	-0.277874	0.650807	0.699641	0.188447	0.722814	0.167708	0.0244585	0.968862
hsa_circ_0082033	blue	0.798079	0.105559	-0.661181	0.224325	0.712494	0.176858	-0.353397	0.559591	0.683297	0.203479	0.880935	0.0484281	-0.21885	0.723592
hsa_circ_0064062	blue	0.798048	0.105582	-0.806794	0.098937	0.937791	0.0184508	-0.282877	0.644693	0.256421	0.677128	0.397336	0.507743	0.431493	0.468165
hsa_circ_0060225	blue	0.795906	0.107229	-0.94878	0.013808	0.987299	0.00171508	-0.302542	0.620751	0.522906	0.365942	0.260931	0.671581	0.542713	0.3446
hsa_circ_0060223	blue	0.795355	0.107655	-0.941293	0.0169242	0.988786	0.00142304	-0.305625	0.617012	0.465364	0.429622	0.236487	0.701727	0.572394	0.313231
hsa_circ_0056665	blue	0.793098	0.109401	-0.897595	0.0387286	0.988779	0.00142441	-0.232345	0.706852	0.537687	0.349986	0.421619	0.479537	0.414225	0.488089
hsa_circ_0001152	blue	0.792835	0.109605	-0.937046	0.0187814	0.991806	0.000889213	-0.292975	0.632379	0.465754	0.429182	0.249198	0.686026	0.565059	0.320913
hsa_circ_0060663	blue	0.792808	0.109626	-0.952891	0.0121872	0.962487	0.00867254	-0.361774	0.54963	0.451217	0.445631	0.151343	0.808042	0.619032	0.265547
hsa_circ_0059726	blue	-0.792463	0.109893	0.94301	0.0161916	-0.979363	0.0035477	0.325516	0.59298	-0.441718	0.456452	-0.194534	0.753883	-0.601187	0.283549
hsa_circ_0077685	blue	0.792338	0.109991	-0.647053	0.237931	0.688837	0.198347	-0.36403	0.546953	0.697033	0.190824	0.893058	0.0413016	-0.251282	0.683457
hsa_circ_0041062	blue	-0.791886	0.110342	0.954941	0.0114039	-0.977646	0.00399849	0.309232	0.612642	-0.567167	0.318701	-0.25988	0.672874	-0.52836	0.360034
hsa_circ_0089874	blue	0.791307	0.110793	-0.659625	0.225813	0.661396	0.224119	-0.573301	0.312284	0.110981	0.858986	0.332757	0.584275	0.260304	0.672353
hsa_circ_0060949	blue	-0.790534	0.111394	0.92926	0.0223446	-0.972219	0.0055354	0.2718	0.658243	-0.620762	0.263818	-0.370604	0.539168	-0.427347	0.472933
hsa_circ_0083377	blue	0.79031	0.111569	-0.948517	0.0139139	0.98593	0.00199916	-0.30132	0.622234	0.511342	0.378543	0.241061	0.69607	0.559397	0.326875
hsa_circ_0017868	blue	0.789812	0.111958	-0.819088	0.0898226	0.967955	0.00685305	-0.211744	0.732427	0.369418	0.540571	0.481041	0.412037	0.374749	0.534271
hsa_circ_0077681	blue	0.789121	0.112498	-0.678443	0.208006	0.655991	0.229298	-0.417518	0.484276	0.82085	0.0885383	0.853828	0.065595	-0.268251	0.662594
hsa_circ_0025385	blue	-0.788039	0.113345	0.810995	0.0957923	-0.88434	0.04639	0.249149	0.686087	-0.687945	0.199171	-0.654387	0.230841	-0.113586	0.855689
hsa_circ_0082387	blue	0.788006	0.113371	-0.894567	0.0404396	0.991397	0.000956605	-0.223678	0.717597	0.520037	0.369058	0.411011	0.491817	0.428001	0.47218
hsa_circ_0054448	blue	0.787997	0.113378	-0.817773	0.0907842	0.960184	0.00948011	-0.240157	0.697188	0.293532	0.631703	0.408787	0.494399	0.437108	0.461726
hsa_circ_0025383	blue	-0.787967	0.113402	0.789257	0.112392	-0.868093	0.0563576	0.250499	0.684423	-0.681252	0.205383	-0.691302	0.196076	-0.0708694	0.909842
hsa_circ_0029972	blue	0.786614	0.114464	-0.681406	0.20524	0.792509	0.109858	-0.266323	0.664959	0.578258	0.307125	0.821754	0.0878813	-0.0838742	0.893333
hsa_circ_0018161	blue	0.785913	0.115016	-0.778503	0.120894	0.936106	0.0192006	-0.19626	0.751728	0.419721	0.481728	0.593693	0.2912	0.249402	0.685776
hsa_circ_0000690	blue	0.78581	0.115096	-0.930855	0.0215984	0.995296	0.000386999	-0.267352	0.663697	0.48553	0.407034	0.276864	0.652043	0.543517	0.343741
hsa_circ_0011209	blue	0.785561	0.115293	-0.938431	0.0181689	0.990252	0.0011536	-0.287571	0.638964	0.471976	0.422184	0.236159	0.702132	0.573494	0.312084
hsa_circ_0017650	blue	0.785388	0.115429	-0.893422	0.0410928	0.99869	5.69011e-05	-0.23375	0.705113	0.420845	0.48043	0.337675	0.578375	0.508246	0.381935
hsa_circ_0054449	blue	0.784622	0.116033	-0.93273	0.0207316	0.972195	0.00554254	-0.270763	0.659514	0.616141	0.268442	0.346722	0.567552	0.447355	0.450023
hsa_circ_0066598	blue	0.784622	0.116033	-0.86197	0.0602683	0.92075	0.0264608	-0.248222	0.68723	0.6903	0.196998	0.548597	0.338323	0.229801	0.710004
hsa_circ_0050094	blue	0.783846	0.116647	-0.905026	0.0346302	0.997189	0.000178819	-0.2289	0.711121	0.495417	0.396064	0.360577	0.551051	0.477265	0.416258
hsa_circ_0024284	blue	0.782714	0.117543	-0.760271	0.135721	0.893507	0.0410446	-0.205612	0.740064	0.54506	0.342093	0.689298	0.197923	0.116402	0.852127
hsa_circ_0070800	blue	0.782581	0.117648	-0.651666	0.233464	0.763292	0.133229	-0.389928	0.516413	0.126207	0.839736	0.489945	0.402127	0.224018	0.717175
hsa_circ_0039039	blue	0.782433	0.117765	-0.935568	0.019442	0.948744	0.0138222	-0.368017	0.542229	0.387737	0.518983	0.114519	0.854509	0.646508	0.23846
hsa_circ_0054580	blue	0.782408	0.117784	-0.724679	0.166069	0.822822	0.0871079	-0.250294	0.684676	0.63712	0.247627	0.776052	0.122857	-0.0295159	0.962425
hsa_circ_0082062	blue	-0.781755	0.118303	0.902701	0.0358969	-0.999744	4.90853e-06	0.235148	0.703383	-0.436468	0.462458	-0.318602	0.601314	-0.522127	0.366787
hsa_circ_0039040	blue	0.781739	0.118315	-0.92642	0.023693	0.973461	0.00516931	-0.318161	0.601847	0.384959	0.522245	0.170958	0.783395	0.624077	0.260515
hsa_circ_0027495	blue	0.781626	0.118406	-0.882529	0.047471	0.997377	0.000161219	-0.221931	0.719766	0.408637	0.494573	0.351769	0.56153	0.497986	0.393224
hsa_circ_0082720	blue	0.781265	0.118692	-0.765117	0.13173	0.93165	0.0212296	-0.196307	0.751669	0.365754	0.54491	0.574943	0.310573	0.268961	0.661723
hsa_circ_0083374	blue	0.780733	0.119115	-0.89862	0.0381544	0.99842	7.53606e-05	-0.221394	0.720432	0.474473	0.419384	0.358649	0.553342	0.483309	0.409507
hsa_circ_0083376	blue	0.780613	0.119211	-0.951568	0.0127016	0.979261	0.00357403	-0.303285	0.61985	0.517736	0.371563	0.212435	0.731568	0.575788	0.309694
hsa_circ_0077821	blue	0.780605	0.119217	-0.785647	0.115225	0.714123	0.175405	-0.608118	0.27652	0.190622	0.75877	0.0789914	0.89953	0.49704	0.39427
hsa_circ_0060221	blue	0.780116	0.119607	-0.929024	0.0224554	0.96522	0.00774564	-0.333219	0.58372	0.382125	0.525578	0.147277	0.813162	0.636108	0.24862
hsa_circ_0064065	blue	0.780111	0.11961	-0.887778	0.0443613	0.998253	8.76588e-05	-0.214593	0.728883	0.449337	0.447768	0.368611	0.541526	0.47917	0.414127
hsa_circ_0059725	blue	-0.779432	0.120152	0.951708	0.0126465	-0.969435	0.00638502	0.329899	0.587708	-0.470555	0.42378	-0.157953	0.799727	-0.617722	0.266857
hsa_circ_0015629	blue	0.779364	0.120206	-0.907636	0.0332257	0.977469	0.00404618	-0.29581	0.62893	0.350629	0.562889	0.199411	0.747795	0.610476	0.274139
hsa_circ_0007239	blue	0.778959	0.120529	-0.627829	0.25679	0.786066	0.114895	-0.27615	0.652916	0.301735	0.62173	0.729883	0.161521	0.0266339	0.966093
hsa_circ_0043519	blue	-0.778851	0.120615	0.954134	0.0117102	-0.975026	0.00471985	0.31086	0.610672	-0.518667	0.370549	-0.197082	0.750701	-0.584184	0.300985
hsa_circ_0055669	blue	-0.778536	0.120867	0.940282	0.0173606	-0.965989	0.00749079	0.334532	0.582145	-0.417454	0.48435	-0.141684	0.820208	-0.635859	0.248865
hsa_circ_0070803	blue	0.777111	0.122007	-0.697336	0.190547	0.840781	0.0744171	-0.308294	0.613778	0.157301	0.800547	0.474846	0.418966	0.300315	0.623455
hsa_circ_0064057	blue	0.776824	0.122237	-0.906273	0.0339571	0.999404	1.74495e-05	-0.226698	0.713851	0.46687	0.427926	0.324604	0.594078	0.512634	0.37713
hsa_circ_0064532	blue	0.776432	0.122552	-0.901172	0.0367376	0.991793	0.000891439	-0.216765	0.726183	0.526242	0.362325	0.378027	0.530404	0.454263	0.442173
hsa_circ_0042194	blue	0.776415	0.122565	-0.892804	0.0414468	0.998919	4.26739e-05	-0.225594	0.71522	0.410569	0.49233	0.316459	0.603902	0.527411	0.36106
hsa_circ_0013226	blue	0.77619	0.122746	-0.833242	0.0796692	0.911084	0.0313994	-0.225022	0.715929	0.671252	0.214763	0.590854	0.294112	0.191074	0.758206
hsa_circ_0077684	blue	0.77614	0.122786	-0.572662	0.312951	0.682699	0.204035	-0.326496	0.591801	0.469884	0.424535	0.889777	0.0431946	-0.218045	0.724592
hsa_circ_0032590	blue	0.776099	0.122819	-0.916011	0.028848	0.934665	0.0198498	-0.278667	0.649837	0.701025	0.187189	0.402317	0.501929	0.357213	0.555049
hsa_circ_0082061	blue	-0.775818	0.123045	0.890977	0.0424991	-0.999204	2.69324e-05	0.220883	0.721066	-0.416097	0.48592	-0.325822	0.592612	-0.519404	0.369747
hsa_circ_0013227	blue	0.774895	0.123787	-0.882558	0.0474532	0.957272	0.0105343	-0.220915	0.721027	0.627806	0.256812	0.468578	0.426003	0.336035	0.580341
hsa_circ_0082846	blue	-0.774748	0.123905	0.861396	0.0606396	-0.990846	0.00104998	0.190099	0.759424	-0.445155	0.452531	-0.424323	0.476417	-0.429282	0.470707
hsa_circ_0025386	blue	-0.774665	0.123972	0.780472	0.119323	-0.875628	0.0516588	0.220949	0.720985	-0.653502	0.231693	-0.6823	0.204407	-0.0897692	0.885856
hsa_circ_0057622	blue	0.774261	0.124298	-0.918154	0.0277603	0.944094	0.0157344	-0.357657	0.55452	0.341826	0.573405	0.108241	0.862453	0.65494	0.230308
hsa_circ_0059730	blue	-0.774141	0.124394	0.938895	0.0179651	-0.984098	0.0024014	0.289459	0.636662	-0.456479	0.439661	-0.194889	0.75344	-0.603875	0.280817
hsa_circ_0049079	blue	0.77412	0.124411	-0.89627	0.0394744	0.957911	0.0102998	-0.318845	0.601022	0.306502	0.615949	0.16177	0.79493	0.63015	0.254492
hsa_circ_0074527	blue	0.774054	0.124464	-0.942416	0.0164435	0.956196	0.0109328	-0.347509	0.566612	0.417955	0.48377	0.115357	0.85345	0.648262	0.236758
hsa_circ_0034564	blue	-0.773062	0.125265	0.904308	0.0350198	-0.973764	0.00508113	0.294104	0.631005	-0.338084	0.577885	-0.183506	0.767671	-0.622127	0.262457
hsa_circ_0046922	blue	0.772753	0.125514	-0.917529	0.0280763	0.967441	0.00701799	-0.314504	0.606264	0.357241	0.555016	0.151402	0.807968	0.639075	0.24571
hsa_circ_0004394	blue	0.772474	0.12574	-0.710322	0.178802	0.80329	0.101584	-0.248869	0.686432	0.653711	0.231491	0.789765	0.111995	-0.0597506	0.923968
hsa_circ_0066940	blue	-0.772255	0.125917	0.95329	0.0120331	-0.972461	0.00546339	0.301842	0.621601	-0.537544	0.35014	-0.20087	0.745975	-0.576353	0.309105
hsa_circ_0083384	blue	0.77144	0.126576	-0.827399	0.0838151	0.978783	0.00369792	-0.189027	0.760765	0.35266	0.560469	0.426647	0.473739	0.431229	0.468469
hsa_circ_0000380	blue	0.770479	0.127356	-0.920152	0.0267583	0.99664	0.000233713	-0.2424	0.694416	0.460356	0.435273	0.264061	0.667736	0.559657	0.326601
hsa_circ_0004782	blue	0.770135	0.127635	-0.795786	0.107322	0.951926	0.0125616	-0.167899	0.787234	0.44642	0.451089	0.559697	0.326558	0.287231	0.639379
hsa_circ_0067049	blue	0.769434	0.128205	-0.696232	0.191556	0.856681	0.0637127	-0.197139	0.750631	0.451787	0.444983	0.730252	0.161201	0.066361	0.915569
hsa_circ_0074530	blue	0.768931	0.128615	-0.926334	0.0237342	0.972038	0.00558941	-0.306017	0.616536	0.386485	0.520453	0.149395	0.810495	0.640445	0.244369
hsa_circ_0041054	blue	-0.768169	0.129235	0.950781	0.0130107	-0.968981	0.00652731	0.291189	0.634555	-0.571096	0.314587	-0.224659	0.716379	-0.549403	0.337465
hsa_circ_0054444	blue	0.767641	0.129666	-0.934878	0.0197533	0.987354	0.00170397	-0.255545	0.678207	0.521765	0.36718	0.254354	0.679673	0.549785	0.337059
hsa_circ_0035430	blue	0.767603	0.129696	-0.686373	0.200626	0.809377	0.0969999	-0.225633	0.715172	0.576069	0.309401	0.796266	0.106953	-0.0472175	0.939903
hsa_circ_0080543	blue	0.767312	0.129934	-0.947649	0.0142654	0.97074	0.00598191	-0.309695	0.612081	0.471225	0.423028	0.152182	0.806986	0.624056	0.260536
hsa_circ_0075951	blue	0.766862	0.130302	-0.846543	0.0704783	0.98892	0.0013977	-0.186398	0.764052	0.370021	0.539858	0.390397	0.515863	0.466607	0.428221
hsa_circ_0050093	blue	0.766755	0.130389	-0.912348	0.0307387	0.994353	0.00050892	-0.246101	0.689847	0.40862	0.494593	0.235091	0.703453	0.588865	0.296157
hsa_circ_0056643	blue	-0.766323	0.130742	0.658688	0.22671	-0.832688	0.0800599	0.244252	0.692129	-0.230647	0.708956	-0.621048	0.263533	-0.166229	0.789329
hsa_circ_0018157	blue	0.765876	0.131108	-0.697164	0.190705	0.871193	0.0544089	-0.187876	0.762204	0.388867	0.517657	0.688848	0.198338	0.122085	0.844944
hsa_circ_0035634	blue	0.765578	0.131353	-0.610388	0.274228	0.694184	0.19343	-0.303896	0.619109	0.616242	0.268341	0.897307	0.0388902	-0.235876	0.702482
hsa_circ_0077944	blue	0.764641	0.132121	-0.571455	0.314212	0.596738	0.288085	-0.391074	0.51507	0.688993	0.198204	0.94131	0.0169168	-0.368561	0.541585
hsa_circ_0024834	blue	0.764525	0.132216	-0.905075	0.0346036	0.995391	0.000375303	-0.236352	0.701893	0.397191	0.507911	0.244797	0.691456	0.583971	0.301205
hsa_circ_0066666	blue	0.764427	0.132296	-0.924861	0.0244443	0.974671	0.0048207	-0.294745	0.630226	0.388364	0.518247	0.151353	0.808029	0.641194	0.243637
hsa_circ_0000368	blue	0.764241	0.132449	-0.911848	0.0309995	0.996682	0.000229308	-0.234644	0.704007	0.425829	0.47468	0.249747	0.68535	0.576769	0.308673
hsa_circ_0014283	blue	0.763702	0.132892	-0.623069	0.261518	0.743589	0.149722	-0.258701	0.674324	0.541003	0.346431	0.860209	0.061409	-0.150784	0.808746
hsa_circ_0027642	blue	0.76291	0.133543	-0.69822	0.189741	0.623753	0.260837	-0.643951	0.240947	0.125735	0.840332	0.133974	0.829931	0.384173	0.52317
hsa_circ_0027678	blue	0.762685	0.133729	-0.905559	0.034342	0.995408	0.00037329	-0.234408	0.704299	0.399114	0.505666	0.241939	0.694985	0.586064	0.299043
hsa_circ_0025382	blue	-0.762518	0.133866	0.77531	0.123453	-0.861522	0.0605582	0.216926	0.725983	-0.680154	0.206407	-0.680742	0.205858	-0.0750539	0.904528
hsa_circ_0021615	blue	-0.762353	0.134002	0.55354	0.333071	-0.390945	0.51522	0.818155	0.0905044	-0.200726	0.746154	-0.31266	0.608494	-0.0239253	0.96954
hsa_circ_0056157	blue	-0.762251	0.134086	0.897294	0.0388974	-0.95012	0.0132723	0.320938	0.598496	-0.300833	0.622826	-0.124059	0.842449	-0.654754	0.230488
hsa_circ_0070394	blue	0.762162	0.13416	-0.859433	0.0619133	0.992065	0.000847505	-0.196873	0.750963	0.350127	0.563488	0.332283	0.584844	0.518923	0.37027
hsa_circ_0044408	blue	0.760709	0.135359	-0.90359	0.0354108	0.987102	0.00175492	-0.252329	0.682168	0.363193	0.547946	0.203713	0.74243	0.614736	0.269852
hsa_circ_0017682	blue	0.760515	0.135519	-0.941611	0.0167877	0.973282	0.00522148	-0.295177	0.6297	0.455633	0.44062	0.149245	0.810683	0.63145	0.253208
hsa_circ_0064060	blue	0.76034	0.135663	-0.914671	0.029535	0.937901	0.0184025	-0.259126	0.673801	0.684712	0.202166	0.371011	0.538687	0.388388	0.518219
hsa_circ_0091352	blue	0.759866	0.136056	-0.806674	0.0990275	0.894453	0.0405045	-0.2028	0.743568	0.667647	0.218172	0.617197	0.267384	0.15687	0.801089
hsa_circ_0050967	blue	-0.759698	0.136195	0.596611	0.288214	-0.627658	0.256959	0.361147	0.550374	-0.711489	0.177757	-0.918597	0.0275373	0.32626	0.592086
hsa_circ_0028616	blue	0.757865	0.137715	-0.935364	0.0195339	0.978631	0.0037377	-0.279624	0.648668	0.443363	0.454575	0.160267	0.796818	0.629492	0.255143
hsa_circ_0020732	blue	0.756249	0.139059	-0.752745	0.141987	0.797401	0.106079	-0.26299	0.669052	0.761947	0.134336	0.719403	0.170717	-0.0248923	0.968309
hsa_circ_0050081	blue	0.755336	0.13982	-0.90802	0.0330207	0.991314	0.000970482	-0.238398	0.699363	0.389191	0.517277	0.20886	0.736018	0.61067	0.273943
hsa_circ_0009098	blue	-0.754833	0.14024	0.931628	0.0212396	-0.978013	0.00390074	0.276854	0.652055	-0.427982	0.472201	-0.152733	0.806293	-0.637483	0.24727
hsa_circ_0054581	blue	0.754348	0.140646	-0.678576	0.207882	0.798626	0.105139	-0.21378	0.729895	0.595803	0.289041	0.799394	0.104551	-0.0615428	0.921691
hsa_circ_0054445	blue	0.754074	0.140875	-0.924101	0.024813	0.985238	0.00214835	-0.227647	0.712675	0.535948	0.351854	0.272655	0.657195	0.531947	0.356162
hsa_circ_0073799	blue	-0.753672	0.141211	0.896467	0.0393631	-0.968419	0.00670515	0.277925	0.650744	-0.31588	0.604601	-0.149101	0.810865	-0.649266	0.235785
hsa_circ_0050085	blue	0.752878	0.141876	-0.911931	0.0309563	0.986448	0.00189006	-0.249349	0.68584	0.384211	0.523125	0.182654	0.768737	0.628083	0.256537
hsa_circ_0085775	blue	0.751465	0.143061	-0.909517	0.0322257	0.985283	0.00213844	-0.249131	0.686109	0.375142	0.533807	0.178391	0.774076	0.631921	0.252743
hsa_circ_0054446	blue	0.751208	0.143277	-0.815111	0.0927415	0.977501	0.00403751	-0.148005	0.812244	0.377562	0.530953	0.448365	0.448874	0.410139	0.492828
hsa_circ_0050096	blue	0.750731	0.143679	-0.873564	0.0529333	0.993989	0.000558913	-0.198833	0.748516	0.348014	0.566009	0.272463	0.65743	0.569144	0.316629
hsa_circ_0042195	blue	0.750548	0.143832	-0.819329	0.0896461	0.975698	0.00453128	-0.142726	0.818894	0.425423	0.475149	0.472026	0.422129	0.382369	0.52529
hsa_circ_0070393	blue	0.749915	0.144365	-0.865773	0.0578297	0.995052	0.000417498	-0.185187	0.765567	0.35497	0.557718	0.301287	0.622274	0.546155	0.340925
hsa_circ_0050092	blue	0.74973	0.144521	-0.870441	0.0548796	0.996162	0.000285278	-0.166394	0.789122	0.441246	0.456992	0.36007	0.551654	0.487093	0.405294
hsa_circ_0009946	blue	0.748779	0.145323	-0.933288	0.0204762	0.979543	0.00350161	-0.262709	0.669396	0.455508	0.440761	0.162631	0.793848	0.627064	0.257548
hsa_circ_0078984	blue	0.748634	0.145445	-0.810224	0.0963676	0.976323	0.00435795	-0.149881	0.809883	0.344316	0.570427	0.429459	0.470503	0.429408	0.470562
hsa_circ_0029432	blue	0.748615	0.145462	-0.887818	0.0443376	0.953713	0.0118708	-0.202782	0.74359	0.633626	0.251062	0.409661	0.493384	0.380295	0.527732
hsa_circ_0075947	blue	0.748562	0.145506	-0.907061	0.0335338	0.992135	0.000836238	-0.226986	0.713493	0.395471	0.509922	0.206777	0.738611	0.612471	0.27213
hsa_circ_0067169	blue	-0.748344	0.14569	0.946713	0.0146475	-0.959644	0.00967272	0.302993	0.620205	-0.480844	0.412258	-0.116772	0.85166	-0.64194	0.242909
hsa_circ_0013367	blue	0.748167	0.14584	-0.925583	0.0240955	0.958866	0.00995257	-0.304886	0.617907	0.380589	0.527385	0.0948717	0.879387	0.674175	0.212009
hsa_circ_0035024	blue	-0.747191	0.146665	0.863632	0.0591987	-0.928352	0.0227727	0.317039	0.603201	-0.230558	0.709066	-0.111435	0.858411	-0.657196	0.22814
hsa_circ_0074526	blue	0.746134	0.147561	-0.905337	0.034462	0.988087	0.0015581	-0.233746	0.705119	0.375947	0.532857	0.18631	0.764163	0.628299	0.256323
hsa_circ_0003310	blue	0.745649	0.147971	-0.891036	0.0424651	0.981285	0.00306471	-0.181608	0.770047	0.550332	0.336477	0.362999	0.548177	0.454911	0.441438
hsa_circ_0064529	blue	0.745081	0.148453	-0.839055	0.0756098	0.975003	0.00472648	-0.142929	0.818639	0.496529	0.394834	0.46266	0.432671	0.378504	0.529842
hsa_circ_0025384	blue	-0.743397	0.149886	0.816903	0.0914222	-0.92237	0.0256597	0.16483	0.791087	-0.622731	0.261855	-0.559713	0.326541	-0.235225	0.703287
hsa_circ_0000113	blue	0.742461	0.150684	-0.540292	0.347193	0.62555	0.259051	-0.315654	0.604874	0.569113	0.316662	0.935753	0.0193588	-0.318743	0.601145
hsa_circ_0059676	blue	-0.742113	0.15098	0.845838	0.0709567	-0.983479	0.00254273	0.18796	0.762098	-0.290446	0.635459	-0.278456	0.650096	-0.564454	0.321549
hsa_circ_0054442	blue	0.741799	0.151248	-0.903792	0.0353004	0.987596	0.00165536	-0.189766	0.75984	0.5231	0.365731	0.304821	0.617987	0.511174	0.378728
hsa_circ_0072513	blue	0.741653	0.151373	-0.928288	0.0228032	0.975366	0.00462394	-0.263367	0.668589	0.425618	0.474924	0.135318	0.828234	0.650092	0.234986
hsa_circ_0077680	blue	0.741601	0.151417	-0.631353	0.253303	0.687532	0.199553	-0.288012	0.638427	0.71384	0.175657	0.867663	0.0566293	-0.231958	0.707332
hsa_circ_0047903	blue	-0.74157	0.151444	0.899833	0.0374788	-0.981722	0.00295824	0.239659	0.697804	-0.347475	0.566652	-0.162985	0.793404	-0.645849	0.2391
hsa_circ_0017679	blue	0.740722	0.152169	-0.924052	0.0248372	0.963589	0.00829466	-0.285935	0.640959	0.386816	0.520065	0.0985113	0.874775	0.674939	0.211291
hsa_circ_0074186	blue	-0.740587	0.152285	0.828553	0.0829913	-0.872123	0.0538283	0.223678	0.717597	-0.742565	0.150594	-0.553005	0.333638	-0.17756	0.775117
hsa_circ_0008235	blue	0.739961	0.15282	-0.610803	0.273809	0.785721	0.115166	-0.192644	0.756243	0.384464	0.522828	0.783651	0.1168	-0.0269617	0.965675
hsa_circ_0078839	blue	0.739847	0.152918	-0.895049	0.0401655	0.994914	0.000435054	-0.201254	0.745496	0.38622	0.520764	0.223868	0.717361	0.603289	0.281412
hsa_circ_0077825	blue	0.739092	0.153565	-0.922194	0.0257464	0.986749	0.00182734	-0.222839	0.718639	0.473999	0.419915	0.20425	0.74176	0.598087	0.286708
hsa_circ_0025387	blue	-0.739072	0.153582	0.7212	0.16913	-0.836056	0.0776961	0.179607	0.772553	-0.632174	0.252493	-0.728154	0.163029	-0.0235402	0.97003
hsa_circ_0031909	blue	-0.738496	0.154076	0.902824	0.0358294	-0.969061	0.00650242	0.196728	0.751143	-0.590465	0.294512	-0.333312	0.583608	-0.461844	0.433592
hsa_circ_0083387	blue	0.737095	0.15528	-0.768844	0.128685	0.954455	0.011588	-0.133159	0.830959	0.303315	0.619813	0.469538	0.424924	0.385153	0.522017
hsa_circ_0041669	blue	0.73565	0.156525	-0.924852	0.0244487	0.972707	0.00539046	-0.260405	0.672229	0.412326	0.49029	0.120997	0.846319	0.661511	0.22401
hsa_circ_0002169	blue	0.734687	0.157356	-0.71006	0.179037	0.908778	0.0326177	-0.142795	0.818807	0.263483	0.668446	0.545409	0.341721	0.290617	0.635252
hsa_circ_0025521	blue	0.734631	0.157405	-0.86214	0.0601593	0.996858	0.000211305	-0.155905	0.802302	0.376295	0.532447	0.306782	0.615609	0.540968	0.346468
hsa_circ_0075948	blue	0.734442	0.157568	-0.899263	0.0377959	0.993012	0.000700516	-0.201715	0.744921	0.392745	0.513112	0.205356	0.740382	0.615609	0.268976
hsa_circ_0089785	blue	0.734386	0.157616	-0.921232	0.0262217	0.977659	0.0039952	-0.247046	0.688681	0.411856	0.490836	0.135791	0.827638	0.654297	0.230927
hsa_circ_0064533	blue	0.734348	0.157649	-0.800309	0.103852	0.938059	0.0183325	-0.130078	0.834847	0.547498	0.339493	0.552351	0.334332	0.267165	0.663926
hsa_circ_0060361	blue	-0.73427	0.157717	0.892254	0.041763	-0.980829	0.00317724	0.228176	0.712019	-0.331862	0.585349	-0.159182	0.798183	-0.650913	0.234192
hsa_circ_0066399	blue	0.73382	0.158106	-0.925923	0.0239319	0.963819	0.0082164	-0.228806	0.711238	0.585181	0.299955	0.24603	0.689934	0.527627	0.360826
hsa_circ_0064527	blue	0.733238	0.158609	-0.917174	0.028256	0.977951	0.00391731	-0.206176	0.73936	0.544057	0.343164	0.255663	0.678062	0.538918	0.348666
hsa_circ_0014760	blue	-0.731947	0.159728	0.919596	0.027036	-0.944845	0.01542	0.306924	0.615438	-0.362597	0.548653	-0.0521826	0.933589	-0.69936	0.188703
hsa_circ_0064304	blue	0.731691	0.159951	-0.795313	0.107687	0.871805	0.0540268	-0.185844	0.764746	0.700553	0.187618	0.601245	0.283489	0.145959	0.814822
hsa_circ_0012841	blue	0.731121	0.160445	-0.673559	0.212588	0.814805	0.0929675	-0.165478	0.790272	0.563705	0.322337	0.770742	0.127143	-0.0181148	0.976937
hsa_circ_0066950	blue	-0.730734	0.160781	0.937119	0.018749	-0.965876	0.00752809	0.255704	0.678011	-0.50761	0.382633	-0.146412	0.814251	-0.620789	0.263792
hsa_circ_0036911	blue	-0.730468	0.161013	0.864424	0.0586914	-0.964934	0.00784095	0.234847	0.703755	-0.259022	0.673929	-0.153647	0.805143	-0.652688	0.232478
hsa_circ_0047141	blue	0.730271	0.161184	-0.898345	0.0383081	0.912958	0.030421	-0.239986	0.697399	0.709246	0.179767	0.356609	0.555767	0.375613	0.533252
hsa_circ_0021539	blue	-0.730187	0.161257	0.797816	0.105761	-0.968006	0.00683672	0.110774	0.859247	-0.411411	0.491352	-0.480043	0.413152	-0.372505	0.536921
hsa_circ_0005571	blue	0.730101	0.161332	-0.858098	0.0627843	0.992493	0.000779891	-0.165635	0.790076	0.327849	0.590173	0.265329	0.66618	0.577788	0.307614
hsa_circ_0070516	blue	0.72968	0.161699	-0.934585	0.0198857	0.968406	0.00670919	-0.24647	0.689391	0.511797	0.378046	0.158978	0.798439	0.612463	0.272137
hsa_circ_0064534	blue	0.729584	0.161782	-0.838323	0.0761175	0.982767	0.00270858	-0.122921	0.843888	0.458431	0.437451	0.417988	0.483732	0.427676	0.472554
hsa_circ_0032018	blue	-0.728204	0.162985	0.922392	0.0256491	-0.977829	0.00394966	0.235957	0.702382	-0.433035	0.466395	-0.139893	0.822465	-0.648266	0.236754
hsa_circ_0069797	blue	-0.728126	0.163054	0.91896	0.0273547	-0.900753	0.0369691	0.279319	0.64904	-0.717425	0.172469	-0.282727	0.644876	-0.422338	0.478706
hsa_circ_0007051	blue	-0.727982	0.163179	0.898943	0.0379744	-0.984699	0.00226672	0.215431	0.727841	-0.361901	0.549479	-0.159036	0.798366	-0.650176	0.234904
hsa_circ_0013265	blue	0.727613	0.163501	-0.828798	0.0828164	0.9795	0.00351248	-0.164109	0.791992	0.267717	0.663249	0.280682	0.647375	0.563501	0.322551
hsa_circ_0002823	blue	0.726897	0.164127	-0.646656	0.238317	0.709165	0.17984	-0.254007	0.680101	0.722406	0.168067	0.834019	0.0791226	-0.186502	0.763922
hsa_circ_0074531	blue	0.72589	0.165008	-0.909589	0.0321877	0.980436	0.00327527	-0.226412	0.714206	0.385582	0.521513	0.138068	0.824766	0.659507	0.225926
hsa_circ_0017839	blue	0.7254	0.165437	-0.921054	0.0263097	0.961229	0.00911062	-0.268798	0.661923	0.389405	0.517027	0.0810226	0.896952	0.687217	0.199844
hsa_circ_0050090	blue	0.724326	0.16638	-0.866347	0.057464	0.978225	0.00384454	-0.202963	0.743365	0.284374	0.642865	0.176463	0.776492	0.642788	0.242081
hsa_circ_0013268	blue	0.724154	0.16653	-0.871711	0.0540855	0.978071	0.00388545	-0.207516	0.737691	0.291668	0.633971	0.166174	0.789398	0.649707	0.235358
hsa_circ_0079881	blue	0.724106	0.166572	-0.782965	0.117344	0.91547	0.0291251	-0.125591	0.840513	0.57944	0.305898	0.58301	0.302198	0.218392	0.724161
hsa_circ_0025419	blue	0.723747	0.166888	-0.897271	0.0389106	0.972375	0.00548872	-0.235901	0.702451	0.332468	0.584621	0.11622	0.852358	0.678052	0.208371
hsa_circ_0074532	blue	0.72282	0.167703	-0.896628	0.0392726	0.983129	0.00262396	-0.21124	0.733055	0.355396	0.557211	0.14986	0.809909	0.657375	0.227968
hsa_circ_0010947	blue	0.722598	0.167898	-0.893404	0.0411034	0.946414	0.0147703	-0.192193	0.756807	0.635682	0.249039	0.342126	0.573045	0.428648	0.471436
hsa_circ_0064073	blue	0.722496	0.167988	-0.877653	0.0504183	0.94548	0.0151558	-0.271868	0.65816	0.261855	0.670446	0.0778692	0.900954	0.695645	0.192092
hsa_circ_0050089	blue	0.722487	0.167996	-0.893107	0.0412733	0.990199	0.00116305	-0.190912	0.758408	0.37325	0.536041	0.183883	0.767199	0.633875	0.250816
hsa_circ_0079749	blue	0.722389	0.168082	-0.618383	0.266196	0.807965	0.0980577	-0.1501	0.809606	0.374809	0.5342	0.753799	0.141105	0.0190075	0.9758
hsa_circ_0046913	blue	0.721988	0.168435	-0.870657	0.0547444	0.933635	0.0203175	-0.286782	0.639926	0.242042	0.694859	0.0655365	0.916616	0.698023	0.18992
hsa_circ_0047391	blue	0.721944	0.168474	-0.877768	0.0503481	0.941668	0.0167632	-0.178806	0.773556	0.641555	0.243284	0.385761	0.521304	0.388892	0.517628
hsa_circ_0085785	blue	0.721574	0.1688	-0.830072	0.0819102	0.934734	0.0198184	-0.251174	0.68359	0.184575	0.766333	0.138587	0.824112	0.649872	0.235199
hsa_circ_0013479	blue	0.721118	0.169202	-0.908022	0.0330201	0.983132	0.00262309	-0.212069	0.732023	0.397349	0.507727	0.148126	0.812092	0.652362	0.232793
hsa_circ_0045559	blue	-0.720048	0.170147	0.838951	0.0756814	-0.921801	0.0259403	0.280041	0.648158	-0.186216	0.76428	-0.0940044	0.880486	-0.673647	0.212505
hsa_circ_0060551	blue	-0.719923	0.170257	0.934465	0.0199403	-0.960003	0.00954438	0.253961	0.680157	-0.492628	0.399151	-0.116156	0.852439	-0.642553	0.24231
hsa_circ_0025381	blue	-0.719721	0.170436	0.719316	0.170794	-0.856616	0.0637553	0.135055	0.828566	-0.589611	0.295391	-0.693828	0.193756	-0.0767644	0.902357
hsa_circ_0034698	blue	-0.719695	0.170459	0.826756	0.0842756	-0.923538	0.0250877	0.266037	0.66531	-0.172181	0.781861	-0.120124	0.847421	-0.656627	0.228687
hsa_circ_0023019	blue	-0.718996	0.171077	0.827551	0.0837066	-0.987266	0.00172176	0.109182	0.861262	-0.390434	0.51582	-0.381992	0.525734	-0.4714	0.422831
hsa_circ_0089139	blue	0.718842	0.171214	-0.603393	0.281306	0.539243	0.348317	-0.636951	0.247792	0.046195	0.941204	0.162847	0.793576	0.301033	0.622583
hsa_circ_0007153	blue	0.718776	0.171272	-0.881564	0.0480494	0.99595	0.000309162	-0.15356	0.805252	0.413754	0.488634	0.252994	0.681348	0.578012	0.30738
hsa_circ_0054575	blue	0.718638	0.171394	-0.827398	0.083816	0.966359	0.00736955	-0.110519	0.85957	0.509882	0.380142	0.452893	0.443727	0.378038	0.530391
hsa_circ_0064530	blue	0.718506	0.171511	-0.890311	0.0428843	0.963017	0.00849024	-0.243749	0.69275	0.305196	0.617532	0.093083	0.881654	0.692648	0.194839
hsa_circ_0054443	blue	0.718475	0.171539	-0.907602	0.0332442	0.975042	0.00471547	-0.183961	0.767102	0.541692	0.345694	0.25368	0.680503	0.539122	0.348446
hsa_circ_0078326	blue	0.718377	0.171625	-0.620392	0.264188	0.748092	0.145903	-0.187902	0.762171	0.584811	0.300337	0.835384	0.0781656	-0.131243	0.833377
hsa_circ_0077678	blue	0.718026	0.171936	-0.593459	0.29144	0.666227	0.21952	-0.259469	0.67338	0.680685	0.205912	0.884783	0.0461272	-0.257994	0.675193
hsa_circ_0085784	blue	0.717817	0.172121	-0.868732	0.055954	0.979197	0.00359068	-0.195588	0.752567	0.290652	0.635209	0.165145	0.79069	0.652045	0.233098
hsa_circ_0023029	blue	-0.717565	0.172345	0.632995	0.251683	-0.761686	0.134551	0.179117	0.773167	-0.590631	0.294342	-0.819723	0.0893585	0.107585	0.863284
hsa_circ_0073797	blue	-0.717105	0.172752	0.858466	0.0625439	-0.962041	0.00882695	0.221181	0.720697	-0.246066	0.68989	-0.134567	0.829182	-0.668051	0.217789
hsa_circ_0011711	blue	-0.716832	0.172996	0.928266	0.0228134	-0.966283	0.0073942	0.228835	0.711202	-0.509954	0.380063	-0.152035	0.807171	-0.617116	0.267465
hsa_circ_0005232	blue	0.714903	0.17471	-0.864843	0.0584232	0.956096	0.01097	-0.23504	0.703516	0.248818	0.686495	0.106464	0.864703	0.684803	0.202081
hsa_circ_0054583	blue	0.714501	0.175068	-0.669578	0.216344	0.873191	0.0531643	-0.157276	0.800579	0.153544	0.805273	0.493241	0.398472	0.318643	0.601266
hsa_circ_0074921	blue	0.714482	0.175085	-0.922648	0.0255234	0.971456	0.00576407	-0.213943	0.729692	0.500338	0.390629	0.16366	0.792556	0.614095	0.270496
hsa_circ_0027511	blue	0.714479	0.175087	-0.905143	0.0345669	0.986945	0.00178714	-0.183433	0.767762	0.443575	0.454333	0.188969	0.760837	0.616521	0.268061
hsa_circ_0032233	blue	-0.713867	0.175633	0.859018	0.0621836	-0.893271	0.0411795	0.335487	0.580999	-0.211988	0.732124	-0.00791258	0.989925	-0.713088	0.176328
hsa_circ_0002286	blue	0.713677	0.175803	-0.881017	0.0483789	0.921124	0.0262752	-0.196055	0.751983	0.680112	0.206446	0.367077	0.543343	0.380005	0.528074
hsa_circ_0066446	blue	0.71286	0.176532	-0.681559	0.205097	0.802054	0.102522	-0.157932	0.799754	0.63055	0.254097	0.755275	0.139872	-0.0264434	0.966335
hsa_circ_0024479	blue	0.712444	0.176903	-0.667149	0.218644	0.871064	0.0544894	-0.103016	0.869068	0.355655	0.556902	0.661433	0.224084	0.151954	0.807273
hsa_circ_0008417	blue	0.712044	0.17726	-0.915518	0.0291003	0.944196	0.0156916	-0.280466	0.647638	0.36662	0.543883	0.0337668	0.957015	0.713933	0.175574
hsa_circ_0025389	blue	-0.711536	0.177715	0.721357	0.168992	-0.858047	0.0628172	0.124871	0.841423	-0.595337	0.289517	-0.680907	0.205705	-0.0878847	0.888246
hsa_circ_0064055	blue	0.710455	0.178683	-0.911967	0.0309374	0.965633	0.00760834	-0.23691	0.701203	0.381403	0.526427	0.0823692	0.895243	0.692152	0.195295
hsa_circ_0011211	blue	0.710453	0.178684	-0.910294	0.0318153	0.981576	0.00299365	-0.190378	0.759075	0.456213	0.439963	0.170419	0.784071	0.624769	0.259827
hsa_circ_0054228	blue	0.710247	0.17887	-0.851933	0.0668549	0.975875	0.00448196	-0.180111	0.771922	0.261721	0.670611	0.173864	0.77975	0.647079	0.237906
hsa_circ_0056616	blue	0.71007	0.179028	-0.931106	0.0214814	0.94963	0.0134673	-0.26485	0.666768	0.457067	0.438995	0.0665496	0.915329	0.678826	0.207647
hsa_circ_0064531	blue	0.710045	0.179051	-0.763659	0.132927	0.930561	0.0217353	-0.0868367	0.889575	0.489881	0.402197	0.562713	0.32338	0.262584	0.669551
hsa_circ_0048417	blue	0.709756	0.17931	-0.868262	0.0562506	0.994395	0.000503362	-0.128505	0.836834	0.420989	0.480264	0.281269	0.646656	0.553562	0.333048
hsa_circ_0074528	blue	0.709348	0.179675	-0.885505	0.0456994	0.973663	0.0051106	-0.208745	0.73616	0.315142	0.605493	0.114517	0.854512	0.684055	0.202775
hsa_circ_0005438	blue	0.70853	0.18041	-0.921264	0.0262059	0.945891	0.0149858	-0.27311	0.656638	0.396351	0.508894	0.037848	0.951822	0.707796	0.18107
hsa_circ_0078983	blue	0.70851	0.180428	-0.873045	0.0532552	0.994778	0.000452621	-0.135204	0.828379	0.409607	0.493447	0.256178	0.677428	0.575672	0.309814
hsa_circ_0022159	blue	0.708003	0.180884	-0.838664	0.0758803	0.920606	0.0265324	-0.147667	0.81267	0.651595	0.233533	0.458454	0.437424	0.311677	0.609682
hsa_circ_0027496	blue	0.707442	0.181388	-0.808296	0.0978096	0.982844	0.00269052	-0.0935327	0.881084	0.340936	0.57447	0.372893	0.536463	0.483027	0.409822
hsa_circ_0013266	blue	0.7073	0.181516	-0.842348	0.0733393	0.955124	0.0113345	-0.210159	0.7344	0.21558	0.727656	0.13151	0.83304	0.669618	0.216306
hsa_circ_0001597	blue	0.707098	0.181698	-0.835167	0.0783178	0.948752	0.0138192	-0.21555	0.727693	0.199676	0.747464	0.130742	0.834009	0.667043	0.218745
hsa_circ_0007322	blue	-0.707039	0.181751	0.893425	0.0410911	-0.948894	0.0137621	0.17704	0.775769	-0.614137	0.270454	-0.301797	0.621656	-0.46712	0.427644
hsa_circ_0025523	blue	0.706814	0.181953	-0.89669	0.0392373	0.981648	0.00297626	-0.192137	0.756878	0.371407	0.538218	0.134481	0.82929	0.666719	0.219052
hsa_circ_0045516	blue	0.70654	0.1822	-0.856361	0.0639227	0.990926	0.00103616	-0.142475	0.819211	0.320207	0.599378	0.223076	0.718344	0.612501	0.272098
hsa_circ_0077682	blue	0.706321	0.182398	-0.622915	0.261672	0.699635	0.188453	-0.224098	0.717076	0.700551	0.18762	0.839323	0.0754244	-0.194616	0.753781
hsa_circ_0060552	blue	-0.704822	0.18375	0.929756	0.0221116	-0.951347	0.0127882	0.249486	0.685672	-0.477716	0.415753	-0.0812286	0.89669	-0.665792	0.219933
hsa_circ_0066447	blue	0.704758	0.183809	-0.601671	0.283056	0.697992	0.189949	-0.211827	0.732324	0.653783	0.231422	0.858575	0.0624727	-0.204045	0.742016
hsa_circ_0027497	blue	0.704661	0.183896	-0.821324	0.0881933	0.983699	0.00249226	-0.121205	0.846056	0.277359	0.651438	0.278349	0.650226	0.568905	0.316879
hsa_circ_0023678	blue	-0.703936	0.184551	0.796084	0.107092	-0.978164	0.00386065	0.0914617	0.88371	-0.306634	0.615789	-0.36854	0.541611	-0.48784	0.404465
hsa_circ_0048419	blue	0.703289	0.185137	-0.86911	0.0557154	0.994065	0.000548356	-0.126902	0.838859	0.406054	0.497577	0.255269	0.678546	0.57661	0.308838
hsa_circ_0077679	blue	0.703013	0.185387	-0.550909	0.335864	0.642644	0.242222	-0.243783	0.692708	0.626219	0.258386	0.909147	0.0324213	-0.289002	0.637219
hsa_circ_0023020	blue	-0.702643	0.185722	0.773889	0.124598	-0.96715	0.00711176	0.0824741	0.89511	-0.300808	0.622857	-0.412466	0.490128	-0.444134	0.453695
hsa_circ_0070517	blue	0.702459	0.185888	-0.934134	0.0200906	0.938737	0.0180345	-0.265223	0.66631	0.503812	0.386805	0.0692177	0.91194	0.660237	0.225227
hsa_circ_0076919	blue	0.702101	0.186212	-0.864147	0.0588689	0.85406	0.0654416	-0.244167	0.692235	0.775846	0.123022	0.387768	0.518946	0.289869	0.636163
hsa_circ_0064072	blue	0.70209	0.186223	-0.902715	0.0358889	0.980708	0.00320721	-0.168494	0.786486	0.476061	0.417605	0.194233	0.754259	0.602484	0.28223
hsa_circ_0007443	blue	0.701912	0.186384	-0.911093	0.0313948	0.90053	0.0370921	-0.248516	0.686868	0.691863	0.19556	0.241146	0.695965	0.460637	0.434956
hsa_circ_0074821	blue	0.701145	0.18708	-0.524963	0.363711	0.533145	0.35487	-0.352851	0.560241	0.743463	0.14983	0.934056	0.020126	-0.424048	0.476733
hsa_circ_0066945	blue	-0.700588	0.187586	0.921738	0.0259715	-0.948991	0.0137231	0.21604	0.727085	-0.566329	0.319579	-0.168096	0.786985	-0.581208	0.304064
hsa_circ_0062479	blue	-0.700452	0.187709	0.647506	0.237491	-0.86286	0.0596953	0.131353	0.833239	-0.156118	0.802035	-0.52356	0.365232	-0.285786	0.641142
hsa_circ_0060362	blue	-0.700329	0.187822	0.873462	0.052996	-0.977753	0.00396992	0.181342	0.77038	-0.302953	0.620253	-0.130509	0.834304	-0.677383	0.208998
hsa_circ_0001705	blue	0.699095	0.188944	-0.705	0.18359	0.889755	0.0432071	-0.0762895	0.902959	0.463137	0.432133	0.641396	0.243439	0.168601	0.786351
hsa_circ_0017534	blue	-0.698983	0.189046	0.843806	0.0723411	-0.907929	0.0330696	0.284863	0.642268	-0.186103	0.764421	-0.0262836	0.966539	-0.716364	0.173411
hsa_circ_0047140	blue	0.698978	0.18905	-0.547547	0.339441	0.539541	0.347998	-0.356284	0.556154	0.786024	0.114928	0.907516	0.0332903	-0.403744	0.500266
hsa_circ_0057683	blue	0.697432	0.190459	-0.813963	0.0935895	0.985049	0.0021896	-0.0813607	0.896523	0.358645	0.553347	0.35719	0.555077	0.495295	0.396199
hsa_circ_0078061	blue	0.696922	0.190925	-0.859141	0.0621033	0.986974	0.00178114	-0.144548	0.816598	0.308788	0.613179	0.184253	0.766737	0.642159	0.242695
hsa_circ_0064041	blue	0.696822	0.191017	-0.884045	0.046566	0.983665	0.00250003	-0.168026	0.787073	0.352282	0.560919	0.142148	0.819623	0.665951	0.219781
hsa_circ_0032971	blue	0.696558	0.191257	-0.55204	0.334663	0.571134	0.314547	-0.317328	0.602853	0.754939	0.140152	0.906542	0.0338122	-0.369971	0.539916
hsa_circ_0086192	blue	0.695405	0.192312	-0.886075	0.0453627	0.977083	0.0041502	-0.183095	0.768185	0.337572	0.578499	0.112881	0.856581	0.685719	0.201231
hsa_circ_0072503	blue	0.6953	0.192408	-0.924936	0.0244077	0.948108	0.014079	-0.242608	0.69416	0.461977	0.433442	0.0623768	0.920631	0.680877	0.205732
hsa_circ_0001512	blue	0.694679	0.192977	-0.897206	0.0389469	0.935198	0.0196086	-0.266987	0.664144	0.316578	0.603759	0.00573334	0.9927	0.736959	0.155398
hsa_circ_0002588_T_L	blue	0.69415	0.19346	-0.905732	0.0342488	0.925476	0.0241471	-0.285483	0.641512	0.341229	0.574119	-0.0128448	0.983646	0.739304	0.153383
hsa_circ_0028614	blue	0.693379	0.194168	-0.900782	0.036953	0.92149	0.0260942	-0.289469	0.636651	0.324127	0.594653	-0.0189597	0.975861	0.743314	0.149956
hsa_circ_0060450	blue	-0.693139	0.194388	0.871585	0.0541641	-0.891701	0.0420808	0.322498	0.596616	-0.242639	0.694121	0.0402017	0.948827	-0.74637	0.147361
hsa_circ_0006887	blue	0.691623	0.195781	-0.878436	0.0499411	0.985012	0.00219776	-0.12476	0.841564	0.463291	0.431959	0.243763	0.692733	0.569525	0.31623
hsa_circ_0064043	blue	0.691202	0.196168	-0.86655	0.0573352	0.989652	0.00126168	-0.133501	0.830527	0.345199	0.569371	0.186608	0.76379	0.637358	0.247393
hsa_circ_0077676	blue	0.691159	0.196208	-0.585375	0.299755	0.629631	0.255006	-0.261872	0.670426	0.744121	0.14927	0.868033	0.056395	-0.285455	0.641546
hsa_circ_0017609	blue	0.69086	0.196483	-0.882931	0.0472303	0.930464	0.0217804	-0.169209	0.785589	0.640374	0.244439	0.303221	0.619927	0.446492	0.451007
hsa_circ_0026368	blue	0.69067	0.196658	-0.885205	0.0458768	0.936637	0.0189636	-0.254043	0.680056	0.28591	0.64099	0.0110714	0.985904	0.73897	0.15367
hsa_circ_0073780	blue	-0.690372	0.196932	0.852404	0.0665411	-0.957171	0.0105712	0.195958	0.752105	-0.233315	0.705652	-0.0912165	0.884021	-0.701677	0.186597
hsa_circ_0035019	blue	-0.689094	0.19811	0.849206	0.0686809	-0.908898	0.0325539	0.276307	0.652725	-0.196666	0.75122	-0.00401283	0.994891	-0.733852	0.158078
hsa_circ_0026129	blue	0.688446	0.198708	-0.831614	0.0808181	0.967142	0.00711433	-0.0826301	0.894912	0.505817	0.3846	0.388183	0.518459	0.432509	0.466998
hsa_circ_0025121	blue	0.688213	0.198923	-0.913777	0.0299966	0.950688	0.0130473	-0.194893	0.753434	0.549284	0.337592	0.159285	0.798052	0.593063	0.291846
hsa_circ_0064070	blue	0.688207	0.198929	-0.850701	0.0676779	0.980239	0.00332475	-0.144054	0.817221	0.276435	0.652568	0.159027	0.798377	0.661728	0.223802
hsa_circ_0000241	blue	0.686585	0.200429	-0.83769	0.076557	0.988117	0.00155215	-0.108198	0.862508	0.300267	0.623514	0.22496	0.716006	0.612739	0.271859
hsa_circ_0051735	blue	0.68544	0.20149	-0.910218	0.0318553	0.960536	0.00935509	-0.205292	0.740462	0.421613	0.479543	0.0726527	0.907577	0.690558	0.196761
hsa_circ_0025102	blue	0.685346	0.201577	-0.891716	0.0420722	0.936839	0.0188732	-0.249776	0.685314	0.308754	0.61322	0.00221324	0.997182	0.742958	0.150259
hsa_circ_0013483	blue	0.684956	0.201938	-0.874653	0.0522598	0.9808	0.00318443	-0.154194	0.804455	0.3303	0.587226	0.128251	0.837154	0.67853	0.207924
hsa_circ_0057684	blue	0.684643	0.202229	-0.63845	0.246323	0.601011	0.283728	-0.55453	0.332022	0.00703629	0.991041	0.0525183	0.933162	0.451557	0.445245
hsa_circ_0079451	blue	-0.684484	0.202376	0.855191	0.0646937	-0.991555	0.000930388	0.104071	0.867733	-0.366828	0.543637	-0.229467	0.710418	-0.602031	0.28269
hsa_circ_0013449	blue	0.683506	0.203285	-0.702796	0.185583	0.88515	0.0459096	-0.0584937	0.925566	0.484406	0.408286	0.633594	0.251093	0.168314	0.786712
hsa_circ_0074574	blue	0.683178	0.20359	-0.791829	0.110386	0.976905	0.00419858	-0.0771783	0.901831	0.26309	0.668929	0.30906	0.61285	0.54191	0.34546
hsa_circ_0067120	blue	-0.681534	0.20512	0.86501	0.0583164	-0.939437	0.0177278	0.226616	0.713952	-0.243745	0.692756	-0.0244208	0.96891	-0.737898	0.15459
hsa_circ_0057623	blue	0.681331	0.205309	-0.883611	0.046824	0.927425	0.0232129	-0.257119	0.67627	0.283629	0.643774	-0.0138092	0.982418	0.751449	0.143075
hsa_circ_0045513	blue	0.681258	0.205378	-0.822722	0.0871798	0.978435	0.00378923	-0.0644587	0.917985	0.436504	0.462418	0.360206	0.551491	0.475903	0.417782
hsa_circ_0085554	blue	-0.679862	0.20668	0.878198	0.0500862	-0.956625	0.0107732	0.130716	0.834043	-0.562314	0.3238	-0.269202	0.661427	-0.509459	0.380605
hsa_circ_0021535	blue	-0.679802	0.206736	0.773596	0.124834	-0.845328	0.071303	0.141237	0.820771	-0.716629	0.173175	-0.557631	0.32874	-0.157592	0.800182
hsa_circ_0053013	blue	0.678043	0.208381	-0.46901	0.425517	0.372529	0.536892	-0.699788	0.188313	0.028432	0.963804	0.255718	0.677994	0.0843126	0.892777
hsa_circ_0046935	blue	0.677091	0.209272	-0.761835	0.134429	0.948179	0.0140504	-0.107586	0.863281	0.157189	0.800688	0.261711	0.670624	0.570766	0.314933
hsa_circ_0079894	blue	0.676931	0.209421	-0.882138	0.0477052	0.97983	0.00342833	-0.124662	0.841687	0.450739	0.446174	0.191252	0.757983	0.609432	0.275192
hsa_circ_0034573	blue	-0.676571	0.209759	0.865534	0.0579822	-0.964296	0.00805512	0.17453	0.778914	-0.275238	0.654033	-0.0737889	0.906134	-0.716153	0.173598
hsa_circ_0031785	blue	-0.676254	0.210057	0.86551	0.0579973	-0.911785	0.0310323	0.267183	0.663904	-0.23548	0.702972	0.0294068	0.962564	-0.757699	0.137853
hsa_circ_0085553	blue	-0.675402	0.210856	0.860625	0.0611385	-0.947823	0.0141947	0.114006	0.855158	-0.580804	0.304483	-0.317305	0.602881	-0.460818	0.434752
hsa_circ_0091241	blue	-0.675212	0.211034	0.902185	0.0361797	-0.920365	0.0266524	0.266762	0.66442	-0.348981	0.564856	0.0340819	0.956614	-0.751526	0.14301
hsa_circ_0025871	blue	-0.675048	0.211188	0.905678	0.0342775	-0.853277	0.0659603	0.280534	0.647555	-0.718144	0.171832	-0.1716	0.78259	-0.471415	0.422814
hsa_circ_0066954	blue	-0.674777	0.211443	0.923689	0.0250138	-0.919419	0.0271244	0.257271	0.676082	-0.488098	0.404177	-0.0155719	0.980174	-0.689729	0.197525
hsa_circ_0064064	blue	0.674724	0.211493	-0.777863	0.121405	0.912064	0.0308868	-0.19536	0.752851	0.101872	0.870518	0.116659	0.851802	0.66265	0.222923
hsa_circ_0006057	blue	0.674709	0.211507	-0.888401	0.0439966	0.932791	0.0207038	-0.24134	0.695726	0.306173	0.616348	-0.0131119	0.983306	0.752549	0.142151
hsa_circ_0064052	blue	0.673828	0.212335	-0.864983	0.0583335	0.974659	0.00482407	-0.148448	0.811687	0.29885	0.625235	0.1042	0.867569	0.697693	0.190221
hsa_circ_0041670	blue	0.67352	0.212625	-0.904115	0.0351249	0.942859	0.0162554	-0.224395	0.716708	0.377495	0.531031	0.0109369	0.986075	0.731411	0.160194
hsa_circ_0073787	blue	-0.673236	0.212893	0.817506	0.0909802	-0.947368	0.0143798	0.16647	0.789027	-0.174675	0.778733	-0.104348	0.867382	-0.692596	0.194887
hsa_circ_0026366	blue	0.672527	0.21356	-0.85368	0.0656934	0.890639	0.0426944	-0.289566	0.636533	0.207702	0.73746	-0.0517525	0.934136	0.761192	0.13496
hsa_circ_0019069	blue	0.672327	0.213749	-0.883604	0.0468286	0.84031	0.0747421	-0.261495	0.670888	0.757468	0.138045	0.247572	0.688032	0.393607	0.512103
hsa_circ_0054663	blue	0.671426	0.214598	-0.84698	0.0701824	0.984091	0.00240306	-0.0759941	0.903334	0.428026	0.472151	0.272827	0.656985	0.552229	0.334462
hsa_circ_0064647	blue	0.671008	0.214993	-0.813278	0.0940963	0.942935	0.016223	-0.0683254	0.913073	0.550786	0.335994	0.418495	0.483146	0.380973	0.526934
hsa_circ_0066445	blue	0.670667	0.215315	-0.592152	0.29278	0.703784	0.184689	-0.156672	0.801338	0.645048	0.23988	0.830768	0.0814171	-0.173502	0.780204
hsa_circ_0071403	blue	0.670193	0.215762	-0.878509	0.0498968	0.934964	0.0197143	-0.227553	0.712791	0.281852	0.645944	-0.0086099	0.989038	0.754924	0.140164
hsa_circ_0026360	blue	0.669929	0.216012	-0.837103	0.0769654	0.869975	0.0551719	-0.308258	0.613822	0.17415	0.779391	-0.0623546	0.920659	0.75661	0.138758
hsa_circ_0007028	blue	-0.669643	0.216283	0.910922	0.0314845	-0.946859	0.0145876	0.199731	0.747396	-0.463252	0.432003	-0.0607096	0.92275	-0.682366	0.204346
hsa_circ_0034563	blue	-0.669207	0.216695	0.826412	0.0845216	-0.945929	0.0149703	0.172466	0.781503	-0.184356	0.766607	-0.0774841	0.901443	-0.711396	0.17784
hsa_circ_0035018	blue	-0.669069	0.216825	0.808903	0.0973547	-0.882964	0.0472102	0.26639	0.664877	-0.12363	0.842991	0.00504125	0.993581	-0.730471	0.16101
hsa_circ_0005176	blue	0.668884	0.217	-0.872142	0.0538164	0.974748	0.00479859	-0.105252	0.866237	0.476847	0.416725	0.222303	0.719305	0.57667	0.308776
hsa_circ_0041671	blue	0.667716	0.218107	-0.847409	0.0698924	0.986105	0.00196201	-0.0757418	0.903655	0.40326	0.50083	0.247609	0.687986	0.5781	0.307289
hsa_circ_0071353	blue	0.667622	0.218196	-0.736868	0.155476	0.899819	0.0374868	-0.045722	0.941805	0.534627	0.353274	0.567788	0.31805	0.226763	0.71377
hsa_circ_0069802	blue	-0.667529	0.218284	0.890384	0.0428422	-0.912432	0.0306945	0.180815	0.77104	-0.641827	0.243019	-0.219843	0.722358	-0.497844	0.393381
hsa_circ_0090955	blue	-0.666893	0.218887	0.89704	0.0390404	-0.87784	0.0503045	0.230239	0.709462	-0.689183	0.198028	-0.192319	0.75665	-0.481709	0.411292
hsa_circ_0042197	blue	0.665449	0.220259	-0.84103	0.0742456	0.984544	0.00230118	-0.0667811	0.915035	0.4085	0.494733	0.264953	0.666641	0.562253	0.323865
hsa_circ_0005284	blue	-0.665448	0.220259	0.760764	0.135313	-0.965503	0.00765145	0.0440559	0.943924	-0.243243	0.693375	-0.339868	0.575748	-0.511395	0.378485
hsa_circ_0058321	blue	0.664838	0.220839	-0.840907	0.0743303	0.930869	0.0215915	-0.205792	0.739839	0.195613	0.752536	0.0167459	0.978679	0.744795	0.148697
hsa_circ_0000994	blue	0.664778	0.220897	-0.835636	0.0779896	0.952299	0.0124164	-0.162792	0.793647	0.206801	0.738582	0.0699697	0.910985	0.719803	0.170364
hsa_circ_0064069	blue	0.664317	0.221335	-0.865217	0.0581842	0.983575	0.00252071	-0.100464	0.872301	0.390921	0.515249	0.175829	0.777287	0.634992	0.249717
hsa_circ_0000539	blue	-0.663762	0.221863	0.833875	0.079224	-0.953254	0.012047	0.1584	0.799165	-0.205598	0.74008	-0.0737645	0.906165	-0.71788	0.172065
hsa_circ_0009091	blue	0.663062	0.222531	-0.506352	0.384013	0.60572	0.278946	-0.208378	0.736617	0.615278	0.269308	0.916464	0.0286173	-0.323616	0.595269
hsa_circ_0017678	blue	0.662214	0.223339	-0.877336	0.050612	0.953027	0.0121346	-0.183199	0.768056	0.304411	0.618484	0.0243476	0.969003	0.74174	0.151298
hsa_circ_0057612	blue	0.662028	0.223517	-0.871096	0.0544696	0.916547	0.0285751	-0.244754	0.691509	0.259208	0.673701	-0.0434624	0.944679	0.770237	0.127552
hsa_circ_0071683	blue	-0.661808	0.223726	0.903556	0.0354294	-0.903667	0.035369	0.274177	0.655332	-0.372025	0.537488	0.0634385	0.919282	-0.757228	0.138244
hsa_circ_0073794	blue	-0.660616	0.224865	0.794599	0.108239	-0.949021	0.0137112	0.128011	0.837458	-0.154972	0.803476	-0.137002	0.826111	-0.67189	0.214161
hsa_circ_0001821_T_R	blue	-0.658859	0.226547	0.889531	0.0433373	-0.909853	0.0320481	0.176693	0.776204	-0.633238	0.251444	-0.197481	0.750204	-0.515148	0.374385
hsa_circ_0073805	blue	-0.658837	0.226567	0.807648	0.0982957	-0.945448	0.0151692	0.145619	0.81525	-0.161271	0.795557	-0.095993	0.877966	-0.700429	0.18773
hsa_circ_0062011	blue	0.658152	0.227224	-0.649688	0.235377	0.865394	0.0580714	-0.0226976	0.971103	0.392563	0.513325	0.646187	0.238772	0.156433	0.801639
hsa_circ_0085537	blue	-0.657918	0.227448	0.844609	0.071793	-0.937135	0.0187416	0.0916817	0.883431	-0.585116	0.300022	-0.325029	0.593567	-0.445525	0.452108
hsa_circ_0074576	blue	0.657566	0.227786	-0.712391	0.176951	0.938563	0.0181107	-0.0295335	0.962402	0.207715	0.737443	0.404428	0.49947	0.442129	0.455984
hsa_circ_0066599	blue	0.656981	0.228347	-0.819469	0.089544	0.956085	0.0109742	-0.133145	0.830976	0.19128	0.757948	0.0969998	0.87669	0.704535	0.184009
hsa_circ_0064046	blue	0.656824	0.228497	-0.767274	0.129965	0.95823	0.0101835	-0.0140823	0.98207	0.396639	0.508557	0.423648	0.477195	0.415125	0.487046
hsa_circ_0019068	blue	0.654443	0.230787	-0.825225	0.0853745	0.976159	0.00440307	-0.0906615	0.884724	0.24894	0.686345	0.150222	0.809454	0.671292	0.214725
hsa_circ_0078329	blue	0.654079	0.231137	-0.885246	0.0458526	0.906381	0.0338989	-0.170995	0.783348	0.636622	0.248116	0.20041	0.746548	0.509488	0.380574
hsa_circ_0057618	blue	0.653241	0.231944	-0.86461	0.0585722	0.919855	0.0269063	-0.224862	0.716128	0.249306	0.685893	-0.0426384	0.945728	0.774556	0.12406
hsa_circ_0060532	blue	-0.65264	0.232524	0.584402	0.300759	-0.763694	0.132898	0.213264	0.730537	0.0470114	0.940165	-0.330811	0.586613	-0.385069	0.522116
hsa_circ_0006228	blue	0.651455	0.233668	-0.82919	0.0825374	0.897414	0.0388301	-0.109655	0.860664	0.659081	0.226333	0.368244	0.54196	0.364846	0.545986
hsa_circ_0072511	blue	0.65118	0.233934	-0.886534	0.0450918	0.934804	0.0197866	-0.203629	0.742534	0.332386	0.58472	-0.0221504	0.9718	0.75881	0.13693
hsa_circ_0043653	blue	-0.650843	0.23426	0.876108	0.0513637	-0.970868	0.00594268	0.111586	0.85822	-0.418869	0.482713	-0.12761	0.837964	-0.65847	0.226919
hsa_circ_0057222	blue	0.650688	0.234409	-0.874846	0.0521405	0.904187	0.0350854	-0.251735	0.682899	0.277146	0.651697	-0.0748855	0.904742	0.782106	0.118025
hsa_circ_0001744	blue	0.650554	0.234539	-0.564087	0.321934	0.731959	0.159718	-0.089123	0.886675	0.521569	0.367393	0.815654	0.0923413	-0.116217	0.852361
hsa_circ_0075043	blue	0.650231	0.234852	-0.74907	0.145077	0.960179	0.00948169	-0.00585581	0.992544	0.305454	0.61722	0.393624	0.512083	0.4552	0.44111
hsa_circ_0074188	blue	-0.649734	0.235333	0.765554	0.131372	-0.919423	0.0271226	0.0292588	0.962752	-0.536053	0.351741	-0.480754	0.412357	-0.314127	0.60672
hsa_circ_0017533	blue	-0.648786	0.236251	0.811928	0.0950981	-0.890993	0.0424894	0.233502	0.70542	-0.130779	0.833962	0.0309293	0.960626	-0.758225	0.137416
hsa_circ_0024901	blue	0.648692	0.236341	-0.6934	0.194149	0.877923	0.0502534	-0.0174581	0.977773	0.497799	0.393431	0.605226	0.279446	0.18436	0.766602
hsa_circ_0073789	blue	-0.648593	0.236437	0.80546	0.099942	-0.933384	0.0204323	0.155088	0.80333	-0.145174	0.815811	-0.0561393	0.928559	-0.724462	0.16626
hsa_circ_0021480	blue	0.64764	0.237362	-0.763638	0.132944	0.852536	0.0664528	-0.25544	0.678336	0.0531997	0.932296	-0.0055895	0.992883	0.716019	0.173718
hsa_circ_0027565	blue	0.646823	0.238155	-0.795266	0.107724	0.889883	0.0431327	-0.220179	0.721942	0.104179	0.867596	-0.00846813	0.989218	0.743622	0.149694
hsa_circ_0064649	blue	0.646686	0.238287	-0.789397	0.112283	0.886231	0.0452704	-0.077809	0.901031	0.647055	0.237929	0.453026	0.443577	0.289687	0.636385
hsa_circ_0034843	blue	0.646483	0.238484	-0.851934	0.0668543	0.780562	0.119251	-0.276641	0.652316	0.808307	0.0978014	0.26094	0.67157	0.323552	0.595345
hsa_circ_0073779	blue	-0.645674	0.239271	0.775725	0.123119	-0.940628	0.017211	0.109986	0.860244	-0.126311	0.839604	-0.133135	0.83099	-0.672802	0.213301
hsa_circ_0000414	blue	0.644266	0.240641	-0.807555	0.0983651	0.977141	0.0041344	-0.0575459	0.926771	0.246955	0.688793	0.185224	0.765522	0.645243	0.23969
hsa_circ_0034566	blue	-0.64371	0.241182	0.783869	0.116628	-0.943499	0.0159848	0.110474	0.859627	-0.136188	0.827138	-0.117833	0.850319	-0.686094	0.200884
hsa_circ_0026365	blue	0.64358	0.241309	-0.850574	0.0677629	0.894867	0.0402692	-0.246328	0.689567	0.213466	0.730285	-0.080069	0.898162	0.788211	0.11321
hsa_circ_0003881	blue	-0.643531	0.241357	0.853097	0.0660803	-0.777908	0.121369	0.279554	0.648753	-0.806195	0.0993882	-0.247345	0.688311	-0.332494	0.584591
hsa_circ_0073807	blue	-0.643438	0.241447	0.759036	0.136743	-0.944348	0.0156278	0.0813897	0.896486	-0.127967	0.837513	-0.185033	0.76576	-0.63474	0.249965
hsa_circ_0043256	blue	-0.643289	0.241593	0.863091	0.0595466	-0.95136	0.012783	0.154052	0.804633	-0.282393	0.645284	-0.0146665	0.981327	-0.752444	0.14224
hsa_circ_0072508	blue	0.642093	0.242759	-0.884012	0.0465856	0.944881	0.0154052	-0.168877	0.786005	0.355587	0.556983	0.00287019	0.996346	0.744806	0.148687
hsa_circ_0035434	blue	0.642061	0.242791	-0.847345	0.0699357	0.977089	0.00414853	-0.0847825	0.892181	0.315726	0.604787	0.120933	0.8464	0.685764	0.20119
hsa_circ_0091183	blue	0.641451	0.243386	-0.732898	0.158904	0.953811	0.0118335	0.00452972	0.994233	0.273219	0.656505	0.391706	0.514329	0.456562	0.439567
hsa_circ_0074212	blue	0.640218	0.244591	-0.89577	0.0397572	0.933966	0.0201668	-0.16115	0.795709	0.497652	0.393594	0.0680979	0.913362	0.661411	0.224106
hsa_circ_0086750	blue	-0.640194	0.244615	0.704751	0.183815	-0.899266	0.0377941	0.105475	0.865954	-0.0460316	0.941411	-0.212186	0.731878	-0.586005	0.299104
hsa_circ_0030198	blue	0.640053	0.244753	-0.808811	0.0974233	0.960823	0.00925376	-0.0942602	0.880162	0.192717	0.756153	0.107958	0.862812	0.700783	0.187409
hsa_circ_0026377	blue	0.640028	0.244777	-0.810663	0.0960401	0.975475	0.00459339	-0.0603231	0.923241	0.242927	0.693766	0.163489	0.79277	0.6619	0.223639
hsa_circ_0011203	blue	0.639705	0.245094	-0.878872	0.0496765	0.949614	0.0134736	-0.155051	0.803377	0.346569	0.567734	0.0129293	0.983538	0.742549	0.150609
hsa_circ_0045558	blue	-0.639015	0.245768	0.772212	0.125952	-0.926269	0.0237656	0.127419	0.838205	-0.102345	0.869919	-0.0935644	0.881044	-0.695585	0.192147
hsa_circ_0026359	blue	0.638334	0.246436	-0.864321	0.058757	0.901146	0.0367516	-0.236119	0.702181	0.255859	0.67782	-0.0859051	0.890757	0.792164	0.110126
hsa_circ_0012099	blue	-0.637849	0.246911	0.893756	0.0409018	-0.934939	0.0197258	0.15597	0.802221	-0.492575	0.39921	-0.0672159	0.914483	-0.663896	0.221735
hsa_circ_0062005	blue	0.637298	0.247452	-0.686496	0.200512	0.916657	0.028519	0.0188236	0.976034	0.323362	0.595574	0.513927	0.375717	0.31894	0.600907
hsa_circ_0046921	blue	0.637265	0.247484	-0.814787	0.0929805	0.980481	0.00326389	-0.0268605	0.965804	0.348809	0.56506	0.24102	0.696121	0.588513	0.29652
hsa_circ_0005505	blue	0.637005	0.24774	-0.774734	0.123916	0.946621	0.0146853	-0.0875564	0.888662	0.135597	0.827883	0.137377	0.825638	0.673812	0.21235
hsa_circ_0046932	blue	0.636664	0.248075	-0.859792	0.0616796	0.943716	0.0158932	-0.158141	0.799491	0.270215	0.660186	-0.0067969	0.991346	0.764976	0.131846
hsa_circ_0024481	blue	0.636576	0.248161	-0.602481	0.282233	0.675133	0.211108	-0.154166	0.80449	0.733523	0.158363	0.778989	0.120505	-0.169537	0.785177
hsa_circ_0073777	blue	-0.636456	0.248278	0.804833	0.100416	-0.934453	0.0199457	0.138937	0.823671	-0.147336	0.813087	-0.0411285	0.947648	-0.7377	0.154761
hsa_circ_0006357	blue	-0.635972	0.248754	0.753576	0.141292	-0.958062	0.0102445	0.0332203	0.95771	-0.174063	0.7795	-0.245191	0.69097	-0.592411	0.292514
hsa_circ_0057228	blue	0.634573	0.25013	-0.860223	0.0613995	0.927216	0.0233123	-0.185541	0.765124	0.258016	0.675166	-0.0435676	0.944546	0.781552	0.118464
hsa_circ_0036577	blue	0.632768	0.251907	-0.883957	0.0466183	0.918687	0.0274919	-0.203409	0.742809	0.342287	0.572852	-0.0582358	0.925894	0.772696	0.125561
hsa_circ_0027512	blue	0.631174	0.25348	-0.863258	0.059439	0.965092	0.00778806	-0.101069	0.871534	0.353327	0.559673	0.0710987	0.909551	0.709514	0.179526
hsa_circ_0073795	blue	-0.631012	0.25364	0.792461	0.109895	-0.930293	0.0218602	0.129985	0.834965	-0.127548	0.838042	-0.0467447	0.940505	-0.732918	0.158887
hsa_circ_0026361	blue	0.630879	0.253771	-0.835376	0.0781716	0.883912	0.0466448	-0.239688	0.697767	0.18272	0.768654	-0.0962155	0.877684	0.7968	0.106541
hsa_circ_0004933	blue	0.630506	0.25414	-0.870332	0.0549478	0.954774	0.0114668	-0.127027	0.8387	0.345608	0.568882	0.0289962	0.963086	0.73504	0.157052
hsa_circ_0074575	blue	0.630475	0.254171	-0.626115	0.25849	0.879195	0.0494802	0.00779755	0.990072	0.2026	0.743817	0.531166	0.357004	0.291062	0.63471
hsa_circ_0026367	blue	0.630097	0.254545	-0.838676	0.0758726	0.882993	0.0471934	-0.242055	0.694842	0.191055	0.75823	-0.10158	0.870887	0.799001	0.104852
hsa_circ_0008381	blue	0.629421	0.255213	-0.779176	0.120356	0.957403	0.0104859	-0.0604391	0.923093	0.163343	0.792953	0.14902	0.810967	0.670275	0.215685
hsa_circ_0086453	blue	0.629196	0.255436	-0.728205	0.162984	0.947726	0.014234	-0.0162418	0.979321	0.157445	0.800366	0.281394	0.646504	0.557428	0.328955
hsa_circ_0013258	blue	0.628528	0.256097	-0.849894	0.0682184	0.972795	0.00536437	-0.0679217	0.913586	0.361895	0.549486	0.123516	0.843136	0.67353	0.212615
hsa_circ_0064528	blue	0.627789	0.256829	-0.779581	0.120033	0.973897	0.00504263	0.00193852	0.997532	0.29856	0.625587	0.278957	0.649483	0.560843	0.32535
hsa_circ_0064049	blue	0.627435	0.25718	-0.857785	0.0629887	0.965556	0.00763384	-0.0933093	0.881368	0.339677	0.575977	0.070395	0.910444	0.712812	0.176575
hsa_circ_0004761	blue	0.626653	0.257956	-0.479793	0.413431	0.656219	0.229078	-0.098435	0.874871	0.458539	0.437329	0.872116	0.0538326	-0.217202	0.72564
hsa_circ_0006550	blue	0.626263	0.258342	-0.79645	0.10681	0.968149	0.00679105	-0.0486526	0.938078	0.209633	0.735055	0.145389	0.815539	0.675718	0.210559
hsa_circ_0057335	blue	0.626161	0.258444	-0.787979	0.113392	0.900624	0.0370401	-0.173497	0.78021	0.0991128	0.874013	-0.0110352	0.98595	0.757165	0.138297
hsa_circ_0027510	blue	0.626083	0.258521	-0.857601	0.0631096	0.967383	0.00703668	-0.0799323	0.898335	0.373618	0.535606	0.0992208	0.873876	0.686354	0.200643
hsa_circ_0082060	blue	-0.625651	0.258951	0.753868	0.141047	-0.965555	0.00763439	-0.012418	0.984189	-0.262616	0.669511	-0.310502	0.611104	-0.534057	0.353889
hsa_circ_0069763	blue	0.625337	0.259262	-0.870858	0.0546181	0.955534	0.0111803	-0.111333	0.85854	0.382268	0.525409	0.0502407	0.936059	0.713457	0.175999
hsa_circ_0051740	blue	0.625022	0.259575	-0.756009	0.139259	0.94186	0.0166811	0.0183851	0.976593	0.436489	0.462434	0.415512	0.486598	0.402711	0.501471
hsa_circ_0065034	blue	-0.624866	0.25973	0.878666	0.0498011	-0.947019	0.0145222	0.123618	0.843006	-0.420459	0.480875	-0.0466854	0.94058	-0.702838	0.185544
hsa_circ_0057224	blue	0.624864	0.259733	-0.766617	0.130502	0.789651	0.112084	-0.330548	0.586929	0.0639381	0.918647	-0.126811	0.838973	0.756149	0.139143
hsa_circ_0071496	blue	0.624768	0.259828	-0.899231	0.0378137	0.896722	0.0392194	-0.204558	0.741377	0.50775	0.382479	-0.00885704	0.988723	0.688812	0.19837
hsa_circ_0025522	blue	0.624474	0.26012	-0.839056	0.0756091	0.95878	0.0099836	-0.100524	0.872225	0.254702	0.679245	0.0414662	0.947219	0.743102	0.150137
hsa_circ_0066935	blue	-0.624423	0.260171	0.887065	0.0447795	-0.932751	0.0207221	0.151433	0.807929	-0.436565	0.462347	-0.0155059	0.980258	-0.712478	0.176873
hsa_circ_0075045	blue	0.624063	0.260529	-0.799858	0.104196	0.974948	0.00474184	-0.00279543	0.996441	0.351429	0.561935	0.258072	0.675098	0.570403	0.315312
hsa_circ_0054659	blue	0.622532	0.262053	-0.709545	0.179499	0.922333	0.0256781	0.0344508	0.956144	0.393217	0.51256	0.486805	0.405616	0.335566	0.580904
hsa_circ_0078189	blue	0.622301	0.262284	-0.534788	0.353101	0.723697	0.166931	-0.0483292	0.938489	0.476395	0.417231	0.807059	0.0987378	-0.108114	0.862614
hsa_circ_0035433	blue	0.62227	0.262314	-0.820698	0.0886485	0.977383	0.00406928	-0.0283906	0.963857	0.326228	0.592123	0.175956	0.777128	0.641814	0.243032
hsa_circ_0035016	blue	-0.62148	0.263102	0.756623	0.138748	-0.864549	0.0586112	0.202506	0.743934	-0.0427866	0.945539	0.0207878	0.973534	-0.74187	0.151188
hsa_circ_0073778	blue	-0.621453	0.263129	0.760573	0.135471	-0.931835	0.0211438	0.0864644	0.890047	-0.099577	0.873424	-0.103993	0.867831	-0.693676	0.193896
hsa_circ_0054657	blue	0.621374	0.263207	-0.732467	0.159277	0.913802	0.0299835	0.0183042	0.976696	0.483105	0.409734	0.480248	0.412923	0.319358	0.600403
hsa_circ_0064635	blue	0.620447	0.264133	-0.840821	0.0743898	0.961522	0.00900794	-0.0429521	0.945328	0.451047	0.445824	0.195723	0.752398	0.592815	0.292101
hsa_circ_0085777	blue	0.619987	0.264592	-0.846413	0.0705664	0.939351	0.0177657	-0.137159	0.825913	0.246485	0.689373	-0.0203202	0.974129	0.776473	0.122519
hsa_circ_0002189	blue	-0.619505	0.265074	0.672845	0.21326	-0.878588	0.0498486	0.0878966	0.888231	-0.00637702	0.991881	-0.211854	0.732291	-0.575233	0.310271
hsa_circ_0025750	blue	0.619006	0.265573	-0.840156	0.0748483	0.952492	0.0123412	-0.106658	0.864456	0.251429	0.683277	0.0181012	0.976954	0.756904	0.138514
hsa_circ_0025114	blue	0.618735	0.265844	-0.8904	0.0428327	0.915374	0.0291743	-0.172683	0.781231	0.451676	0.445109	-0.0143581	0.981719	0.718766	0.171281
hsa_circ_0006708	blue	0.618715	0.265864	-0.772252	0.125919	0.951226	0.0128355	-0.0551145	0.929862	0.144851	0.816217	0.128234	0.837175	0.684781	0.202101
hsa_circ_0002759	blue	0.618673	0.265906	-0.746576	0.147186	0.961951	0.00885835	0.0112789	0.98564	0.217497	0.725274	0.27836	0.650213	0.563779	0.322259
hsa_circ_0070812	blue	-0.618427	0.266152	0.896551	0.0393156	-0.883165	0.0470901	0.208211	0.736826	-0.537133	0.350581	0.00514822	0.993445	-0.669645	0.21628
hsa_circ_0054658	blue	0.618264	0.266315	-0.81344	0.0939763	0.969386	0.00640028	-0.00863561	0.989005	0.40077	0.503733	0.24181	0.695145	0.571083	0.314602
hsa_circ_0060328	blue	0.617673	0.266907	-0.816476	0.091736	0.916284	0.0287087	-0.158142	0.799489	0.158567	0.798956	-0.0391892	0.950115	0.784725	0.115952
hsa_circ_0074577	blue	0.617166	0.267415	-0.695414	0.192304	0.906436	0.0338695	-0.0581976	0.925942	0.045633	0.941918	0.210871	0.733514	0.594796	0.29007
hsa_circ_0065035	blue	-0.617047	0.267533	0.874731	0.0522114	-0.943723	0.01589	0.113839	0.85537	-0.427409	0.472862	-0.0467403	0.94051	-0.699242	0.18881
hsa_circ_0054656	blue	0.615718	0.268866	-0.779382	0.120191	0.953037	0.0121305	0.017053	0.978289	0.431963	0.467626	0.342229	0.572922	0.472096	0.42205
hsa_circ_0072342	blue	0.614615	0.269974	-0.741658	0.151369	0.893055	0.0413028	0.00100192	0.998724	0.556243	0.330208	0.47486	0.41895	0.294288	0.630782
hsa_circ_0070187	blue	0.614534	0.270055	-0.477276	0.416245	0.717325	0.172557	-0.0431262	0.945107	0.238793	0.698874	0.758928	0.136832	-0.0383133	0.95123
hsa_circ_0023681	blue	-0.614174	0.270416	0.699713	0.188381	-0.935162	0.0196251	-0.0461148	0.941306	-0.280334	0.647799	-0.425657	0.474879	-0.41349	0.488941
hsa_circ_0077677	blue	0.614149	0.270442	-0.486786	0.405637	0.606877	0.277775	-0.132761	0.831462	0.605484	0.279186	0.886763	0.0449571	-0.294672	0.630315
hsa_circ_0074237	blue	0.613841	0.270751	-0.66573	0.219992	0.818657	0.090137	-0.0153617	0.980442	0.592859	0.292055	0.629119	0.255512	0.100043	0.872834
hsa_circ_0056156	blue	-0.613834	0.270758	0.879332	0.049397	-0.900273	0.0372346	0.204151	0.741884	-0.350844	0.562633	0.0933096	0.881367	-0.783976	0.116543
hsa_circ_0021482	blue	0.613322	0.271273	-0.656675	0.228641	0.738872	0.153754	-0.302864	0.620361	-0.0740736	0.905773	-0.00302847	0.996144	0.634729	0.249976
hsa_circ_0056040	blue	-0.613075	0.271521	0.868852	0.055878	-0.870597	0.0547817	0.250375	0.684575	-0.301573	0.621927	0.143865	0.817459	-0.805467	0.0999374
hsa_circ_0085778	blue	0.61265	0.271949	-0.748712	0.145379	0.919293	0.0271876	-0.0895228	0.886169	0.0727019	0.907515	0.0855308	0.891232	0.701873	0.186419
hsa_circ_0004089	blue	0.612419	0.272182	-0.819044	0.0898542	0.920512	0.0265791	-0.145979	0.814796	0.169612	0.785083	-0.0406995	0.948194	0.78827	0.113164
hsa_circ_0023676	blue	-0.612018	0.272585	0.709762	0.179304	-0.944761	0.0154553	-0.040634	0.948277	-0.238117	0.69971	-0.370249	0.539588	-0.472694	0.421378
hsa_circ_0025519	blue	0.611591	0.273016	-0.819391	0.0896007	0.965243	0.00773784	-0.0550286	0.929971	0.246696	0.689113	0.0801887	0.89801	0.720049	0.170146
hsa_circ_0081979	blue	0.611157	0.273453	-0.774841	0.123831	0.943355	0.0160453	-0.0660266	0.915993	0.130886	0.833827	0.0860666	0.890552	0.713892	0.17561
hsa_circ_0079891	blue	0.610012	0.274608	-0.795102	0.10785	0.93229	0.0209342	-0.00566209	0.992791	0.518618	0.370603	0.330489	0.586999	0.449921	0.447104
hsa_circ_0001055	blue	0.60995	0.27467	-0.83429	0.0789324	0.936295	0.0191162	-0.1231	0.84366	0.22163	0.720139	-0.0257608	0.967204	0.782505	0.117708
hsa_circ_0077683	blue	0.609	0.275629	-0.548548	0.338375	0.59108	0.29388	-0.183243	0.768	0.768746	0.128765	0.809978	0.0965511	-0.272655	0.657195
hsa_circ_0022211	blue	0.608991	0.275637	-0.785329	0.115476	0.969012	0.00651762	0.0201318	0.974369	0.346135	0.568252	0.263767	0.668098	0.562291	0.323825
hsa_circ_0086189	blue	0.607819	0.276822	-0.86439	0.0587126	0.91649	0.0286037	-0.166385	0.789134	0.304259	0.618668	-0.0761231	0.903171	0.792273	0.110042
hsa_circ_0026357	blue	0.6069	0.277751	-0.825883	0.0849017	0.870626	0.0547634	-0.225752	0.715024	0.173298	0.78046	-0.133318	0.830759	0.817317	0.0911187
hsa_circ_0003631	blue	0.606749	0.277905	-0.860657	0.0611183	0.945876	0.0149922	-0.103378	0.868609	0.34707	0.567136	0.00764181	0.99027	0.745241	0.148317
hsa_circ_0075548	blue	0.606739	0.277914	-0.859686	0.0617486	0.915349	0.0291869	-0.166102	0.789489	0.286177	0.640665	-0.0804999	0.897615	0.797597	0.105928
hsa_circ_0054662	blue	0.606497	0.278159	-0.794571	0.10826	0.964156	0.00810247	0.015915	0.979737	0.391343	0.514755	0.263302	0.668668	0.551494	0.335242
hsa_circ_0010136	blue	-0.606468	0.278189	0.804504	0.100664	-0.923688	0.0250144	0.0193842	0.975321	-0.546282	0.34079	-0.308319	0.613747	-0.455821	0.440406
hsa_circ_0085776	blue	0.606085	0.278577	-0.839018	0.0756353	0.925196	0.0242823	-0.140615	0.821555	0.227054	0.713409	-0.0563868	0.928244	0.796367	0.106875
hsa_circ_0076807	blue	0.604053	0.280636	-0.863813	0.0590828	0.933339	0.0204529	-0.126793	0.838995	0.336166	0.580184	-0.0318336	0.959475	0.767318	0.129929
hsa_circ_0084011	blue	0.603349	0.281351	-0.602062	0.282658	0.653698	0.231504	-0.14151	0.820427	0.771615	0.126435	0.72828	0.162919	-0.152267	0.80688
hsa_circ_0056024	blue	-0.603302	0.281399	0.880597	0.0486319	-0.857789	0.0629863	0.253172	0.681128	-0.381558	0.526245	0.145553	0.815332	-0.783619	0.116826
hsa_circ_0071543	blue	0.602799	0.28191	-0.644305	0.240603	0.877745	0.0503624	-0.0360874	0.954062	0.0103191	0.986862	0.27063	0.659677	0.528129	0.360283
hsa_circ_0064648	blue	0.602675	0.282036	-0.778555	0.120851	0.90361	0.0353996	-0.0093844	0.988052	0.571669	0.313989	0.372968	0.536374	0.382916	0.524647
hsa_circ_0056032	blue	-0.602657	0.282053	0.875179	0.0519355	-0.914841	0.029448	0.157103	0.800796	-0.37795	0.530495	0.0577269	0.926541	-0.765083	0.131758
hsa_circ_0071685	blue	-0.60222	0.282498	0.87148	0.0542294	-0.859773	0.0616921	0.250392	0.684555	-0.333892	0.582913	0.157231	0.800636	-0.802097	0.10249
hsa_circ_0054660	blue	0.601137	0.283599	-0.785381	0.115435	0.960828	0.00925187	0.0268912	0.965765	0.389251	0.517207	0.275415	0.653815	0.539546	0.347992
hsa_circ_0021508	blue	0.601054	0.283684	-0.833012	0.0798311	0.905979	0.0341152	-0.0645356	0.917888	0.588001	0.297047	0.226162	0.714515	0.499232	0.39185
hsa_circ_0055449	blue	0.600841	0.2839	-0.880254	0.0488387	0.904584	0.0348699	-0.167614	0.78759	0.415382	0.486748	-0.0583826	0.925707	0.750809	0.143613
hsa_circ_0017539	blue	-0.600363	0.284387	0.768553	0.128922	-0.871662	0.0541158	0.177678	0.774969	-0.0618317	0.921324	0.0657204	0.916382	-0.78215	0.117989
hsa_circ_0076304	blue	0.600055	0.284701	-0.869988	0.0551634	0.881213	0.0482608	-0.213747	0.729936	0.329093	0.588677	-0.131863	0.832594	0.801843	0.102683
hsa_circ_0071684	blue	-0.600011	0.284746	0.8719	0.0539675	-0.865674	0.0578929	0.237851	0.700039	-0.339099	0.576669	0.149967	0.809775	-0.800885	0.103412
hsa_circ_0081786	blue	0.599826	0.284934	-0.754885	0.140197	0.804669	0.100539	-0.091816	0.883261	0.733797	0.158126	0.44072	0.457593	0.216312	0.726746
hsa_circ_0078961	blue	0.59965	0.285114	-0.826593	0.0843924	0.960166	0.00948652	-0.0158394	0.979833	0.411581	0.491155	0.16887	0.786014	0.620245	0.264334
hsa_circ_0023675	blue	-0.598927	0.285851	0.720233	0.169983	-0.950487	0.0131268	-0.0548058	0.930254	-0.251343	0.683383	-0.33624	0.580095	-0.503504	0.387143
hsa_circ_0017515	blue	0.598823	0.285957	-0.711685	0.177582	0.947001	0.0145297	0.0447213	0.943078	0.194004	0.754545	0.309221	0.612655	0.530756	0.357446
hsa_circ_0056018	blue	0.597769	0.287032	-0.721454	0.168906	0.935957	0.0192673	0.0616648	0.921536	0.366643	0.543857	0.406808	0.4967	0.416756	0.485157
hsa_circ_0061233	blue	0.595824	0.289019	-0.878982	0.0496095	0.902518	0.0359971	-0.155346	0.803006	0.448369	0.44887	-0.0383756	0.951151	0.72826	0.162936
hsa_circ_0070186	blue	0.5958	0.289043	-0.441809	0.456349	0.691383	0.196002	-0.0401674	0.948871	0.166595	0.78887	0.738412	0.154148	-0.0327985	0.958247
hsa_circ_0003353	blue	0.59487	0.289995	-0.798038	0.10559	0.891561	0.0421618	-0.160112	0.797014	0.121134	0.846146	-0.0863258	0.890223	0.807327	0.0985365
hsa_circ_0006798	blue	0.594774	0.290093	-0.78552	0.115325	0.963079	0.00846885	-0.00992068	0.987369	0.207919	0.737189	0.117416	0.850845	0.695512	0.192214
hsa_circ_0054652	blue	0.592803	0.292112	-0.788254	0.113177	0.957939	0.0102895	0.0297286	0.962154	0.396088	0.509201	0.254962	0.678925	0.552652	0.334013
hsa_circ_0003753	blue	0.592349	0.292578	-0.792967	0.109503	0.945741	0.0150477	-0.0541201	0.931126	0.166905	0.78848	0.0344178	0.956186	0.752553	0.142148
hsa_circ_0046916	blue	0.591037	0.293925	-0.848261	0.0693166	0.944133	0.0157178	-0.078605	0.90002	0.330575	0.586896	0.00228395	0.997092	0.751405	0.143112
hsa_circ_0023673	blue	-0.590165	0.294821	0.695247	0.192456	-0.936477	0.0190349	-0.0729243	0.907232	-0.254872	0.679035	-0.379809	0.528305	-0.456403	0.439747
hsa_circ_0027913	blue	0.590028	0.294962	-0.828644	0.0829267	0.919132	0.0272685	-0.124446	0.84196	0.211463	0.732778	-0.0732819	0.906778	0.80774	0.0982263
hsa_circ_0090959	blue	-0.589478	0.295527	0.86112	0.0608178	-0.834426	0.078837	0.180151	0.771872	-0.657365	0.227978	-0.0862547	0.890313	-0.536799	0.350939
hsa_circ_0021483	blue	0.588325	0.296713	-0.800305	0.103855	0.899903	0.0374402	-0.139542	0.822908	0.132835	0.831368	-0.0830681	0.894356	0.810709	0.0960057
hsa_circ_0025454	blue	0.586762	0.298324	-0.757708	0.137845	0.817299	0.0911319	-0.240451	0.696825	0.0432687	0.944926	-0.143863	0.817462	0.799626	0.104374
hsa_circ_0027916	blue	0.586427	0.29867	-0.848482	0.069168	0.876551	0.0510925	-0.198188	0.749321	0.26172	0.670612	-0.152858	0.806136	0.825592	0.08511
hsa_circ_0003437	blue	0.586168	0.298936	-0.866668	0.0572605	0.915423	0.0291491	-0.121189	0.846076	0.40483	0.499002	-0.0368527	0.953088	0.745799	0.147844
hsa_circ_0025453	blue	0.586078	0.29903	-0.74968	0.144563	0.794518	0.108301	-0.268461	0.662337	0.0338769	0.956875	-0.15936	0.797958	0.793206	0.109317
hsa_circ_0092193	blue	0.586038	0.29907	-0.523408	0.365397	0.55469	0.331852	-0.424772	0.475899	-0.151822	0.807439	0.036028	0.954138	0.453768	0.442735
hsa_circ_0087412	blue	0.58547	0.299657	-0.878492	0.0499072	0.780408	0.119374	-0.302927	0.620284	0.575149	0.310358	-0.111548	0.858267	0.658961	0.226449
hsa_circ_0025520	blue	0.585377	0.299753	-0.816659	0.0916019	0.936316	0.0191067	-0.0794833	0.898905	0.205986	0.739597	-0.0272648	0.96529	0.787547	0.113731
hsa_circ_0036479	blue	0.585327	0.299804	-0.804193	0.1009	0.961334	0.00907378	-0.0142197	0.981895	0.248176	0.687287	0.0776477	0.901235	0.719873	0.170301
hsa_circ_0071473	blue	-0.585049	0.300091	0.848962	0.0688451	-0.879455	0.0493227	0.191605	0.757542	-0.265906	0.665471	0.149226	0.810707	-0.824716	0.0857406
hsa_circ_0017870	blue	0.584707	0.300444	-0.713159	0.176264	0.928805	0.0225585	-0.000827243	0.998947	0.0767921	0.902321	0.160323	0.796749	0.651859	0.233277
hsa_circ_0023674	blue	-0.584065	0.301107	0.704877	0.183701	-0.944437	0.0155903	-0.0671286	0.914593	-0.202991	0.743329	-0.308942	0.612993	-0.528157	0.360253
hsa_circ_0077670	blue	0.583891	0.301288	-0.477952	0.415489	0.527404	0.361068	-0.181076	0.770714	0.734565	0.157462	0.863914	0.0590177	-0.365319	0.545426
hsa_circ_0084714	blue	0.583541	0.30165	-0.769394	0.128238	0.939009	0.0179152	0.0445021	0.943357	0.442584	0.455464	0.308629	0.613373	0.486539	0.405911
hsa_circ_0084713	blue	0.58349	0.301703	-0.844436	0.0719109	0.895945	0.039658	-0.0792986	0.89914	0.571088	0.314596	0.136037	0.827328	0.565558	0.32039
hsa_circ_0079885	blue	0.583457	0.301736	-0.836642	0.0772869	0.947634	0.0142714	-0.0309063	0.960655	0.408066	0.495237	0.0928372	0.881966	0.671004	0.214996
hsa_circ_0079003	blue	0.582884	0.302329	-0.816723	0.0915545	0.952894	0.0121857	0.00241554	0.996924	0.410702	0.492175	0.15988	0.797305	0.62203	0.262554
hsa_circ_0004459	blue	0.582577	0.302647	-0.844177	0.0720874	0.880653	0.0485978	-0.184947	0.765868	0.252005	0.682566	-0.149099	0.810867	0.827972	0.0834055
hsa_circ_0001821_M_L	blue	-0.582198	0.303039	0.865877	0.0577633	-0.908031	0.0330152	0.111949	0.857761	-0.465037	0.42999	0.00109435	0.998607	-0.701734	0.186546
hsa_circ_0002429	blue	0.582137	0.303102	-0.4441	0.453733	0.22188	0.719829	-0.793093	0.109405	0.0681064	0.913351	0.00309641	0.996058	0.15064	0.808927
hsa_circ_0091757	blue	-0.581203	0.304069	0.866564	0.0573266	-0.906711	0.0337215	0.128316	0.837073	-0.409015	0.494134	0.0528812	0.932701	-0.750437	0.143926
hsa_circ_0072306	blue	0.580972	0.304309	-0.871665	0.0541138	0.891766	0.0420434	-0.143916	0.817396	0.462017	0.433398	-0.044344	0.943558	0.722196	0.168252
hsa_circ_0091635	blue	0.578702	0.306663	-0.818783	0.0900448	0.953442	0.011975	-0.0304683	0.961213	0.272752	0.657077	0.0334496	0.957419	0.744561	0.148896
hsa_circ_0077824	blue	0.57852	0.306853	-0.842114	0.0734998	0.942008	0.0166179	-0.0469148	0.940288	0.385037	0.522154	0.0419722	0.946575	0.710271	0.178847
hsa_circ_0078312	blue	0.577912	0.307485	-0.802161	0.102441	0.929752	0.0221133	0.00983183	0.987482	0.492044	0.399798	0.231185	0.70829	0.532523	0.35554
hsa_circ_0016542	blue	0.576546	0.308904	-0.857863	0.0629377	0.85611	0.0640878	-0.215468	0.727796	0.320933	0.598502	-0.175086	0.778218	0.816509	0.0917119
hsa_circ_0079678	blue	0.576304	0.309156	-0.765197	0.131665	0.890769	0.0426194	0.0140674	0.982089	0.568476	0.317328	0.34907	0.564749	0.392508	0.513389
hsa_circ_0054650	blue	0.576012	0.30946	-0.721937	0.16848	0.934031	0.0201372	0.0821774	0.895486	0.368698	0.541424	0.368533	0.541618	0.446387	0.451127
hsa_circ_0041056	blue	-0.57594	0.309535	0.867922	0.0564654	-0.887802	0.044347	0.154084	0.804593	-0.408722	0.494474	0.0909904	0.884307	-0.764276	0.13242
hsa_circ_0046929	blue	0.574538	0.310996	-0.85235	0.0665767	0.919255	0.0272065	-0.100632	0.872088	0.346506	0.56781	-0.0569848	0.927484	0.77489	0.123791
hsa_circ_0073806	blue	-0.574374	0.311167	0.709956	0.17913	-0.91192	0.030962	0.0226067	0.971219	-0.0374945	0.952272	-0.0977095	0.875791	-0.693292	0.194248
hsa_circ_0030977	blue	0.573314	0.312272	-0.836891	0.0771134	0.918355	0.0276591	-0.0424765	0.945933	0.499874	0.391141	0.112357	0.857245	0.615873	0.268711
hsa_circ_0021509	blue	0.572556	0.313063	-0.820173	0.0890311	0.917224	0.0282311	-0.0189221	0.975909	0.517573	0.371741	0.173607	0.780072	0.563505	0.322546
hsa_circ_0082842	blue	-0.572432	0.313192	0.762861	0.133584	-0.956835	0.0106954	-0.026264	0.966563	-0.187892	0.762183	-0.122487	0.844435	-0.690319	0.196981
hsa_circ_0035432	blue	0.572336	0.313292	-0.820636	0.0886935	0.94201	0.0166169	-0.0487752	0.937922	0.253508	0.680715	-0.0136816	0.982581	0.775203	0.123539
hsa_circ_0073790	blue	-0.572212	0.313421	0.741085	0.151858	-0.899076	0.0378997	0.075771	0.903618	-0.0444521	0.94342	0.00910313	0.98841	-0.765806	0.131166
hsa_circ_0026369	blue	0.571494	0.314172	-0.791728	0.110465	0.849915	0.0682042	-0.194815	0.753532	0.113526	0.855765	-0.168044	0.787051	0.8378	0.0764808
hsa_circ_0070418	blue	0.57138	0.314291	-0.715227	0.174422	0.801964	0.102591	-0.214408	0.729114	-0.0225587	0.97128	-0.118743	0.849168	0.77712	0.122
hsa_circ_0046936	blue	0.570708	0.314993	-0.842535	0.0732111	0.932294	0.0209322	-0.0646114	0.917791	0.345121	0.569465	-0.0181424	0.976902	0.756037	0.139236
hsa_circ_0040714	blue	0.568427	0.317381	-0.577127	0.3083	0.69556	0.192169	-0.0349781	0.955474	0.667772	0.218054	0.713885	0.175617	-0.0855906	0.891156
hsa_circ_0078330	blue	0.568094	0.317729	-0.756887	0.138528	0.894322	0.0405795	-0.092983	0.881781	0.0623097	0.920716	-0.0541178	0.931129	0.794824	0.108065
hsa_circ_0012158	blue	-0.56697	0.318908	0.84487	0.0716148	-0.91753	0.0280756	0.0923597	0.882571	-0.322914	0.596114	0.0692343	0.911919	-0.787176	0.114023
hsa_circ_0077823	blue	0.566414	0.319491	-0.830022	0.0819463	0.93273	0.0207318	-0.0204934	0.973909	0.437027	0.461818	0.088337	0.887672	0.657842	0.227521
hsa_circ_0027914	blue	0.56606	0.319862	-0.81135	0.095528	0.881423	0.0481341	-0.148191	0.81201	0.169315	0.785456	-0.146896	0.81364	0.840649	0.0745082
hsa_circ_0007304	blue	0.56159	0.324563	-0.825662	0.0850601	0.928908	0.02251	-0.0601711	0.923434	0.267276	0.66379	-0.0523268	0.933406	0.792762	0.109662
hsa_circ_0049738	blue	0.561454	0.324706	-0.767012	0.130179	0.873142	0.0531948	-0.129	0.836208	0.0707975	0.909933	-0.116143	0.852456	0.82437	0.0859899
hsa_circ_0000122	blue	0.56017	0.32606	-0.747041	0.146792	0.816252	0.0919009	-0.204171	0.741859	0.0293652	0.962616	-0.169251	0.785536	0.822544	0.0873086
hsa_circ_0070805	blue	0.55716	0.329238	-0.513413	0.37628	0.609597	0.275026	-0.306645	0.615776	-0.196346	0.75162	0.0539554	0.931335	0.496816	0.394517
hsa_circ_0074548	blue	0.55716	0.329238	-0.72125	0.169086	0.949614	0.0134738	0.0837042	0.893549	0.198217	0.749285	0.219028	0.723371	0.606477	0.27818
hsa_circ_0086452	blue	0.556441	0.329999	-0.653101	0.23208	0.902414	0.0360539	0.0475008	0.939543	0.0294014	0.96257	0.216581	0.726412	0.592681	0.292237
hsa_circ_0065353	blue	-0.556212	0.33024	0.84493	0.0715744	-0.860782	0.0610368	0.175456	0.777754	-0.302449	0.620864	0.179614	0.772544	-0.828281	0.0831854
hsa_circ_0071026	blue	0.555043	0.331478	-0.677523	0.208867	0.867583	0.0566797	0.0850586	0.891831	0.491471	0.400434	0.47821	0.415201	0.282448	0.645216
hsa_circ_0072577	blue	-0.554815	0.33172	0.81031	0.0963031	-0.944842	0.0154215	-0.0139721	0.982211	-0.357439	0.554781	-0.0776	0.901296	-0.690108	0.197176
hsa_circ_0085387	blue	0.553825	0.332769	-0.80258	0.102123	0.946136	0.0148848	0.0278099	0.964596	0.363274	0.54785	0.105338	0.866128	0.668371	0.217486
hsa_circ_0013883	blue	0.552102	0.334597	-0.706248	0.182464	0.809496	0.0969112	-0.17427	0.77924	-0.0353522	0.954998	-0.124688	0.841655	0.791614	0.110553
hsa_circ_0048936	blue	0.552013	0.334691	-0.758207	0.137431	0.920938	0.0263672	-0.0254047	0.967657	0.100042	0.872836	-0.0179895	0.977096	0.784831	0.115868
hsa_circ_0063867	blue	-0.551484	0.335253	0.562594	0.323505	-0.831201	0.0811101	-0.0288312	0.963296	0.0465251	0.940784	-0.318069	0.601958	-0.460849	0.434717
hsa_circ_0050087	blue	0.55146	0.335279	-0.734521	0.1575	0.934589	0.0198838	0.0254866	0.967553	0.102246	0.870044	0.0710118	0.909661	0.725924	0.164978
hsa_circ_0032232	blue	-0.550303	0.336508	0.736815	0.155522	-0.815104	0.0927463	0.187244	0.762995	-0.013403	0.982935	0.17011	0.784458	-0.825243	0.0853609
hsa_circ_0079677	blue	0.548942	0.337955	-0.767027	0.130167	0.876635	0.0510406	0.0208887	0.973406	0.574625	0.310904	0.284699	0.642468	0.431723	0.467901
hsa_circ_0072309	blue	0.54792	0.339044	-0.855469	0.0645103	0.862187	0.0601284	-0.141039	0.82102	0.440188	0.458201	-0.108597	0.862003	0.752259	0.142395
hsa_circ_0085789	blue	0.546108	0.340975	-0.781015	0.118891	0.933694	0.0202906	-0.00770076	0.990195	0.170839	0.783544	-0.0195482	0.975112	0.786777	0.114336
hsa_circ_0080151	blue	0.544437	0.342759	-0.649025	0.236018	0.913616	0.03008	0.128889	0.836349	0.206062	0.739503	0.369849	0.540061	0.454193	0.442252
hsa_circ_0018271	blue	0.543564	0.343692	-0.808294	0.0978109	0.919529	0.0270696	-0.045853	0.941639	0.224359	0.716752	-0.0788521	0.899706	0.813185	0.0941653
hsa_circ_0057617	blue	0.542739	0.344574	-0.834353	0.0788884	0.899378	0.037732	-0.0840379	0.893126	0.315637	0.604895	-0.108426	0.862219	0.804714	0.100506
hsa_circ_0072512	blue	0.540615	0.346846	-0.80539	0.0999951	0.906393	0.0338926	-0.0659736	0.916061	0.200914	0.74592	-0.112028	0.85766	0.83168	0.0807712
hsa_circ_0090177	blue	0.539701	0.347826	-0.472208	0.421924	0.391783	0.514239	-0.563855	0.322179	-0.127761	0.837773	-0.0862012	0.890381	0.405183	0.498591
hsa_circ_0027917	blue	0.539421	0.348126	-0.800132	0.103988	0.865112	0.0582512	-0.133422	0.830627	0.162427	0.794105	-0.185231	0.765512	0.859218	0.0620529
hsa_circ_0057227	blue	0.539086	0.348486	-0.774867	0.123809	0.863867	0.0590479	0.00658447	0.991616	0.591798	0.293143	0.242474	0.694324	0.451845	0.444917
hsa_circ_0035428	blue	0.538797	0.348795	-0.806697	0.0990101	0.936266	0.0191293	0.0154815	0.980289	0.331813	0.585408	0.0291595	0.962878	0.725866	0.165029
hsa_circ_0069272	blue	-0.538773	0.348821	0.745651	0.147969	-0.917505	0.0280886	0.00520946	0.993367	-0.0857519	0.890951	0.0192102	0.975542	-0.785723	0.115165
hsa_circ_0036498	blue	0.538311	0.349316	-0.818331	0.0903759	0.895489	0.0399163	-0.0856761	0.891047	0.240923	0.696241	-0.135442	0.828079	0.834543	0.0787548
hsa_circ_0051194	blue	0.535921	0.351884	-0.425866	0.474639	0.61691	0.267671	0.00637447	0.991884	0.474335	0.419538	0.842057	0.0735394	-0.225464	0.715382
hsa_circ_0073381	blue	0.535357	0.35249	-0.829451	0.0823521	0.901097	0.036779	-0.0661499	0.915837	0.320785	0.598681	-0.0996142	0.873377	0.798865	0.104956
hsa_circ_0027915	blue	0.535028	0.352843	-0.817572	0.0909315	0.876744	0.0509738	-0.1133	0.856051	0.23104	0.708469	-0.171741	0.782412	0.848461	0.0691822
hsa_circ_0036499	blue	0.533899	0.354059	-0.816629	0.0916238	0.894784	0.0403162	-0.0793261	0.899105	0.243419	0.693157	-0.136587	0.826634	0.834694	0.0786488
hsa_circ_0087138	blue	0.532192	0.355898	-0.84829	0.0692975	0.8129	0.0943762	-0.172043	0.782034	0.52111	0.367892	-0.112002	0.857693	0.699585	0.188498
hsa_circ_0000123	blue	0.531947	0.356161	-0.681541	0.205114	0.757023	0.138415	-0.21378	0.729895	-0.0667544	0.915069	-0.180851	0.770995	0.795667	0.107414
hsa_circ_0071498	blue	0.531866	0.356249	-0.834466	0.0788094	0.888276	0.0440693	-0.0584004	0.925685	0.436808	0.462069	-0.0412351	0.947513	0.723342	0.167244
hsa_circ_0056034	blue	-0.531848	0.356268	0.8083	0.0978062	-0.844218	0.0720599	0.158947	0.798478	-0.196718	0.751156	0.221288	0.720564	-0.864444	0.0586782
hsa_circ_0036500	blue	0.531094	0.357081	-0.816857	0.0914565	0.90278	0.0358532	-0.058745	0.925247	0.263515	0.668407	-0.114633	0.854365	0.821401	0.0881378
hsa_circ_0017535	blue	-0.530471	0.357753	0.699498	0.188577	-0.816965	0.0913771	0.132908	0.831276	0.0426422	0.945723	0.136636	0.826572	-0.810107	0.0964545
hsa_circ_0078803	blue	0.529337	0.358979	-0.779631	0.119993	0.935765	0.0193537	0.0654016	0.916788	0.363412	0.547687	0.118911	0.848955	0.64976	0.235307
hsa_circ_0079884	blue	0.529121	0.359212	-0.807168	0.0986559	0.926566	0.0236232	0.015295	0.980527	0.351688	0.561627	0.0153102	0.980507	0.725737	0.165142
hsa_circ_0056448	blue	-0.5284	0.359991	0.604198	0.280489	-0.887549	0.0444955	-0.123266	0.843451	-0.0698921	0.911083	-0.328327	0.589598	-0.486033	0.406474
hsa_circ_0013884	blue	0.526777	0.361746	-0.686966	0.200077	0.82517	0.0854141	-0.104834	0.866767	-0.0572139	0.927193	-0.10689	0.864164	0.796223	0.106986
hsa_circ_0054654	blue	0.526507	0.362038	-0.682254	0.20445	0.915353	0.0291848	0.142242	0.819504	0.324539	0.594157	0.342435	0.572676	0.460211	0.435438
hsa_circ_0064637	blue	0.526127	0.36245	-0.770011	0.127736	0.909651	0.0321548	0.0647839	0.917572	0.461869	0.433564	0.188752	0.761109	0.556029	0.330434
hsa_circ_0004864	blue	0.525784	0.362821	-0.567457	0.318396	0.831061	0.0812093	0.145291	0.815662	0.3178	0.602283	0.562506	0.323598	0.211596	0.732612
hsa_circ_0079676	blue	0.525667	0.362948	-0.712465	0.176885	0.841483	0.0739338	0.0585977	0.925434	0.585533	0.299592	0.369576	0.540384	0.332718	0.584321
hsa_circ_0087261	blue	0.52544	0.363194	-0.82931	0.082452	0.842693	0.0731027	-0.152818	0.806186	0.2992	0.624809	-0.211144	0.733175	0.839538	0.0752751
hsa_circ_0069282	blue	-0.524739	0.363954	0.78902	0.112577	-0.880533	0.0486705	0.0821842	0.895478	-0.153937	0.804779	0.163223	0.793105	-0.857578	0.0631243
hsa_circ_0067512	blue	0.524458	0.364259	-0.677213	0.209157	0.928884	0.0225217	0.120055	0.847509	0.125362	0.840803	0.207098	0.738212	0.610699	0.273915
hsa_circ_0055451	blue	0.522164	0.366747	-0.828013	0.0833767	0.881354	0.0481759	-0.0777362	0.901123	0.334227	0.58251	-0.132326	0.83201	0.806004	0.0995319
hsa_circ_0064631	blue	0.521653	0.367302	-0.746691	0.147088	0.887972	0.0442476	0.0745408	0.90518	0.505255	0.385218	0.257276	0.676076	0.475877	0.417811
hsa_circ_0072516	blue	0.521599	0.367361	-0.792681	0.109724	0.885822	0.0455118	-0.0699067	0.911065	0.172828	0.781049	-0.156559	0.80148	0.854236	0.065325
hsa_circ_0030002	blue	0.521183	0.367812	-0.776039	0.122867	0.816662	0.0915996	-0.03484	0.955649	0.649202	0.235847	0.194123	0.754396	0.440495	0.457851
hsa_circ_0040710	blue	0.51899	0.370198	-0.454708	0.441668	0.647215	0.237774	0.0450504	0.942659	0.501119	0.389769	0.791361	0.11075	-0.161452	0.79533
hsa_circ_0036497	blue	0.518955	0.370235	-0.809036	0.0972553	0.902924	0.0357744	-0.0355426	0.954755	0.265429	0.666056	-0.109844	0.860424	0.818122	0.0905285
hsa_circ_0087409	blue	0.518834	0.370367	-0.840912	0.0743269	0.784479	0.116146	-0.197192	0.750565	0.507019	0.38328	-0.161773	0.794927	0.716843	0.172985
hsa_circ_0056029	blue	-0.518439	0.370797	0.815032	0.0928	-0.820663	0.0886744	0.175892	0.777207	-0.249219	0.686	0.251225	0.683527	-0.859962	0.061569
hsa_circ_0008390	blue	0.51613	0.373313	-0.710153	0.178954	0.938952	0.0179402	0.118451	0.849537	0.174478	0.77898	0.150102	0.809605	0.657801	0.22756
hsa_circ_0015062	blue	0.514001	0.375637	-0.353602	0.559347	0.476299	0.417339	-0.0802575	0.897923	0.570456	0.315257	0.911696	0.0310789	-0.419257	0.482265
hsa_circ_0021481	blue	0.513052	0.376674	-0.816227	0.0919194	0.892949	0.0413638	-0.0393202	0.949949	0.319726	0.599959	-0.109177	0.861268	0.800672	0.103575
hsa_circ_0071497	blue	0.512414	0.377372	-0.819874	0.0892483	0.883289	0.0470162	-0.0306237	0.961015	0.425866	0.474638	-0.046016	0.941431	0.725521	0.165331
hsa_circ_0060355	blue	0.511856	0.377981	-0.809578	0.09685	0.905477	0.0343862	-0.00394091	0.994982	0.344488	0.570221	-0.0543681	0.93081	0.764482	0.132251
hsa_circ_0004694	blue	0.511066	0.378845	-0.60638	0.278278	0.891551	0.0421678	0.164064	0.792049	0.140366	0.82187	0.356857	0.555473	0.457004	0.439066
hsa_circ_0064335	blue	-0.509896	0.380127	0.681146	0.205482	-0.898447	0.0382513	-0.0520543	0.933752	-0.00534605	0.993193	-0.0316013	0.959771	-0.742527	0.150627
hsa_circ_0058320	blue	0.508839	0.381284	-0.776833	0.12223	0.920002	0.0268332	0.024157	0.969245	0.201777	0.744844	-0.0614532	0.921805	0.805265	0.10009
hsa_circ_0072298	blue	0.506803	0.383518	-0.8313	0.0810403	0.833302	0.0796269	-0.115522	0.853241	0.431092	0.468626	-0.15119	0.808235	0.764221	0.132465
hsa_circ_0013881	blue	0.505317	0.385149	-0.684308	0.20254	0.78452	0.116114	-0.144024	0.817259	-0.0633835	0.919352	-0.193708	0.754915	0.831299	0.0810404
hsa_circ_0087200	blue	-0.504858	0.385654	0.719822	0.170347	-0.861164	0.0607896	0.0460191	0.941427	-0.0102052	0.987007	0.136494	0.826752	-0.842525	0.0732179
hsa_circ_0076770	blue	-0.503988	0.38661	0.758002	0.137601	-0.642514	0.242348	0.23032	0.709361	-0.798065	0.105569	-0.110508	0.859584	-0.330265	0.587268
hsa_circ_0070419	blue	0.503848	0.386764	-0.716247	0.173515	0.880357	0.0487769	-0.00807921	0.989713	0.019286	0.975446	-0.0945659	0.879775	0.824903	0.0856056
hsa_circ_0007642	blue	0.503136	0.387548	-0.750805	0.143616	0.890503	0.0427734	-0.0136982	0.982559	0.0916905	0.88342	-0.124373	0.842053	0.846431	0.0705543
hsa_circ_0026130	blue	0.501491	0.389358	-0.692803	0.194697	0.91799	0.0278431	0.0933387	0.88133	0.0641926	0.918324	0.0579719	0.926229	0.7303	0.161159
hsa_circ_0092149	blue	0.500104	0.390887	-0.798981	0.104868	0.832708	0.0800455	-0.126905	0.838854	0.214623	0.728847	-0.246769	0.689022	0.87352	0.0529601
hsa_circ_0079893	blue	0.499357	0.391711	-0.782263	0.1179	0.908405	0.0328158	0.0591033	0.924791	0.392001	0.513983	0.0488226	0.937862	0.678452	0.207997
hsa_circ_0079421	blue	0.498792	0.392335	-0.769378	0.128251	0.926526	0.0236425	0.0762754	0.902977	0.286759	0.639955	0.0229419	0.970792	0.731423	0.160183
hsa_circ_0087414	blue	0.498599	0.392548	-0.828196	0.0832459	0.777199	0.121936	-0.176718	0.776172	0.487191	0.405186	-0.183789	0.767316	0.732101	0.159594
hsa_circ_0060494	blue	0.498306	0.392871	-0.802267	0.102361	0.739134	0.153529	-0.159941	0.797228	0.662465	0.223099	-0.013296	0.983072	0.53573	0.352089
hsa_circ_0027033	blue	0.497758	0.393477	-0.803431	0.101477	0.834115	0.0790554	-0.121162	0.84611	0.238825	0.698834	-0.24189	0.695046	0.867282	0.0568706
hsa_circ_0002861	blue	0.494846	0.396695	-0.687882	0.199229	0.887171	0.044717	0.149456	0.810417	0.416871	0.485024	0.312371	0.608843	0.446603	0.450881
hsa_circ_0035435	blue	0.491719	0.400158	-0.727517	0.163585	0.92786	0.023006	0.100704	0.871997	0.151158	0.808275	0.0244034	0.968932	0.752837	0.14191
hsa_circ_0057714	blue	0.4911	0.400845	-0.61063	0.273984	0.857535	0.0631525	0.182974	0.768337	0.355618	0.556946	0.444168	0.453656	0.325263	0.593286
hsa_circ_0076321	blue	0.490695	0.401295	-0.753276	0.141542	0.917797	0.0279407	0.106859	0.864202	0.34979	0.56389	0.0976405	0.875878	0.65503	0.230221
hsa_circ_0036543	blue	0.490648	0.401346	-0.452432	0.444251	0.571704	0.313952	-0.00183437	0.997664	0.64976	0.235307	0.773776	0.124689	-0.235899	0.702453
hsa_circ_0001166	blue	-0.49021	0.401832	0.630997	0.253655	-0.838018	0.0763292	-0.0100042	0.987262	0.102353	0.869908	0.0223831	0.971503	-0.749564	0.144661
hsa_circ_0056351	blue	0.490035	0.402026	-0.348318	0.565646	0.519794	0.369322	6.37868e-05	0.999919	0.491676	0.400206	0.880313	0.0488032	-0.342139	0.57303
hsa_circ_0045515	blue	0.490011	0.402053	-0.771442	0.126575	0.912646	0.0305833	0.078289	0.900421	0.3515	0.561851	0.0374376	0.952344	0.698067	0.18988
hsa_circ_0060360	blue	0.485177	0.407426	-0.798223	0.105448	0.88411	0.046527	0.00510565	0.993499	0.345435	0.569089	-0.0926043	0.882261	0.777274	0.121877
hsa_circ_0027035	blue	0.482019	0.410946	-0.787795	0.113537	0.858574	0.0624732	-0.0531437	0.932367	0.214973	0.728411	-0.208965	0.735886	0.867429	0.0567773
hsa_circ_0018594	blue	0.480313	0.41285	-0.62444	0.260154	0.886838	0.0449129	0.201818	0.744793	0.268791	0.661932	0.352673	0.560454	0.438033	0.460666
hsa_circ_0054653	blue	0.479455	0.413809	-0.663718	0.221905	0.914247	0.0297539	0.187937	0.762128	0.225733	0.715047	0.2361	0.702205	0.561705	0.324441
hsa_circ_0025751	blue	0.47664	0.416956	-0.723455	0.167144	0.843703	0.0724111	-0.0428259	0.945489	0.0272585	0.965298	-0.203006	0.743311	0.878849	0.0496901
hsa_circ_0069760	blue	0.476404	0.417221	-0.504082	0.386507	0.775889	0.122987	0.187967	0.76209	0.319825	0.599839	0.596247	0.288587	0.138318	0.824451
hsa_circ_0054965	blue	0.475992	0.417682	-0.563224	0.322842	0.755636	0.13957	0.138969	0.823631	0.523584	0.365205	0.562622	0.323476	0.115545	0.853211
hsa_circ_0080135	blue	0.473702	0.420248	-0.600424	0.284326	0.882394	0.0475517	0.212779	0.731139	0.200176	0.746841	0.349956	0.563693	0.447243	0.450151
hsa_circ_0057682	blue	0.471396	0.422835	-0.737721	0.154742	0.912841	0.030482	0.0895666	0.886113	0.161332	0.79548	-0.0508988	0.935222	0.798925	0.104911
hsa_circ_0035431	blue	0.470667	0.423654	-0.729109	0.162196	0.917991	0.0278427	0.110017	0.860205	0.166292	0.789251	-0.0157204	0.979985	0.77482	0.123847
hsa_circ_0036711	blue	-0.468661	0.42591	0.576683	0.308762	-0.729494	0.16186	0.0978295	0.875639	0.19858	0.748832	0.121628	0.845521	-0.748195	0.145816
hsa_circ_0061639	blue	-0.466917	0.427872	0.585617	0.299505	-0.696809	0.191028	-0.0663499	0.915583	-0.665559	0.220154	-0.52074	0.368294	-0.0751427	0.904415
hsa_circ_0054651	blue	0.466352	0.428509	-0.602653	0.282058	0.876477	0.0511376	0.219859	0.722339	0.242861	0.693847	0.358669	0.553318	0.428883	0.471166
hsa_circ_0055450	blue	0.466315	0.42855	-0.790125	0.111714	0.85097	0.0674976	-0.0351124	0.955303	0.275649	0.653529	-0.201721	0.744914	0.846432	0.0705533
hsa_circ_0025895	blue	-0.466105	0.428787	0.728077	0.163096	-0.817094	0.091282	-0.063953	0.918628	-0.577028	0.308403	-0.185482	0.765198	-0.462069	0.433338
hsa_circ_0047142	blue	0.462924	0.432373	-0.749053	0.145092	0.795199	0.107775	0.0146295	0.981374	0.602835	0.281873	0.110523	0.859565	0.498379	0.39279
hsa_circ_0069766	blue	0.46193	0.433496	-0.750272	0.144064	0.892021	0.0418968	0.107956	0.862814	0.376467	0.532244	0.0467234	0.940532	0.670122	0.215829
hsa_circ_0087413	blue	0.461736	0.433715	-0.794118	0.10861	0.695377	0.192338	-0.202316	0.744172	0.574612	0.310918	-0.180627	0.771275	0.645527	0.239414
hsa_circ_0079892	blue	0.459989	0.435688	-0.744048	0.149331	0.90915	0.0324202	0.10985	0.860416	0.243229	0.693392	-0.0255857	0.967427	0.763514	0.133046
hsa_circ_0025874	blue	-0.452583	0.44408	0.791272	0.11082	-0.784418	0.116194	0.0671935	0.914511	-0.503661	0.386971	0.127652	0.837911	-0.693993	0.193605
hsa_circ_0070556	blue	-0.451285	0.445553	0.787033	0.114134	-0.778419	0.12096	0.124828	0.841478	-0.293245	0.632051	0.299387	0.624583	-0.857759	0.0630061
hsa_circ_0026585	blue	-0.451179	0.445674	0.787646	0.113654	-0.799908	0.104158	0.0915903	0.883547	-0.293276	0.632013	0.272763	0.657064	-0.855684	0.0643683
hsa_circ_0085289	blue	0.450337	0.44663	-0.353535	0.559426	0.486902	0.405507	0.0108526	0.986182	0.590904	0.294062	0.837613	0.0766109	-0.350495	0.563049
hsa_circ_0057225	blue	0.446914	0.450526	-0.77525	0.123501	0.850415	0.0678691	0.00013221	0.999832	0.265493	0.665978	-0.199034	0.748265	0.846488	0.0705157
hsa_circ_0003088	blue	0.445128	0.452561	-0.577428	0.307987	0.770247	0.127545	-0.00666972	0.991508	-0.18952	0.760149	-0.101054	0.871554	0.767976	0.129393
hsa_circ_0080876	blue	0.443266	0.454685	-0.763702	0.132891	0.81534	0.0925725	-0.0579885	0.926208	0.186199	0.764301	-0.28324	0.644249	0.894734	0.0403445
hsa_circ_0076944	blue	0.44115	0.457102	-0.572545	0.313074	0.751379	0.143133	0.162818	0.793613	0.538541	0.34907	0.484185	0.408532	0.173771	0.779866
hsa_circ_0069765	blue	0.439241	0.459285	-0.750582	0.143804	0.877152	0.0507245	0.100505	0.872249	0.344651	0.570026	-0.0378252	0.951851	0.730324	0.161138
hsa_circ_0013828	blue	0.439165	0.459371	-0.548507	0.338418	0.858314	0.062643	0.244254	0.692127	0.0850475	0.891845	0.31882	0.601051	0.470398	0.423956
hsa_circ_0064636	blue	0.43328	0.466114	-0.69234	0.195122	0.870034	0.0551349	0.177662	0.77499	0.392842	0.512998	0.154697	0.803823	0.563917	0.322114
hsa_circ_0003708	blue	0.429279	0.470709	-0.74969	0.144555	0.735087	0.157011	-0.0422002	0.946285	0.61102	0.27359	-0.0201864	0.9743	0.549527	0.337333
hsa_circ_0002142	blue	0.427333	0.472949	-0.426661	0.473723	0.762761	0.133666	0.228697	0.711373	-0.00376602	0.995205	0.458434	0.437447	0.289052	0.637159
hsa_circ_0055159	blue	0.422371	0.478668	-0.72388	0.166771	0.881899	0.0478481	0.147406	0.812999	0.30353	0.619553	-0.0146015	0.98141	0.723417	0.167178
hsa_circ_0032024	blue	-0.421262	0.479948	0.710269	0.178849	-0.826595	0.0843904	-0.011317	0.985591	-0.0478183	0.939139	0.261414	0.670989	-0.91006	0.0319386
hsa_circ_0046798	blue	0.42025	0.481117	-0.763203	0.133302	0.743396	0.149887	-0.124888	0.841402	0.266521	0.664716	-0.349053	0.564769	0.872041	0.0538794
hsa_circ_0005484	blue	0.419212	0.482317	-0.670913	0.215083	0.796683	0.106631	0.140619	0.82155	0.538012	0.349637	0.217269	0.725556	0.427415	0.472855
hsa_circ_0082034	blue	0.41917	0.482365	-0.196755	0.751109	0.415475	0.486641	-0.111293	0.858591	-0.295645	0.629131	0.420327	0.481029	0.0566325	0.927932
hsa_circ_0042385	blue	-0.418913	0.482662	0.57302	0.312578	-0.688242	0.198897	0.106523	0.864627	0.206365	0.739125	0.254409	0.679606	-0.821128	0.0883358
hsa_circ_0092192	blue	0.415899	0.486149	-0.587776	0.297279	0.869474	0.0554867	0.209229	0.735558	-0.0344787	0.956109	0.0803216	0.897841	0.68964	0.197607
hsa_circ_0070442	blue	0.413172	0.48931	-0.697028	0.190828	0.844026	0.0721905	0.16283	0.793598	0.431018	0.468711	0.104595	0.867069	0.57588	0.309598
hsa_circ_0013224	blue	0.413068	0.48943	-0.670696	0.215287	0.896735	0.0392119	0.200028	0.747025	0.133359	0.830707	0.00595235	0.992421	0.747124	0.146721
hsa_circ_0064565	blue	0.404831	0.499	-0.730673	0.160835	0.861545	0.060543	0.108966	0.861536	0.236887	0.701231	-0.145891	0.814907	0.820982	0.0884423
hsa_circ_0031128	blue	0.404234	0.499695	-0.582753	0.302464	0.777945	0.12134	0.0460449	0.941395	-0.17951	0.772675	-0.165896	0.789747	0.827126	0.0840103
hsa_circ_0055592	blue	-0.401387	0.503013	0.629556	0.25508	-0.758966	0.136801	-0.156341	0.801755	-0.563142	0.322929	-0.280529	0.647562	-0.340797	0.574636
hsa_circ_0035446	blue	0.398624	0.506238	-0.613053	0.271543	0.877433	0.0505528	0.269168	0.661469	0.191909	0.757162	0.17504	0.778275	0.587402	0.297665
hsa_circ_0035442	blue	0.397428	0.507635	-0.561531	0.324625	0.62052	0.26406	0.0628214	0.920066	0.714029	0.175489	0.415563	0.486539	0.0874617	0.888782
hsa_circ_0070554	blue	-0.392664	0.513207	0.741771	0.151272	-0.733596	0.158299	0.0939524	0.880552	-0.231588	0.707791	0.373346	0.535928	-0.889629	0.0432806
hsa_circ_0070555	blue	-0.391031	0.51512	0.738753	0.153856	-0.728893	0.162384	0.0984624	0.874837	-0.22208	0.719581	0.381258	0.526599	-0.893305	0.0411601
hsa_circ_0004907	blue	0.390772	0.515424	-0.503076	0.387614	0.683667	0.203135	0.194179	0.754326	0.540928	0.346511	0.517888	0.371397	0.089391	0.886336
hsa_circ_0086749	blue	-0.386772	0.520115	0.591592	0.293355	-0.722057	0.168375	0.0329386	0.958069	0.177064	0.775739	0.293185	0.632125	-0.879268	0.049436
hsa_circ_0000922	blue	0.386732	0.520163	-0.660755	0.224732	0.850278	0.0679613	0.224058	0.717125	0.352085	0.561154	0.110957	0.859015	0.590104	0.294883
hsa_circ_0072346	blue	0.384157	0.523188	-0.745454	0.148137	0.731452	0.160158	-0.0308994	0.960664	0.468775	0.425781	-0.204864	0.740996	0.717637	0.172281
hsa_circ_0015753	blue	0.38396	0.52342	-0.324006	0.594799	0.546643	0.340404	0.170611	0.783829	0.431199	0.468503	0.762305	0.134042	-0.209099	0.73572
hsa_circ_0023604	blue	0.38328	0.52422	-0.731714	0.15993	0.725086	0.165713	-0.0913228	0.883886	0.208012	0.737073	-0.390002	0.516326	0.899493	0.0376675
hsa_circ_0044508	blue	0.374591	0.534457	-0.274349	0.655121	0.423809	0.477009	0.0759084	0.903443	0.54454	0.342649	0.823848	0.0863664	-0.384059	0.523303
hsa_circ_0013858	blue	0.373883	0.535293	-0.583438	0.301756	0.86824	0.0562647	0.292635	0.632794	0.098872	0.874318	0.13234	0.831993	0.628983	0.255646
hsa_circ_0013854	blue	0.372721	0.536665	-0.528875	0.359477	0.843236	0.0727304	0.313997	0.606877	0.077592	0.901306	0.240661	0.696565	0.524076	0.364673
hsa_circ_0035436	blue	0.369851	0.540059	-0.688931	0.198261	0.858408	0.0625817	0.177613	0.775051	0.182721	0.768653	-0.1295	0.835577	0.815559	0.0924111
hsa_circ_0076938	blue	0.363819	0.547203	0.0324642	0.958673	-0.289555	0.636545	-0.721671	0.168714	0.346998	0.567223	0.59968	0.285083	-0.80811	0.0979487
hsa_circ_0085787	blue	0.355258	0.557375	-0.682495	0.204225	0.834642	0.0786855	0.145673	0.815181	0.113411	0.855911	-0.2236	0.717694	0.88079	0.0485157
hsa_circ_0087743	blue	-0.354018	0.558851	0.387956	0.518726	-0.550842	0.335935	-0.169717	0.784951	-0.570685	0.315017	-0.644968	0.239957	0.13201	0.832409
hsa_circ_0092151	blue	0.353816	0.559092	-0.716216	0.173542	0.728553	0.162681	-0.0343956	0.956215	0.212088	0.731999	-0.384993	0.522206	0.899649	0.0375812
hsa_circ_0075474	blue	0.351824	0.561465	-0.71116	0.178052	0.780166	0.119566	0.0511801	0.934864	0.197088	0.750694	-0.317126	0.603097	0.893984	0.0407719
hsa_circ_0013856	blue	0.350789	0.562699	-0.527709	0.360738	0.841418	0.073978	0.328618	0.589248	0.0480076	0.938898	0.180925	0.770903	0.575761	0.309721
hsa_circ_0013837	blue	0.350673	0.562837	-0.556887	0.329527	0.852261	0.0666363	0.321951	0.597275	0.089958	0.885617	0.143718	0.817644	0.608465	0.276169
hsa_circ_0055448	blue	0.346671	0.567612	-0.702326	0.186009	0.810116	0.0964478	0.127915	0.837579	0.248903	0.68639	-0.216853	0.726074	0.833178	0.0797146
hsa_circ_0013848	blue	0.345419	0.569108	-0.532663	0.35539	0.843322	0.0726717	0.328171	0.589786	0.0350538	0.955377	0.149228	0.810704	0.604948	0.279728
hsa_circ_0069764	blue	0.337524	0.578556	-0.655444	0.229823	0.828151	0.083278	0.235373	0.703104	0.300053	0.623773	-0.0272414	0.965319	0.691139	0.196226
hsa_circ_0010420	blue	0.336961	0.579231	-0.55242	0.33426	0.848586	0.0690978	0.32747	0.590629	0.0557543	0.929048	0.101035	0.871578	0.645196	0.239735
hsa_circ_0064640	blue	0.334222	0.582516	-0.653114	0.232067	0.820527	0.0887734	0.234685	0.703956	0.319163	0.600637	-0.0201508	0.974345	0.675968	0.210325
hsa_circ_0068028	blue	-0.32797	0.590028	0.689261	0.197956	-0.796543	0.106739	-0.147241	0.813206	-0.267626	0.663361	0.211769	0.732396	-0.815262	0.0926299
hsa_circ_0015751	blue	0.323271	0.595684	-0.503426	0.387229	0.723397	0.167195	0.299375	0.624597	0.424867	0.475789	0.362002	0.54936	0.270355	0.660013
hsa_circ_0078299	blue	0.319841	0.59982	-0.345323	0.569223	0.713094	0.176323	0.339264	0.576471	-0.0987042	0.87453	0.376174	0.532589	0.331167	0.586184
hsa_circ_0087152	blue	0.319118	0.600692	-0.661752	0.22378	0.75526	0.139884	0.0679586	0.913539	0.049531	0.936961	-0.380573	0.527405	0.946993	0.0145326
hsa_circ_0019225	blue	-0.316389	0.603987	0.391214	0.514906	-0.740246	0.152576	-0.373657	0.53556	-0.0651953	0.91705	-0.406709	0.496815	-0.305846	0.616744
hsa_circ_0072302	blue	0.315164	0.605466	-0.623629	0.260961	0.712125	0.177188	0.173609	0.780069	0.526557	0.361984	0.0628349	0.920049	0.482784	0.410093
hsa_circ_0060325	blue	0.314918	0.605764	-0.645812	0.239137	0.78427	0.116311	0.1293	0.83583	0.0191468	0.975623	-0.327016	0.591175	0.935137	0.019636
hsa_circ_0069767	blue	0.312031	0.609254	-0.671222	0.214791	0.782232	0.117924	0.178051	0.774502	0.323755	0.595101	-0.157454	0.800354	0.751626	0.142926
hsa_circ_0078331	blue	0.308639	0.61336	-0.661672	0.223856	0.791983	0.110267	0.154058	0.804625	0.114259	0.854838	-0.295266	0.629593	0.902398	0.0360628
hsa_circ_0032867	blue	-0.307833	0.614336	0.382746	0.524847	-0.715257	0.174395	-0.376168	0.532597	-0.15184	0.807416	-0.456025	0.440175	-0.231557	0.707829
hsa_circ_0070553	blue	-0.306816	0.615568	0.684785	0.202097	-0.689975	0.197298	0.00719939	0.990834	-0.210362	0.734148	0.422667	0.478327	-0.898293	0.0383372
hsa_circ_0031432	blue	-0.306192	0.616325	0.501092	0.389799	-0.800101	0.104011	-0.288544	0.637778	0.164026	0.792096	0.0446693	0.943144	-0.753695	0.141191
hsa_circ_0028544	blue	0.304662	0.61818	-0.683633	0.203168	0.697567	0.190337	0.00800657	0.989806	0.208597	0.736345	-0.414192	0.488127	0.898696	0.0381123
hsa_circ_0056518	blue	0.300011	0.623824	-0.56982	0.315922	0.789168	0.112461	0.32164	0.59765	0.319222	0.600567	0.127542	0.83805	0.532726	0.355322
hsa_circ_0077864	blue	0.294409	0.630634	-0.608408	0.276227	0.651004	0.234104	0.132145	0.832238	0.58109	0.304186	0.0372832	0.952541	0.44157	0.456622
hsa_circ_0078322	blue	0.284302	0.642952	-0.61099	0.273621	0.783316	0.117065	0.279374	0.648972	0.315259	0.605351	-0.031065	0.960453	0.655067	0.230186
hsa_circ_0036575	blue	0.283313	0.64416	-0.577772	0.30763	0.807678	0.0982728	0.262682	0.66943	-0.0532911	0.93218	-0.207205	0.738078	0.873743	0.0528221
hsa_circ_0007939	blue	0.277888	0.650791	-0.512901	0.376839	0.724086	0.16659	0.330863	0.586549	0.395948	0.509365	0.235941	0.702401	0.378206	0.530193
hsa_circ_0005995	blue	0.275084	0.654221	-0.38528	0.521868	0.750829	0.143596	0.39605	0.509245	-0.112419	0.857166	0.223001	0.718438	0.491064	0.400885
hsa_circ_0027581	blue	0.273386	0.6563	-0.558708	0.327602	0.741367	0.151617	0.307202	0.6151	0.391392	0.514697	0.112458	0.857117	0.492628	0.39915
hsa_circ_0023994	blue	-0.270918	0.659324	0.214873	0.728536	-0.525933	0.36266	-0.329831	0.587789	-0.197316	0.750409	-0.676463	0.209861	0.116609	0.851866
hsa_circ_0076092	blue	-0.260134	0.672562	0.448988	0.448165	-0.690636	0.196689	-0.366147	0.544445	-0.367339	0.543033	-0.327122	0.591048	-0.281504	0.64637
hsa_circ_0026465	blue	-0.25043	0.684508	0.422835	0.478133	-0.520965	0.368049	-0.207442	0.737783	-0.624701	0.259895	-0.375603	0.533263	-0.0530696	0.932461
hsa_circ_0081777	blue	-0.245228	0.690925	0.0193787	0.975328	0.389561	0.516844	0.809863	0.0966366	-0.356641	0.55573	-0.125418	0.840733	0.514763	0.374805
hsa_circ_0078309	blue	0.243333	0.693263	-0.481045	0.412033	0.780759	0.119095	0.423681	0.477156	0.119267	0.848506	0.119258	0.848517	0.566033	0.319891
hsa_circ_0054584	blue	0.230499	0.70914	-0.307033	0.615305	0.630236	0.254407	0.270741	0.65954	-0.408713	0.494485	-0.0252944	0.967798	0.629691	0.254946
hsa_circ_0019086	blue	-0.229222	0.710721	0.630982	0.25367	-0.602695	0.282015	-0.0428432	0.945467	-0.36161	0.549824	0.383074	0.524462	-0.770383	0.127434
hsa_circ_0036867	blue	-0.223604	0.717689	0.352788	0.560316	-0.655096	0.230159	-0.267579	0.663418	0.390522	0.515716	0.123681	0.842927	-0.727517	0.163585
hsa_circ_0076940	blue	0.223268	0.718106	-0.342851	0.572178	0.596901	0.287918	0.384626	0.522637	0.366128	0.544467	0.453858	0.442632	0.0998808	0.87304
hsa_circ_0050332	blue	-0.222404	0.719179	0.505439	0.385016	-0.783831	0.116658	-0.368868	0.541222	0.085899	0.890765	0.153085	0.805851	-0.818104	0.090542
hsa_circ_0035443	blue	0.21453	0.728962	-0.529163	0.359166	0.752246	0.142406	0.38182	0.525937	0.231491	0.70791	-0.015515	0.980246	0.632087	0.252579
hsa_circ_0032868	blue	-0.212016	0.732089	0.256714	0.676768	-0.590828	0.294139	-0.436797	0.462082	-0.161704	0.795013	-0.512334	0.377458	-0.0803051	0.897862
hsa_circ_0023302	blue	-0.209927	0.734689	0.360531	0.551106	-0.69023	0.197063	-0.46737	0.427362	-0.144166	0.81708	-0.320036	0.599585	-0.324187	0.594581
hsa_circ_0035444	blue	-0.200764	0.746108	0.106323	0.864881	-0.463475	0.431752	-0.384948	0.522258	0.00254142	0.996764	-0.632473	0.252198	0.10216	0.870152
hsa_circ_0005885	blue	0.20018	0.746836	0.0537174	0.931638	-0.434743	0.464436	-0.709363	0.179662	0.494238	0.397367	0.320506	0.599018	-0.7286	0.162639
hsa_circ_0076097	blue	-0.20002	0.747035	0.379814	0.528298	-0.618642	0.265937	-0.401593	0.502773	-0.372139	0.537353	-0.340155	0.575404	-0.20993	0.734686
hsa_circ_0045815	blue	0.19863	0.748769	-0.438413	0.460231	0.742722	0.150461	0.463922	0.431247	0.122688	0.844181	0.123434	0.843239	0.530976	0.357209
hsa_circ_0077884	blue	-0.198504	0.748927	-0.0856554	0.891074	0.409541	0.493524	0.616233	0.268349	-0.546496	0.340562	-0.488799	0.403399	0.847936	0.0695361
hsa_circ_0090849	blue	0.197478	0.750207	0.0486197	0.93812	-0.432776	0.466692	-0.706877	0.181897	0.503994	0.386604	0.311673	0.609688	-0.721191	0.169138
hsa_circ_0017869	blue	0.196879	0.750955	-0.469157	0.425351	0.768166	0.129238	0.408868	0.494305	-0.10988	0.860378	-0.128857	0.836389	0.790119	0.111719
hsa_circ_0043455	blue	-0.194025	0.754518	0.407366	0.496051	-0.698552	0.189438	-0.459875	0.435817	-0.213312	0.730476	-0.223737	0.717524	-0.398302	0.506614
hsa_circ_0026353	blue	0.186557	0.763854	-0.137946	0.824921	-0.210869	0.733516	-0.496545	0.394816	0.778466	0.120923	0.265023	0.666556	-0.528955	0.359391
hsa_circ_0064639	blue	0.178675	0.77372	-0.517164	0.372186	0.735728	0.156458	0.396142	0.509137	0.182089	0.769445	-0.102244	0.870047	0.696033	0.191737
hsa_circ_0032873	blue	-0.161445	0.795338	0.264867	0.666746	-0.652424	0.232732	-0.516425	0.372992	0.0789457	0.899588	-0.28739	0.639185	-0.353866	0.559032
hsa_circ_0057107	blue	0.156665	0.801347	-0.0161052	0.979495	-0.36529	0.545459	-0.593619	0.291276	0.657401	0.227944	0.269762	0.66074	-0.649375	0.23568
hsa_circ_0076943	blue	0.154835	0.803648	-0.468564	0.426018	0.609123	0.275504	0.34356	0.57133	0.424927	0.47572	0.0343914	0.95622	0.438848	0.459733
hsa_circ_0064337	blue	-0.152658	0.806387	0.314554	0.606203	-0.68041	0.206169	-0.451117	0.445745	0.308877	0.613071	0.0269071	0.965745	-0.664528	0.221134
hsa_circ_0013849	blue	0.14713	0.813346	-0.449569	0.447505	0.741393	0.151595	0.454446	0.441965	-0.0695619	0.911503	-0.155551	0.802748	0.78417	0.11639
hsa_circ_0020375	blue	0.143704	0.817663	-0.319746	0.599934	0.450806	0.446098	0.314041	0.606823	0.542174	0.345177	0.341847	0.573379	0.0364863	0.953555
hsa_circ_0010419	blue	0.137242	0.825809	-0.357293	0.554954	0.714252	0.17529	0.518672	0.370544	-0.12227	0.844709	0.0208353	0.973474	0.628646	0.255981
hsa_circ_0003469	blue	-0.13622	0.827097	0.483222	0.409605	-0.721718	0.168673	-0.396981	0.508158	0.0626814	0.920244	0.293436	0.631818	-0.875822	0.0515397
hsa_circ_0029121	blue	0.125649	0.84044	0.285246	0.641801	-0.497988	0.393222	-0.544682	0.342496	0.138594	0.824103	0.502423	0.388333	-0.869991	0.055162
hsa_circ_0027587	blue	-0.124355	0.842075	0.0463641	0.940989	0.395768	0.509575	0.694146	0.193465	-0.459074	0.436724	0.0776832	0.90119	0.367823	0.542459
hsa_circ_0037141	blue	-0.121478	0.845711	0.41694	0.484945	-0.722191	0.168257	-0.499319	0.391753	0.0371008	0.952773	0.100317	0.872487	-0.719681	0.170471
hsa_circ_0020377	blue	0.114865	0.854072	-0.283499	0.643932	0.444951	0.452763	0.365507	0.545202	0.489172	0.402984	0.349521	0.56421	0.0350457	0.955388
hsa_circ_0064339	blue	-0.112419	0.857165	0.311923	0.609385	-0.638672	0.246104	-0.410318	0.492621	0.392922	0.512905	0.210757	0.733656	-0.788865	0.112698
hsa_circ_0037140	blue	0.098777	0.874438	0.196537	0.751382	-0.548957	0.337939	-0.685996	0.200975	0.198336	0.749137	0.177694	0.774949	-0.66493	0.220752
hsa_circ_0068870	blue	-0.0942436	0.880183	0.472444	0.42166	-0.678518	0.207936	-0.423197	0.477715	-0.0755748	0.903867	0.274091	0.655437	-0.803105	0.101724
hsa_circ_0020376	blue	-0.0855482	0.89121	-0.234193	0.704565	0.505045	0.385449	0.631492	0.253167	0.0860797	0.890535	-0.0900395	0.885513	0.511523	0.378346
hsa_circ_0064810	blue	-0.0831662	0.894232	0.455734	0.440505	-0.661797	0.223737	-0.380713	0.527239	0.109516	0.860839	0.418485	0.483157	-0.932269	0.0209439
hsa_circ_0071106	blue	0.0805749	0.89752	-0.108086	0.862649	0.512618	0.377148	0.474635	0.419202	-0.448886	0.448281	0.124462	0.84194	0.42108	0.480159
hsa_circ_0036666	blue	-0.0538619	0.931454	-0.202119	0.744417	0.565583	0.320363	0.676267	0.210044	-0.123505	0.843149	-0.035847	0.954368	0.55283	0.333824
hsa_circ_0044511	blue	-0.0447642	0.943024	-0.0843819	0.892689	0.50346	0.387191	0.68053	0.206056	-0.232508	0.706651	0.154009	0.804687	0.363168	0.547976
hsa_circ_0064338	blue	-0.0410658	0.947728	0.25433	0.679703	-0.568161	0.317658	-0.425602	0.474943	0.468554	0.42603	0.315099	0.605545	-0.824962	0.0855633
hsa_circ_0002472	blue	0.0384389	0.95107	0.244364	0.691992	-0.598059	0.286735	-0.624764	0.259832	0.260591	0.671999	0.205318	0.740429	-0.736651	0.155663
hsa_circ_0001586	blue	0.0354521	0.95487	0.352873	0.560214	-0.547513	0.339477	-0.512819	0.376928	-0.125168	0.841048	0.268768	0.66196	-0.68232	0.204388
hsa_circ_0064336	blue	0.0299341	0.961892	0.134435	0.829349	-0.520576	0.368472	-0.562888	0.323196	0.497775	0.393458	0.166002	0.789615	-0.672836	0.213269
hsa_circ_0013381	blue	0.00976569	0.987566	0.078091	0.900673	-0.458363	0.437528	-0.633185	0.251496	0.0240723	0.969353	-0.342981	0.572022	-0.138716	0.823949
hsa_circ_0037139	blue	0.00057454	0.999268	0.355948	0.556554	-0.628979	0.25565	-0.532655	0.355399	0.132797	0.831416	0.325279	0.593266	-0.837474	0.0767074
hsa_circ_0036767	brown	-0.930857	0.0215975	0.73872	0.153884	-0.720512	0.169737	0.64299	0.241885	-0.429575	0.47037	-0.672316	0.213759	0.0143124	0.981777
hsa_circ_0004607	brown	0.921207	0.0262341	-0.662812	0.222769	0.509658	0.380388	-0.839903	0.075023	0.561528	0.324628	0.709241	0.179772	-0.250724	0.684145
hsa_circ_0009383	brown	-0.916042	0.0288326	0.698378	0.189597	-0.595648	0.289199	0.780688	0.119151	-0.409657	0.493389	-0.584373	0.30079	0.0513643	0.93463
hsa_circ_0006453	brown	0.890052	0.043035	-0.672118	0.213946	0.594717	0.290152	-0.741613	0.151407	0.336793	0.579433	0.557385	0.329	-0.0179819	0.977106
hsa_circ_0076934	brown	0.873653	0.0528782	-0.584213	0.300955	0.463252	0.432003	-0.799056	0.10481	0.441128	0.457127	0.701301	0.186938	-0.264259	0.667493
hsa_circ_0033622	brown	0.865733	0.0578553	-0.594452	0.290423	0.591963	0.292974	-0.594825	0.290041	0.460899	0.434661	0.845517	0.0711745	-0.26718	0.663908
hsa_circ_0022228	brown	0.863008	0.0596	-0.642493	0.242369	0.628655	0.255971	-0.640619	0.2442	0.271062	0.659147	0.590867	0.2941	-0.00273241	0.996521
hsa_circ_0043940	brown	0.857914	0.0629045	-0.586241	0.298861	0.456998	0.439073	-0.721102	0.169216	0.722835	0.16769	0.894085	0.0407146	-0.465685	0.42926
hsa_circ_0071966	brown	0.84338	0.0726319	-0.524981	0.363691	0.431666	0.467966	-0.742364	0.150766	0.452868	0.443756	0.793826	0.108837	-0.365902	0.544734
hsa_circ_0027424	brown	0.840231	0.0747962	-0.605494	0.279175	0.670223	0.215734	-0.487762	0.404551	0.342745	0.572304	0.777045	0.12206	-0.123546	0.843098
hsa_circ_0033626	brown	0.838345	0.076102	-0.556173	0.330282	0.569976	0.315758	-0.560735	0.325464	0.435557	0.463503	0.863026	0.0595881	-0.295122	0.629767
hsa_circ_0033625	brown	0.832283	0.0803455	-0.555264	0.331244	0.584292	0.300873	-0.538576	0.349032	0.404586	0.499286	0.849093	0.0687566	-0.266201	0.665109
hsa_circ_0033621	brown	0.81412	0.0934731	-0.49211	0.399725	0.450233	0.446749	-0.634616	0.250087	0.482218	0.410725	0.891465	0.0422172	-0.429864	0.470037
hsa_circ_0082035	brown	0.81368	0.0937988	-0.488839	0.403355	0.449882	0.447148	-0.648545	0.236484	0.413865	0.488506	0.843365	0.0726425	-0.381354	0.526485
hsa_circ_0077580	brown	-0.771405	0.126605	0.466109	0.428782	-0.255681	0.678039	0.800822	0.103461	-0.724473	0.16625	-0.8393	0.0754404	0.596189	0.288646
hsa_circ_0009561	brown	0.763848	0.132772	-0.536001	0.351797	0.543254	0.344022	-0.586346	0.298753	0.0954467	0.878658	0.482369	0.410555	0.0405121	0.948432
hsa_circ_0032853	brown	0.760845	0.135246	-0.425447	0.475121	0.294247	0.630832	-0.705607	0.183041	0.626601	0.258007	0.912193	0.0308194	-0.604116	0.280572
hsa_circ_0071263	brown	-0.759777	0.136129	0.472513	0.421582	-0.5469	0.340131	0.428562	0.471535	-0.372657	0.536741	-0.897343	0.0388699	0.328642	0.58922
hsa_circ_0025723	brown	-0.758772	0.136962	0.445255	0.452416	-0.229259	0.710676	0.808467	0.0976811	-0.706859	0.181913	-0.830259	0.0817781	0.609014	0.275615
hsa_circ_0076937	brown	0.758537	0.137157	-0.433029	0.466401	0.390913	0.515259	-0.577668	0.307738	0.558169	0.328172	0.957924	0.010295	-0.543906	0.343325
hsa_circ_0069041	brown	0.744899	0.148608	-0.401488	0.502896	0.181264	0.770478	-0.877789	0.0503354	0.472285	0.421838	0.678588	0.20787	-0.494018	0.397611
hsa_circ_0041155	brown	0.739604	0.153126	-0.515668	0.373817	0.66125	0.224259	-0.295885	0.628839	0.303832	0.619186	0.831686	0.0807668	-0.163141	0.793207
hsa_circ_0070811	brown	0.704695	0.183866	-0.528692	0.359675	0.639317	0.245473	-0.387902	0.518789	-0.00346486	0.995588	0.452017	0.444722	0.168613	0.786337
hsa_circ_0042103	brown	0.702861	0.185524	-0.4092	0.493919	0.286023	0.640852	-0.608017	0.276622	0.735661	0.156516	0.943567	0.0159561	-0.649901	0.23517
hsa_circ_0082040	brown	0.696532	0.191281	-0.367502	0.542839	0.365622	0.545066	-0.482855	0.410014	0.517169	0.372181	0.981276	0.00306687	-0.575018	0.310495
hsa_circ_0024579	brown	0.693166	0.194363	-0.342898	0.572123	0.238637	0.699067	-0.629544	0.255092	0.595494	0.289356	0.944281	0.0156558	-0.670294	0.215667
hsa_circ_0012896	brown	0.69053	0.196787	-0.405162	0.498615	0.440223	0.458162	-0.528654	0.359716	0.0360997	0.954046	0.561272	0.324898	-0.100272	0.872544
hsa_circ_0009113	brown	0.683953	0.20287	-0.332007	0.585176	0.376221	0.532534	-0.474831	0.418983	0.268429	0.662375	0.873532	0.052953	-0.440784	0.45752
hsa_circ_0024582	brown	0.683375	0.203407	-0.349229	0.564559	0.357191	0.555075	-0.467086	0.427682	0.490257	0.40178	0.979983	0.00338946	-0.576557	0.308893
hsa_circ_0082037	brown	0.679367	0.207142	-0.323783	0.595068	0.198127	0.749397	-0.654386	0.230842	0.600208	0.284545	0.927918	0.0229786	-0.693197	0.194335
hsa_circ_0079735	brown	0.674613	0.211597	-0.394132	0.511489	0.532058	0.356042	-0.294393	0.630655	0.264177	0.667593	0.878397	0.0499652	-0.305097	0.617652
hsa_circ_0082052	brown	0.674598	0.211611	-0.311674	0.609686	0.243975	0.692471	-0.582284	0.30295	0.524342	0.364384	0.953978	0.0117697	-0.661184	0.224322
hsa_circ_0069301	brown	0.672631	0.213463	-0.324162	0.594611	0.271251	0.658916	-0.544978	0.342181	0.551657	0.33507	0.972734	0.00538258	-0.655985	0.229304
hsa_circ_0041156	brown	0.670329	0.215634	-0.471047	0.423228	0.669249	0.216655	-0.176328	0.776661	0.221786	0.719946	0.791593	0.11057	-0.107516	0.86337
hsa_circ_0002993	brown	0.647786	0.23722	-0.359021	0.5529	0.404406	0.499495	-0.353245	0.559772	0.538634	0.34897	0.995036	0.000419575	-0.552045	0.334657
hsa_circ_0076085	brown	0.645405	0.239532	-0.351738	0.561567	0.120808	0.846557	-0.728024	0.163142	0.77202	0.126107	0.828546	0.0829965	-0.707528	0.181311
hsa_circ_0082049	brown	0.642874	0.241998	-0.292426	0.633049	0.227598	0.712735	-0.539478	0.348065	0.567747	0.318092	0.972475	0.00545908	-0.695322	0.192388
hsa_circ_0079753	brown	0.638795	0.245984	-0.330595	0.586871	0.316406	0.603967	-0.432799	0.466666	0.598043	0.286752	0.996215	0.000279415	-0.639792	0.245009
hsa_circ_0040713	brown	0.630227	0.254416	-0.564782	0.321205	0.559758	0.326495	-0.259254	0.673644	0.829104	0.0825986	0.805447	0.0999521	-0.307422	0.614834
hsa_circ_0076929	brown	0.624934	0.259663	-0.415951	0.48609	0.356789	0.555553	-0.406588	0.496956	0.787788	0.113542	0.931993	0.0210709	-0.581478	0.303784
hsa_circ_0079740	brown	0.616245	0.268338	-0.26643	0.664828	0.346628	0.567664	-0.365886	0.544753	0.283901	0.643442	0.928605	0.0226532	-0.509332	0.380744
hsa_circ_0021704	brown	-0.613028	0.271568	0.342277	0.572864	-0.506116	0.384272	0.202986	0.743337	-0.278495	0.650047	-0.906983	0.0335754	0.349531	0.564199
hsa_circ_0066522	brown	0.612242	0.272359	-0.394928	0.510557	0.439344	0.459166	-0.273916	0.655651	0.648575	0.236455	0.967669	0.00694469	-0.514258	0.375356
hsa_circ_0069081	brown	0.611684	0.272922	-0.258068	0.675103	0.06117	0.922165	-0.708794	0.180173	0.63724	0.247508	0.858487	0.0625296	-0.761479	0.134723
hsa_circ_0021705	brown	-0.606437	0.27822	0.384477	0.522812	-0.587484	0.29758	0.124257	0.8422	-0.254282	0.679762	-0.859662	0.061764	0.235565	0.702866
hsa_circ_0067069	brown	0.600318	0.284434	-0.429485	0.470473	0.423025	0.477913	-0.298303	0.625899	0.762387	0.133974	0.91839	0.0276413	-0.506521	0.383827
hsa_circ_0069292	brown	0.580585	0.30471	-0.236375	0.701864	0.176861	0.775993	-0.482082	0.410876	0.579275	0.306069	0.977001	0.00417247	-0.742179	0.150924
hsa_circ_0054571	brown	0.578822	0.306539	-0.249413	0.685761	0.37948	0.528692	-0.26905	0.661613	0.223255	0.718122	0.910457	0.0317295	-0.454215	0.442227
hsa_circ_0069305	brown	0.577385	0.308032	-0.24512	0.691058	0.157127	0.800766	-0.506537	0.38381	0.631546	0.253113	0.962897	0.00853123	-0.756399	0.138934
hsa_circ_0024575	brown	0.577236	0.308187	-0.235884	0.702472	0.120823	0.846539	-0.551889	0.334823	0.634084	0.250611	0.943735	0.0158851	-0.77379	0.124677
hsa_circ_0069303	brown	0.574661	0.310867	-0.220464	0.721588	0.155558	0.802739	-0.494835	0.396708	0.561635	0.324515	0.971253	0.00582554	-0.753456	0.141391
hsa_circ_0018413	brown	0.568981	0.3168	-0.517105	0.372251	0.485426	0.407149	-0.246347	0.689544	0.855176	0.0647032	0.767627	0.129677	-0.343891	0.570934
hsa_circ_0082047	brown	0.550674	0.336114	-0.229494	0.710384	-0.00722533	0.9908	-0.698868	0.18915	0.704463	0.184075	0.806601	0.0990824	-0.787883	0.113467
hsa_circ_0082723	brown	0.548121	0.33883	-0.467363	0.42737	0.378323	0.530055	-0.32391	0.594914	0.890749	0.0426306	0.766981	0.130205	-0.442779	0.455241
hsa_circ_0008453	brown	0.547529	0.339461	-0.312766	0.608366	0.33769	0.578357	-0.265847	0.665544	0.64903	0.236014	0.968399	0.00671142	-0.601454	0.283277
hsa_circ_0069289	brown	0.544855	0.342312	-0.210498	0.733978	0.231542	0.707848	-0.348852	0.56501	0.492811	0.398948	0.99548	0.00036456	-0.692886	0.19462
hsa_circ_0020098	brown	0.541933	0.345435	-0.171507	0.782706	0.182365	0.769099	-0.396532	0.508682	0.41636	0.485616	0.977105	0.00414434	-0.709948	0.179137
hsa_circ_0076945	brown	0.541201	0.346219	-0.329602	0.588065	0.359414	0.552433	-0.239956	0.697436	0.667812	0.218016	0.952655	0.0122783	-0.572201	0.313433
hsa_circ_0008907	brown	0.538825	0.348765	-0.185044	0.765747	0.204121	0.741922	-0.366409	0.544134	0.449548	0.447528	0.988393	0.00149856	-0.70456	0.183987
hsa_circ_0069310	brown	0.538306	0.349322	-0.224375	0.716733	0.275849	0.653285	-0.290446	0.63546	0.485331	0.407255	0.996414	0.000257598	-0.652758	0.23241
hsa_circ_0040715	brown	0.536222	0.35156	-0.449137	0.447996	0.450804	0.4461	-0.199293	0.747942	0.797757	0.105805	0.820562	0.0887477	-0.405928	0.497723
hsa_circ_0007369	brown	0.535277	0.352575	-0.178007	0.774557	0.0923423	0.882593	-0.498939	0.392173	0.570011	0.315722	0.95432	0.0116393	-0.795167	0.1078
hsa_circ_0069291	brown	0.533601	0.35438	-0.196097	0.751932	0.214536	0.728954	-0.347189	0.566994	0.489289	0.402855	0.993856	0.000577639	-0.705504	0.183135
hsa_circ_0069288	brown	0.529447	0.35886	-0.124456	0.841948	0.052338	0.933392	-0.532881	0.355155	0.411898	0.490787	0.918745	0.0274627	-0.777615	0.121603
hsa_circ_0014228	brown	0.529047	0.359292	-0.215768	0.727422	0.101454	0.871047	-0.494908	0.396627	0.677503	0.208885	0.933591	0.0203376	-0.786885	0.114251
hsa_circ_0069286	brown	0.523376	0.365432	-0.159321	0.798008	0.164789	0.791137	-0.382385	0.525272	0.44405	0.45379	0.981928	0.00290845	-0.732607	0.159156
hsa_circ_0008689	brown	0.520971	0.368043	-0.187658	0.762477	0.155257	0.803117	-0.397298	0.507786	0.564394	0.321612	0.981193	0.00308741	-0.758972	0.136797
hsa_circ_0069309	brown	0.517603	0.371708	-0.196557	0.751357	0.198931	0.748393	-0.34077	0.574669	0.543969	0.343259	0.99053	0.00110468	-0.724261	0.166436
hsa_circ_0017904	brown	0.515311	0.374206	-0.301548	0.621958	0.55801	0.32834	-0.0476638	0.939336	-0.0329185	0.958094	0.676924	0.209428	-0.0668689	0.914923
hsa_circ_0069293	brown	0.501403	0.389456	-0.16765	0.787546	0.194827	0.753517	-0.311655	0.609709	0.480726	0.412389	0.99129	0.000974463	-0.717794	0.172142
hsa_circ_0070184	brown	0.499839	0.39118	-0.149187	0.810756	0.261624	0.67073	-0.240627	0.696607	0.257907	0.6753	0.94767	0.0142569	-0.589258	0.295753
hsa_circ_0086997	brown	-0.496548	0.394813	0.111689	0.858089	0.00464793	0.994082	0.544993	0.342165	-0.514938	0.374614	-0.911499	0.0311819	0.836513	0.0773767
hsa_circ_0069306	brown	0.479001	0.414316	-0.13381	0.830137	0.195983	0.752074	-0.267934	0.662983	0.393308	0.512454	0.983348	0.00257294	-0.695646	0.192091
hsa_circ_0070797	brown	0.47841	0.414977	-0.238043	0.699802	0.489058	0.403111	-0.0123597	0.984264	0.0757924	0.903591	0.801649	0.10283	-0.241899	0.695035
hsa_circ_0061351	brown	0.474102	0.4198	-0.268717	0.662022	0.235517	0.702927	-0.27335	0.656344	0.731155	0.160416	0.909073	0.032461	-0.653531	0.231665
hsa_circ_0002700	brown	0.466484	0.42836	-0.135755	0.827683	0.116996	0.851376	-0.3426	0.572478	0.541473	0.345928	0.97446	0.00488092	-0.780923	0.118964
hsa_circ_0004638	brown	0.459887	0.435804	-0.11878	0.849121	0.0949215	0.879324	-0.354136	0.558711	0.525511	0.363117	0.9711	0.00587191	-0.795004	0.107926
hsa_circ_0062994	brown	0.456597	0.439527	-0.164748	0.791189	0.286819	0.639881	-0.138598	0.824099	0.388862	0.517663	0.972077	0.00557757	-0.60407	0.280619
hsa_circ_0026354	brown	0.454444	0.441968	-0.338495	0.577393	0.219804	0.722407	-0.325131	0.593444	0.865108	0.0582541	0.760481	0.135547	-0.569018	0.316761
hsa_circ_0061877	brown	-0.450456	0.446496	0.152215	0.806944	-0.293715	0.631479	0.267741	0.663219	0.23339	0.705559	-0.49316	0.398561	0.120769	0.846607
hsa_circ_0044506	brown	0.439105	0.45944	-0.264245	0.667511	0.323461	0.595455	-0.115096	0.853779	0.640578	0.24424	0.906403	0.0338871	-0.557307	0.329083
hsa_circ_0044512	brown	0.438198	0.460478	-0.248838	0.68647	0.291512	0.634162	-0.143965	0.817333	0.648707	0.236327	0.914626	0.0295582	-0.593413	0.291487
hsa_circ_0044503	brown	0.437561	0.461207	-0.23901	0.698606	0.279441	0.648891	-0.152214	0.806947	0.642399	0.24246	0.921319	0.0261786	-0.608435	0.276199
hsa_circ_0044507	brown	0.434256	0.464994	-0.247729	0.687838	0.307552	0.614676	-0.118618	0.849326	0.627482	0.257133	0.915151	0.0292884	-0.576078	0.309391
hsa_circ_0070185	brown	0.433608	0.465738	-0.110945	0.85903	0.254076	0.680015	-0.131849	0.832612	0.27061	0.659701	0.951506	0.0127258	-0.597178	0.287635
hsa_circ_0036733	brown	-0.425774	0.474744	0.0495989	0.936875	-0.0672383	0.914454	0.315884	0.604597	-0.380895	0.527026	-0.962448	0.00868588	0.788374	0.113083
hsa_circ_0044504	brown	0.4174	0.484413	-0.228569	0.711531	0.277648	0.651083	-0.122775	0.844071	0.634559	0.250143	0.909927	0.032009	-0.598606	0.286178
hsa_circ_0044509	brown	0.416597	0.485342	-0.217294	0.725526	0.248434	0.686969	-0.151298	0.808099	0.646821	0.238156	0.913181	0.0303055	-0.628981	0.255648
hsa_circ_0044510	brown	0.402295	0.501954	-0.22411	0.717062	0.254438	0.67957	-0.13024	0.834644	0.663065	0.222528	0.890828	0.0425852	-0.607584	0.277059
hsa_circ_0044502	brown	0.391277	0.514831	-0.214939	0.728453	0.275	0.654324	-0.08528	0.89155	0.623422	0.261167	0.894222	0.040636	-0.585259	0.299874
hsa_circ_0056508	brown	0.383248	0.524257	-0.107137	0.86385	0.237773	0.700136	-0.25606	0.677573	-0.336527	0.579751	0.35534	0.557277	-0.0411176	0.947662
hsa_circ_0003030	brown	0.379335	0.528863	-0.307479	0.614765	0.319671	0.600025	-0.0796328	0.898716	0.748948	0.14518	0.764522	0.132218	-0.461284	0.434225
hsa_circ_0028122	brown	0.361283	0.550213	0.0569054	0.927585	0.00873513	0.988878	-0.286033	0.640841	0.0927927	0.882022	0.85402	0.0654677	-0.705882	0.182794
hsa_circ_0061352	brown	0.326719	0.591533	-0.111181	0.858732	0.0940754	0.880396	-0.16991	0.784709	0.649234	0.235816	0.874526	0.0523378	-0.730537	0.160953
hsa_circ_0063184	brown	0.316996	0.603253	-0.289896	0.63613	0.161463	0.795316	-0.212401	0.73161	0.85625	0.063996	0.5917	0.293244	-0.477462	0.416037
hsa_circ_0000348	brown	-0.312707	0.608437	-0.0146576	0.981338	-0.139211	0.823326	0.0456822	0.941856	-0.218063	0.72457	-0.926129	0.0238328	0.663938	0.221696
hsa_circ_0002643	brown	0.3067	0.615709	-0.243758	0.692739	0.237096	0.700972	-0.0562156	0.928462	0.744332	0.14909	0.718878	0.171182	-0.493453	0.398237
hsa_circ_0050649	brown	0.271018	0.659201	-0.0400851	0.948976	0.249383	0.685799	0.120328	0.847164	0.266277	0.665015	0.881966	0.0478084	-0.536105	0.351686
hsa_circ_0083266	brown	0.243147	0.693494	-0.0114357	0.98544	0.123351	0.843344	0.029657	0.962245	0.433668	0.465669	0.891353	0.0422819	-0.679767	0.206768
hsa_circ_0027582	brown	0.220367	0.721708	0.0484205	0.938373	0.152264	0.806883	0.112181	0.857466	0.206394	0.739089	0.880785	0.0485185	-0.609223	0.275403
hsa_circ_0024886	brown	-0.211639	0.732558	-0.163271	0.793044	0.159318	0.798012	0.203328	0.74291	-0.317732	0.602365	-0.883188	0.0470764	0.904498	0.0349164
hsa_circ_0062993	brown	0.210524	0.733946	0.0947411	0.879553	0.124003	0.84252	0.100038	0.87284	0.0774259	0.901517	0.85696	0.0635293	-0.594862	0.290003
hsa_circ_0043607	brown	0.195052	0.753236	0.0889908	0.886843	-0.0905299	0.884891	-0.122545	0.844362	0.483166	0.409667	0.86482	0.0584378	-0.853482	0.0658248
hsa_circ_0080192	brown	0.173894	0.779713	0.103546	0.868397	-0.0296578	0.962244	-0.010058	0.987194	0.392051	0.513926	0.878359	0.0499879	-0.794882	0.10802
hsa_circ_0076948	brown	0.151354	0.808028	0.181612	0.770042	0.0393268	0.949941	0.105086	0.866447	-0.0351704	0.955229	0.809789	0.0966917	-0.611746	0.272859
hsa_circ_0057089	brown	0.136123	0.82722	-0.206995	0.73834	0.0138493	0.982367	-0.437977	0.46073	-0.252597	0.681838	-0.576637	0.30881	0.501764	0.389058
hsa_circ_0028116	brown	0.126082	0.839893	-0.078323	0.900378	-0.0975169	0.876035	-0.472563	0.421526	-0.342616	0.572459	-0.435935	0.463069	0.305597	0.617046
hsa_circ_0002099	brown	0.122292	0.844682	-0.181543	0.770128	-0.00856562	0.989094	-0.433591	0.465757	-0.274277	0.655208	-0.572118	0.31352	0.48242	0.410499
hsa_circ_0071814	brown	0.115773	0.852923	-0.267952	0.662961	0.110302	0.859844	-0.335889	0.580516	-0.249733	0.685367	-0.659627	0.225811	0.654063	0.231153
hsa_circ_0060942	brown	0.100283	0.872531	0.0489465	0.937704	0.326917	0.591295	0.414546	0.487717	-0.192218	0.756776	0.586135	0.29897	-0.151474	0.807877
hsa_circ_0013048	brown	0.0828102	0.894683	0.140115	0.822185	0.192529	0.756388	0.340256	0.575283	-0.154479	0.804096	0.678916	0.207564	-0.349349	0.564416
hsa_circ_0024103	brown	-0.0783019	0.900405	0.281075	0.646893	-0.0124348	0.984168	0.403272	0.500816	0.0119055	0.984842	0.693712	0.193863	-0.559598	0.326663
hsa_circ_0056509	brown	-0.071356	0.909224	-0.146263	0.814439	0.0652098	0.917031	-0.0989516	0.874217	-0.403382	0.500688	-0.796972	0.106409	0.757658	0.137887
hsa_circ_0019217	brown	0.0705018	0.910309	0.169043	0.785797	0.138725	0.823937	0.31898	0.600859	-0.0942124	0.880223	0.722283	0.168175	-0.440197	0.458191
hsa_circ_0036480	brown	0.0180959	0.976961	-0.0952331	0.878929	-0.104284	0.867463	-0.378149	0.53026	-0.311255	0.610194	-0.64753	0.237468	0.46905	0.425472
hsa_circ_0036485	brown	-0.0180446	0.977026	-0.0445375	0.943312	0.0199293	0.974627	-0.148447	0.811688	-0.563494	0.322558	-0.601155	0.283582	0.583588	0.3016
hsa_circ_0071798	brown	0.0130098	0.983436	-0.040807	0.948057	-0.0672613	0.914425	-0.291205	0.634535	-0.471911	0.422258	-0.57895	0.306406	0.472582	0.421505
hsa_circ_0071799	brown	-0.00415022	0.994716	0.0625403	0.920423	-0.255899	0.677771	-0.426205	0.474248	-0.393517	0.512209	-0.488204	0.40406	0.221849	0.719868
hsa_circ_0076947	green	0.380536	0.527449	-0.683891	0.202928	0.732505	0.159245	-0.0675568	0.914049	0.0236774	0.969856	-0.396011	0.50929	0.939539	0.0176836
hsa_circ_0042384	green	-0.339746	0.575894	0.482863	0.410005	-0.595116	0.289743	0.0853641	0.891443	0.304244	0.618686	0.324012	0.594792	-0.813435	0.0939801
hsa_circ_0028308	green	0.285377	0.64164	-0.606128	0.278533	0.685214	0.2017	0.030103	0.961677	-0.0674833	0.914143	-0.462141	0.433257	0.969656	0.00631626
hsa_circ_0047457	green	-0.259215	0.673692	-0.106377	0.864813	0.227601	0.712731	0.391075	0.515069	-0.468517	0.426071	-0.827855	0.0834896	0.947217	0.0144414
hsa_circ_0073744	green	-0.255435	0.678343	-0.187295	0.762931	0.257252	0.676106	0.415786	0.48628	-0.166166	0.789409	-0.770883	0.127028	0.881268	0.0482278
hsa_circ_0012895	green	0.244146	0.69226	0.199055	0.748239	-0.240668	0.696556	-0.372418	0.537024	0.131512	0.833038	0.780314	0.119449	-0.868028	0.0563981
hsa_circ_0028307	green	0.242634	0.694128	-0.571503	0.314162	0.691393	0.195993	0.117748	0.850426	-0.104754	0.866868	-0.453232	0.443343	0.97628	0.00436979
hsa_circ_0033052	green	-0.233217	0.705774	-0.105968	0.86533	0.408255	0.495018	0.651241	0.233875	-0.455619	0.440636	-0.532699	0.355351	0.869602	0.0554061
hsa_circ_0028302	green	0.21397	0.729658	-0.571009	0.314679	0.670342	0.215622	0.12835	0.83703	-0.0581946	0.925946	-0.488652	0.403562	0.980171	0.00334177
hsa_circ_0072308	green	0.208828	0.736057	-0.612809	0.271789	0.662443	0.22312	0.158829	0.798626	0.27738	0.651412	-0.353388	0.559602	0.814045	0.0935287
hsa_circ_0043145	green	0.208477	0.736494	-0.45667	0.439444	0.62188	0.262703	0.128547	0.836781	-0.311024	0.610473	-0.433817	0.465498	0.933015	0.0206011
hsa_circ_0011490	green	0.20155	0.745127	0.00755133	0.990385	-0.206647	0.738774	-0.353059	0.559993	0.700476	0.187688	0.660499	0.224976	-0.82823	0.0832216
hsa_circ_0015404	green	0.196576	0.751333	-0.550996	0.335771	0.584868	0.300278	0.0345425	0.956028	-0.0654833	0.916684	-0.578049	0.307342	0.97744	0.00405383
hsa_circ_0012892	green	0.195334	0.752884	0.246516	0.689334	-0.378788	0.529507	-0.48864	0.403576	0.100097	0.872766	0.630013	0.254628	-0.863574	0.0592362
hsa_circ_0019227	green	0.189321	0.760397	-0.350084	0.563539	0.423737	0.477092	-0.0619361	0.921191	-0.411827	0.490869	-0.497743	0.393493	0.824587	0.0858336
hsa_circ_0078046	green	0.183179	0.768081	-0.309436	0.612395	0.355856	0.556663	-0.119137	0.848669	-0.432547	0.466955	-0.495313	0.396178	0.765946	0.131051
hsa_circ_0087151	green	0.170386	0.784112	-0.372607	0.5368	0.451852	0.444909	-0.0173218	0.977946	-0.386252	0.520727	-0.537009	0.350714	0.877874	0.0502833
hsa_circ_0012111	green	-0.169747	0.784914	0.501939	0.388865	-0.692279	0.195178	-0.265309	0.666204	0.165331	0.790457	0.417348	0.484473	-0.962104	0.00880508
hsa_circ_0001596	green	-0.168758	0.786155	0.548041	0.338914	-0.577457	0.307957	-0.068951	0.912279	0.0177297	0.977427	0.585677	0.299443	-0.971125	0.0058644
hsa_circ_0057114	green	0.16472	0.791224	0.196298	0.751681	-0.376806	0.531844	-0.426383	0.474043	0.430395	0.469426	0.707066	0.181727	-0.972399	0.00548183
hsa_circ_0056510	green	0.164477	0.791529	-0.221754	0.719985	0.305579	0.617068	-0.0959347	0.87804	-0.518624	0.370596	-0.405455	0.498274	0.664302	0.221349
hsa_circ_0078048	green	-0.150234	0.809438	-0.209759	0.734898	0.422461	0.478564	0.470466	0.42388	-0.415289	0.486857	-0.649629	0.235434	0.964127	0.00811205
hsa_circ_0012573	green	0.149601	0.810235	0.17214	0.781912	-0.431414	0.468256	-0.510482	0.379485	0.485441	0.407132	0.583652	0.301535	-0.930473	0.021776
hsa_circ_0050664	green	0.142722	0.8189	-0.210271	0.734261	0.330187	0.587362	-0.0270546	0.965557	-0.54613	0.340952	-0.397569	0.50747	0.685386	0.20154
hsa_circ_0075471	green	0.139078	0.823493	-0.535395	0.352449	0.635188	0.249524	0.210696	0.733732	-0.00395595	0.994963	-0.509246	0.380839	0.961221	0.00911368
hsa_circ_0029434	green	0.126939	0.838812	-0.541349	0.346061	0.628848	0.25578	0.258566	0.67449	0.195466	0.752719	-0.39031	0.515965	0.830924	0.0813065
hsa_circ_0027026	green	0.124986	0.841278	-0.503927	0.386677	0.660648	0.224834	0.284108	0.64319	-0.0788648	0.89969	-0.467772	0.42691	0.963271	0.00840328
hsa_circ_0021512	green	-0.121956	0.845106	-0.305135	0.617606	0.232012	0.707265	0.14767	0.812667	0.0523212	0.933413	-0.750804	0.143617	0.801445	0.102986
hsa_circ_0001419	green	0.11634	0.852207	-0.415454	0.486665	0.546323	0.340746	0.1582	0.799417	-0.312354	0.608864	-0.566117	0.319802	0.976539	0.00429862
hsa_circ_0068491	green	0.0999582	0.872942	0.284935	0.64218	-0.413519	0.488907	-0.484484	0.408198	-0.247698	0.687877	0.251686	0.682959	-0.534517	0.353394
hsa_circ_0056513	green	-0.0981627	0.875216	-0.130736	0.834017	0.293731	0.63146	0.257279	0.676073	-0.600671	0.284074	-0.654794	0.230449	0.879644	0.0492077
hsa_circ_0012574	green	0.0867625	0.889669	0.281309	0.646608	-0.468191	0.426438	-0.406108	0.497515	0.347218	0.566959	0.63875	0.246028	-0.981914	0.00291178
hsa_circ_0036478	green	-0.0839284	0.893265	-0.358286	0.553773	0.419797	0.481641	0.358275	0.553787	0.127066	0.838652	-0.533228	0.354781	0.781544	0.11847
hsa_circ_0066780	green	0.0825336	0.895034	-0.343166	0.571801	0.543817	0.343421	0.250478	0.684449	-0.414591	0.487664	-0.496533	0.39483	0.936782	0.0188986
hsa_circ_0054615	green	-0.0785517	0.900088	0.497436	0.393831	-0.535752	0.352065	-0.243285	0.693324	-0.29775	0.626571	0.379864	0.528239	-0.726913	0.164113
hsa_circ_0081880	green	0.0740017	0.905864	-0.416947	0.484936	0.423766	0.477058	0.0396477	0.949532	-0.195509	0.752666	-0.706866	0.181907	0.963906	0.0081868
hsa_circ_0075470	green	0.0568159	0.927699	-0.451391	0.445433	0.565597	0.320348	0.259306	0.673579	-0.123539	0.843106	-0.588798	0.296227	0.985863	0.00201349
hsa_circ_0078041	green	0.0542189	0.931	-0.377683	0.53081	0.519732	0.369391	0.225184	0.715729	-0.325777	0.592666	-0.60382	0.280873	0.988524	0.00147327
hsa_circ_0004188	green	0.0507124	0.935459	-0.463783	0.431404	0.39338	0.512369	0.108707	0.861863	0.372346	0.537109	-0.454174	0.442274	0.649604	0.235458
hsa_circ_0040800	green	-0.0431982	0.945015	0.352432	0.560741	-0.244485	0.691841	0.121453	0.845742	0.153175	0.805737	0.77074	0.127144	-0.850699	0.0676792
hsa_circ_0081881	green	0.0398199	0.949313	-0.382917	0.524646	0.450794	0.446111	0.140452	0.821761	-0.270076	0.660356	-0.688686	0.198487	0.986955	0.00178501
hsa_circ_0017812	green	0.0382415	0.951321	-0.431435	0.468232	0.450636	0.446291	0.126795	0.838994	-0.105707	0.865661	-0.698742	0.189265	0.969459	0.00637765
hsa_circ_0078039	green	0.035988	0.954189	-0.330142	0.587416	0.459231	0.436545	0.188635	0.761254	-0.393822	0.511852	-0.630379	0.254266	0.967487	0.00700325
hsa_circ_0046287	green	-0.0356076	0.954673	0.288383	0.637975	-0.441167	0.457083	-0.19196	0.757098	0.464632	0.430446	0.590333	0.294648	-0.930609	0.0217129
hsa_circ_0045301	green	0.0353025	0.955061	0.145862	0.814943	-0.412567	0.490011	-0.355882	0.556633	0.609852	0.274769	0.445024	0.45268	-0.816295	0.0918696
hsa_circ_0078047	green	-0.0275261	0.964957	-0.277509	0.651254	0.459374	0.436384	0.308922	0.613018	-0.438122	0.460565	-0.616499	0.268083	0.96708	0.00713469
hsa_circ_0032847	green	-0.0230792	0.970617	-0.376498	0.532207	0.336871	0.579339	0.0879709	0.888137	-0.0733061	0.906747	-0.762458	0.133915	0.91758	0.0280507
hsa_circ_0036481	green	0.0210086	0.973253	-0.419477	0.48201	0.558873	0.327428	0.319899	0.59975	-0.145335	0.815607	-0.580776	0.304512	0.978944	0.00365611
hsa_circ_0071582	green	-0.0146986	0.981286	-0.385239	0.521917	0.252145	0.682394	-0.0116211	0.985204	0.132112	0.832281	-0.717102	0.172755	0.774049	0.124469
hsa_circ_0012576	green	0.0109159	0.986102	0.396426	0.508806	-0.539113	0.348456	-0.351818	0.561472	0.141618	0.820291	0.588724	0.296302	-0.96897	0.00653107
hsa_circ_0085334	green	-0.00566806	0.992783	0.413383	0.489065	-0.539906	0.347606	-0.407042	0.496428	-0.213255	0.730547	0.316637	0.603687	-0.697614	0.190294
hsa_circ_0025688	green	0.00457899	0.99417	-0.174932	0.778411	0.252182	0.682348	0.0411054	0.947678	-0.549436	0.33743	-0.628208	0.256414	0.807816	0.0981694
hsa_circ_0019961	red	-0.935048	0.0196764	0.873741	0.0528236	-0.608782	0.275849	0.890553	0.0427441	-0.790812	0.111178	-0.430914	0.468831	-0.022157	0.971791
hsa_circ_0027659	red	0.913953	0.0299057	-0.830383	0.0816895	0.541086	0.346342	-0.925305	0.0242296	0.780564	0.11925	0.425521	0.475035	-0.0308672	0.960705
hsa_circ_0019928	red	-0.908427	0.0328042	0.84001	0.0749493	-0.548332	0.338605	0.918324	0.0276747	-0.784593	0.116056	-0.40093	0.503547	0.00520099	0.993378
hsa_circ_0019903	red	-0.89597	0.0396436	0.836474	0.077404	-0.536859	0.350876	0.920605	0.0265329	-0.777168	0.121962	-0.369362	0.540638	-0.0115585	0.985284
hsa_circ_0071584	red	0.893343	0.041138	-0.78439	0.116217	0.488983	0.403195	-0.95676	0.0107233	0.678378	0.208067	0.373374	0.535894	-0.0186981	0.976194
hsa_circ_0019909	red	-0.863506	0.0592795	0.672391	0.213688	-0.364944	0.54587	0.973902	0.00504112	-0.72623	0.16471	-0.529338	0.358977	0.258445	0.674639
hsa_circ_0019929	red	-0.858958	0.0622226	0.76286	0.133584	-0.43403	0.465254	0.959416	0.00975444	-0.759094	0.136696	-0.373774	0.535422	0.0783261	0.900374
hsa_circ_0019969	red	-0.838596	0.0759281	0.671593	0.214441	-0.340291	0.575242	0.98274	0.00271497	-0.734047	0.157909	-0.464172	0.430966	0.228335	0.711821
hsa_circ_0019935	red	-0.836463	0.0774119	0.728429	0.162789	-0.3866	0.520318	0.968399	0.00671135	-0.76027	0.135721	-0.376119	0.532654	0.121193	0.846071
hsa_circ_0008278	red	0.835759	0.0779037	-0.616131	0.268452	0.345227	0.569338	-0.964652	0.00793539	0.507479	0.382777	0.44231	0.455777	-0.171358	0.782893
hsa_circ_0056282	red	0.820678	0.0886634	-0.623822	0.260769	0.320545	0.59897	-0.984948	0.00221177	0.551332	0.335414	0.398119	0.506827	-0.164081	0.792027
hsa_circ_0019908	red	-0.789362	0.11231	0.622464	0.262121	-0.26715	0.663945	0.988939	0.00139414	-0.72282	0.167703	-0.421225	0.479991	0.25459	0.679382
hsa_circ_0019962	red	-0.785625	0.115242	0.643052	0.241823	-0.280939	0.64706	0.985979	0.00198869	-0.729442	0.161906	-0.378075	0.530347	0.208873	0.736001
hsa_circ_0019933	red	-0.77713	0.121992	0.610765	0.273847	-0.251203	0.683555	0.99366	0.000605395	-0.696613	0.191207	-0.392639	0.513237	0.241279	0.695802
hsa_circ_0019946	red	-0.775634	0.123193	0.657755	0.227605	-0.288965	0.637265	0.9807	0.00320926	-0.726837	0.164179	-0.326656	0.591609	0.159916	0.79726
hsa_circ_0084723	red	-0.76692	0.130254	0.742383	0.15075	-0.384868	0.522352	0.931689	0.0212116	-0.68583	0.201128	-0.155985	0.802202	-0.0676859	0.913885
hsa_circ_0084788	red	-0.766111	0.130916	0.678329	0.208112	-0.322922	0.596104	0.971939	0.00561884	-0.609272	0.275354	-0.198031	0.749517	0.00882646	0.988762
hsa_circ_0039804	red	0.757785	0.137782	-0.560823	0.325371	0.20337	0.742857	-0.978167	0.00385991	0.736476	0.155813	0.477471	0.416026	-0.356213	0.556239
hsa_circ_0019936	red	-0.73986	0.152907	0.571357	0.314315	-0.197812	0.74979	0.991486	0.000941808	-0.692387	0.195079	-0.372842	0.536523	0.270162	0.66025
hsa_circ_0020093	red	-0.736143	0.156101	0.517247	0.372096	-0.173402	0.780329	0.995748	0.000332672	-0.560252	0.325973	-0.38465	0.522609	0.280555	0.647529
hsa_circ_0027567	red	0.731791	0.159864	-0.547422	0.339574	0.182157	0.769359	-0.99895	4.08425e-05	0.615096	0.269491	0.345385	0.569149	-0.249821	0.685258
hsa_circ_0019964	red	-0.723186	0.16738	0.563213	0.322854	-0.182633	0.768763	0.990916	0.0010379	-0.679668	0.206861	-0.338596	0.577272	0.253504	0.68072
hsa_circ_0006834	red	0.701379	0.186867	-0.483321	0.409494	0.183919	0.767154	-0.953179	0.012076	0.359626	0.552181	0.27528	0.653981	-0.151277	0.808125
hsa_circ_0025741	red	-0.679667	0.206862	0.634395	0.250305	-0.246326	0.689569	0.943493	0.0159873	-0.620895	0.263686	-0.092512	0.882378	-0.0101641	0.987059
hsa_circ_0019965	red	-0.679078	0.207412	0.49967	0.391367	-0.11786	0.850284	0.992969	0.000706973	-0.588927	0.296094	-0.292017	0.633546	0.257433	0.675883
hsa_circ_0088732	red	-0.677891	0.208522	0.383708	0.523715	-0.104338	0.867394	0.934138	0.0200884	-0.360512	0.551129	-0.42544	0.475129	0.340036	0.575548
hsa_circ_0019912	red	-0.665203	0.220492	0.435239	0.463867	-0.0617751	0.921396	0.975603	0.00455779	-0.642414	0.242446	-0.428974	0.471061	0.423531	0.477329
hsa_circ_0019956	red	-0.605478	0.279192	0.418985	0.48258	-0.0147565	0.981212	0.966741	0.00724465	-0.637776	0.246983	-0.311804	0.609529	0.368037	0.542206
hsa_circ_0033631	red	0.58367	0.301516	-0.284781	0.642368	-0.00694379	0.991159	-0.910497	0.0317081	0.279225	0.649155	0.346415	0.567918	-0.358068	0.554032
hsa_circ_0019918	red	-0.570482	0.315229	0.44606	0.4515	-0.0233125	0.97032	0.927687	0.0230884	-0.714391	0.175166	-0.248757	0.68657	0.320197	0.59939
hsa_circ_0043583	red	-0.549956	0.336877	0.159777	0.797434	0.0140533	0.982107	0.762385	0.133975	-0.178445	0.774008	-0.566885	0.318997	0.522031	0.366892
hsa_circ_0033630	red	0.540201	0.34729	-0.247343	0.688314	-0.0440424	0.943942	-0.891828	0.0420079	0.222875	0.718593	0.28908	0.637125	-0.334238	0.582497
hsa_circ_0033629	red	0.531856	0.35626	-0.231002	0.708516	-0.064681	0.917703	-0.892333	0.0417172	0.236289	0.701972	0.307175	0.615133	-0.368538	0.541613
hsa_circ_0072979	red	0.490503	0.401507	-0.223289	0.71808	-0.128663	0.836634	-0.918259	0.0277074	0.316455	0.603907	0.242793	0.693931	-0.384224	0.52311
hsa_circ_0007575	red	-0.433585	0.465763	0.239979	0.697408	0.172998	0.780836	0.916246	0.0287283	-0.43203	0.467548	-0.136043	0.827321	0.35339	0.559599
hsa_circ_0056272	red	0.381987	0.52574	-0.131571	0.832963	-0.211479	0.732757	-0.858658	0.0624181	0.174401	0.779076	0.106408	0.864773	-0.321184	0.5982
hsa_circ_0032851	red	0.339943	0.575658	-0.0461337	0.941282	-0.26595	0.665417	-0.814203	0.0934119	0.108445	0.862195	0.162101	0.794514	-0.401181	0.503253
hsa_circ_0020486	turquoise	-0.999679	6.89116e-06	0.905275	0.0344957	-0.782261	0.117901	0.753424	0.141419	-0.681268	0.205368	-0.58479	0.300358	-0.0671623	0.914551
hsa_circ_0002597	turquoise	-0.998812	4.91432e-05	0.917676	0.0280018	-0.797546	0.105968	0.741643	0.151381	-0.687211	0.19985	-0.571985	0.313659	-0.0900376	0.885516
hsa_circ_0083750	turquoise	0.998095	9.97574e-05	-0.88366	0.0467949	0.776994	0.122101	-0.732754	0.159028	0.687029	0.200018	0.643752	0.241142	0.0148366	0.98111
hsa_circ_0068454	turquoise	-0.996664	0.000231139	0.908594	0.0327153	-0.810289	0.0963188	0.71945	0.170675	-0.644754	0.240166	-0.577064	0.308366	-0.10401	0.86781
hsa_circ_0083753	turquoise	0.996107	0.000291454	-0.877083	0.0507667	0.76046	0.135564	-0.740009	0.152779	0.720885	0.169408	0.66591	0.219821	-0.0225743	0.97126
hsa_circ_0029431	turquoise	0.995853	0.000320364	-0.928368	0.0227652	0.825236	0.0853665	-0.706418	0.18231	0.691624	0.19578	0.576001	0.309471	0.110917	0.859066
hsa_circ_0087186	turquoise	0.994963	0.000428826	-0.853402	0.0658779	0.708771	0.180193	-0.799827	0.10422	0.690596	0.196726	0.640128	0.24468	-0.0432273	0.944978
hsa_circ_0075636	turquoise	0.99342	0.000640166	-0.936048	0.0192267	0.835316	0.0782132	-0.694941	0.192737	0.699761	0.188338	0.56944	0.316319	0.123961	0.842574
hsa_circ_0025078	turquoise	0.991444	0.000948791	-0.921	0.0263366	0.760872	0.135224	-0.795772	0.107333	0.685677	0.20127	0.499938	0.391071	0.115383	0.853416
hsa_circ_0088704	turquoise	0.990782	0.00106097	-0.880236	0.0488498	0.794087	0.108635	-0.688287	0.198855	0.708356	0.180567	0.682147	0.204549	-0.00337679	0.995701
hsa_circ_0002327	turquoise	0.990443	0.0011199	-0.870692	0.0547225	0.797712	0.105841	-0.683017	0.20374	0.661466	0.224053	0.675787	0.210495	0.0121708	0.984504
hsa_circ_0027644	turquoise	0.990113	0.00117834	-0.879438	0.0493325	0.813449	0.0939695	-0.677958	0.208459	0.624254	0.260339	0.639552	0.245243	0.0607119	0.922747
hsa_circ_0084880	turquoise	0.990046	0.00119045	-0.910883	0.0315053	0.748774	0.145327	-0.775668	0.123165	0.784208	0.11636	0.592943	0.291968	0.015575	0.98017
hsa_circ_0083751	turquoise	0.988881	0.00140511	-0.899316	0.0377665	0.799318	0.104609	-0.689966	0.197307	0.749763	0.144493	0.663891	0.22174	0.00947435	0.987937
hsa_circ_0040742	turquoise	-0.988491	0.00147953	0.951795	0.0126128	-0.849584	0.0684264	0.689838	0.197424	-0.684546	0.202319	-0.521181	0.367815	-0.177611	0.775054
hsa_circ_0026539	turquoise	0.987491	0.00167631	-0.948326	0.013991	0.809454	0.0969426	-0.729385	0.161956	0.755547	0.139644	0.53515	0.352713	0.119952	0.84764
hsa_circ_0027654	turquoise	0.987463	0.00168196	-0.946975	0.01454	0.855669	0.0643782	-0.66872	0.217156	0.702559	0.185798	0.556708	0.329716	0.152056	0.807146
hsa_circ_0023868	turquoise	0.98656	0.00186668	-0.931901	0.0211136	0.799342	0.104591	-0.75672	0.138667	0.632371	0.252299	0.466725	0.428088	0.184457	0.766481
hsa_circ_0003300	turquoise	0.985941	0.00199677	-0.957772	0.0103507	0.847432	0.0698767	-0.69041	0.196897	0.712171	0.177147	0.519313	0.369846	0.173055	0.780765
hsa_circ_0002405	turquoise	0.98566	0.00205692	-0.940757	0.0171551	0.773018	0.1253	-0.784264	0.116316	0.722824	0.167699	0.47893	0.414396	0.137442	0.825556
hsa_circ_0026402	turquoise	-0.985474	0.00209712	0.94371	0.0158958	-0.82725	0.0839217	0.692262	0.195193	-0.76097	0.135143	-0.573599	0.311974	-0.104477	0.867218
hsa_circ_0043628	turquoise	-0.985377	0.00211801	0.939297	0.0177889	-0.845694	0.0710548	0.664279	0.221371	-0.736226	0.156029	-0.590521	0.294455	-0.111242	0.858655
hsa_circ_0054973	turquoise	-0.984543	0.00230148	0.819093	0.0898189	-0.657056	0.228275	0.821692	0.0879267	-0.719134	0.170955	-0.679029	0.207458	0.123871	0.842687
hsa_circ_0085298	turquoise	-0.98447	0.00231771	0.936389	0.0190741	-0.86121	0.06076	0.643686	0.241206	-0.704298	0.184224	-0.591825	0.293116	-0.128975	0.836241
hsa_circ_0039727	turquoise	0.984404	0.00233253	-0.943583	0.0159491	0.834381	0.0788689	-0.680684	0.205912	0.757264	0.138214	0.578621	0.306748	0.107453	0.86345
hsa_circ_0026406	turquoise	-0.983371	0.00256774	0.929567	0.0222	-0.810725	0.0959939	0.693414	0.194136	-0.783095	0.11724	-0.608209	0.276427	-0.0590021	0.92492
hsa_circ_0026362	turquoise	-0.982989	0.00265658	0.935324	0.019552	-0.820986	0.0884394	0.685568	0.201372	-0.775894	0.122984	-0.598268	0.286522	-0.0771474	0.90187
hsa_circ_0043627	turquoise	-0.982814	0.00269753	0.870231	0.0550114	-0.758166	0.137465	0.70709	0.181705	-0.774633	0.123998	-0.705582	0.183064	0.0636895	0.918963
hsa_circ_0079752	turquoise	0.982165	0.00285146	-0.850242	0.0679851	0.742426	0.150713	-0.712112	0.1772	0.756339	0.138985	0.727455	0.163639	-0.0921747	0.882806
hsa_circ_0076306	turquoise	0.980802	0.00318382	-0.897426	0.0388232	0.725636	0.165231	-0.776883	0.12219	0.81953	0.0894994	0.615844	0.26874	-0.0281006	0.964226
hsa_circ_0043630	turquoise	-0.979948	0.00339823	0.867189	0.0569297	-0.760825	0.135263	0.695951	0.191812	-0.77548	0.123316	-0.71406	0.175461	0.068032	0.913446
hsa_circ_0043626	turquoise	-0.97978	0.00344107	0.857562	0.0631351	-0.790058	0.111766	0.656056	0.229236	-0.706947	0.181834	-0.724375	0.166337	0.0396578	0.949519
hsa_circ_0016518	turquoise	-0.979696	0.00346251	0.943025	0.0161852	-0.810453	0.0961967	0.703519	0.184928	-0.792226	0.110078	-0.56959	0.316163	-0.0882443	0.88779
hsa_circ_0054975	turquoise	-0.979485	0.00351636	0.8227	0.0871961	-0.631704	0.252957	0.855295	0.064625	-0.738923	0.15371	-0.642669	0.242197	0.120262	0.847247
hsa_circ_0005013	turquoise	0.97924	0.0035795	-0.833595	0.079421	0.781968	0.118134	-0.668139	0.217706	0.597274	0.287537	0.692729	0.194765	-0.00469269	0.994025
hsa_circ_0051802	turquoise	0.979104	0.00361456	-0.915396	0.0291629	0.871743	0.0540652	-0.609702	0.27492	0.652565	0.232597	0.616132	0.268451	0.127326	0.838323
hsa_circ_0026401	turquoise	-0.977824	0.00395095	0.958666	0.0100248	-0.846301	0.0706424	0.672359	0.213718	-0.758758	0.136974	-0.540293	0.347192	-0.148637	0.811449
hsa_circ_0026390	turquoise	-0.977469	0.0040461	0.959008	0.0099012	-0.830826	0.0813754	0.693381	0.194166	-0.771743	0.126331	-0.528859	0.359495	-0.141994	0.819818
hsa_circ_0026432	turquoise	-0.977334	0.00408235	0.95985	0.00959916	-0.85526	0.0646478	0.661732	0.223799	-0.748728	0.145366	-0.539604	0.34793	-0.158719	0.798764
hsa_circ_0009660	turquoise	-0.976884	0.00420417	0.842785	0.0730394	-0.636966	0.247777	0.858671	0.0624096	-0.775295	0.123465	-0.61616	0.268423	0.100006	0.872881
hsa_circ_0026394	turquoise	-0.976228	0.00438399	0.963469	0.00833555	-0.828002	0.0833842	0.702913	0.185477	-0.76745	0.129822	-0.506328	0.38404	-0.158124	0.799512
hsa_circ_0026457	turquoise	-0.976193	0.00439366	0.964871	0.0078619	-0.874499	0.0523548	0.645248	0.239685	-0.713805	0.175688	-0.519578	0.369558	-0.197181	0.750578
hsa_circ_0074815	turquoise	0.976059	0.00443066	-0.972399	0.0054818	0.858259	0.0626785	-0.681636	0.205025	0.706146	0.182556	0.469194	0.42531	0.22399	0.71721
hsa_circ_0026424	turquoise	-0.975993	0.00444919	0.958367	0.0101336	-0.8482	0.0693583	0.665978	0.219756	-0.762795	0.133638	-0.544014	0.34321	-0.146846	0.813704
hsa_circ_0005774	turquoise	-0.97567	0.00453895	0.913676	0.0300486	-0.863235	0.0594538	0.605104	0.279571	-0.699644	0.188444	-0.643173	0.241706	-0.0911973	0.884045
hsa_circ_0026423	turquoise	-0.975473	0.00459394	0.964834	0.0078742	-0.854831	0.0649312	0.666109	0.219631	-0.749576	0.144651	-0.521939	0.366991	-0.172349	0.78165
hsa_circ_0054974	turquoise	-0.975248	0.00465718	0.822624	0.0872509	-0.617915	0.266665	0.88012	0.04892	-0.708916	0.180063	-0.592713	0.292204	0.0879249	0.888195
hsa_circ_0026396	turquoise	-0.975207	0.00466891	0.963576	0.00829902	-0.857181	0.0633845	0.660618	0.224863	-0.749583	0.144645	-0.528345	0.360051	-0.16936	0.7854
hsa_circ_0026413	turquoise	-0.974844	0.00477147	0.962484	0.00867343	-0.852265	0.0666338	0.664521	0.221141	-0.75785	0.137727	-0.53127	0.356892	-0.161412	0.79538
hsa_circ_0019158	turquoise	-0.974774	0.00479133	0.973267	0.00522584	-0.861868	0.0603345	0.680059	0.206496	-0.688951	0.198243	-0.455073	0.441254	-0.241148	0.695963
hsa_circ_0074217	turquoise	0.974765	0.00479385	-0.97216	0.00555291	0.872946	0.0533166	-0.660949	0.224547	0.69024	0.197054	0.474129	0.41977	0.235644	0.702769
hsa_circ_0073349	turquoise	-0.974718	0.00480714	0.923648	0.0250338	-0.737706	0.154755	0.782488	0.117721	-0.819645	0.0894158	-0.544505	0.342686	-0.0396303	0.949554
hsa_circ_0006996	turquoise	-0.973939	0.00503048	0.825694	0.0850371	-0.776636	0.122388	0.649166	0.235883	-0.644299	0.240609	-0.739112	0.153548	0.0532553	0.932225
hsa_circ_0068259	turquoise	-0.97393	0.00503321	0.886848	0.044907	-0.847694	0.0696993	0.601306	0.283428	-0.678171	0.20826	-0.68107	0.205553	-0.0507107	0.935461
hsa_circ_0020490	turquoise	-0.97379	0.00507362	0.797031	0.106364	-0.662493	0.223073	0.769352	0.128272	-0.741602	0.151417	-0.752207	0.142439	0.18005	0.771998
hsa_circ_0043525	turquoise	-0.973184	0.00525021	0.975355	0.00462704	-0.856757	0.0636626	0.683891	0.202928	-0.708133	0.180767	-0.455353	0.440937	-0.233511	0.705409
hsa_circ_0019159	turquoise	-0.972559	0.00543416	0.966911	0.00718939	-0.856118	0.0640828	0.691772	0.195644	-0.640312	0.244499	-0.42228	0.478774	-0.269754	0.660751
hsa_circ_0026433	turquoise	-0.971965	0.00561119	0.967488	0.00700288	-0.882402	0.0475465	0.63148	0.253178	-0.71324	0.176192	-0.514903	0.374653	-0.208243	0.736786
hsa_circ_0064370	turquoise	-0.971953	0.00561459	0.909185	0.0324012	-0.694978	0.192703	0.838424	0.0760471	-0.785488	0.115351	-0.497539	0.393719	-0.0444565	0.943415
hsa_circ_0019089	turquoise	0.971823	0.00565361	-0.937252	0.0186896	0.837151	0.0769319	-0.647653	0.237348	0.786087	0.114878	0.604041	0.280648	0.0859752	0.890668
hsa_circ_0000252	turquoise	-0.971522	0.00574437	0.954693	0.0114977	-0.781609	0.118419	0.755133	0.13999	-0.78781	0.113525	-0.4796	0.413647	-0.13529	0.828271
hsa_circ_0019164	turquoise	-0.971364	0.00579195	0.9766	0.00428178	-0.866806	0.0571727	0.666988	0.218798	-0.710395	0.178737	-0.463905	0.431267	-0.235391	0.703081
hsa_circ_0073287	turquoise	-0.971361	0.00579288	0.905419	0.0344174	-0.705084	0.183514	0.805995	0.0995388	-0.82932	0.0824451	-0.557393	0.328992	0.000877969	0.998882
hsa_circ_0026431	turquoise	-0.971317	0.00580632	0.971039	0.00589058	-0.865502	0.0580026	0.654663	0.230574	-0.74005	0.152744	-0.503052	0.38764	-0.198542	0.748879
hsa_circ_0064371	turquoise	-0.970526	0.00604727	0.914133	0.0298126	-0.699195	0.188853	0.842172	0.0734603	-0.762219	0.134112	-0.466923	0.427865	-0.0762097	0.903061
hsa_circ_0026429	turquoise	-0.97033	0.00610746	0.973583	0.0051336	-0.864436	0.0586835	0.65872	0.226679	-0.738446	0.154119	-0.491164	0.400774	-0.207347	0.737902
hsa_circ_0058933	turquoise	-0.970309	0.00611408	0.868372	0.0561809	-0.695203	0.192497	0.772957	0.125349	-0.842112	0.0735014	-0.662482	0.223083	0.0950713	0.879134
hsa_circ_0068475	turquoise	-0.970074	0.00618649	0.838859	0.0757454	-0.777836	0.121426	0.640344	0.244468	-0.715249	0.174402	-0.754158	0.140804	0.0749026	0.90472
hsa_circ_0026416	turquoise	-0.969728	0.00629367	0.969308	0.00642488	-0.846639	0.0704131	0.67362	0.212531	-0.766875	0.130291	-0.502648	0.388084	-0.178056	0.774496
hsa_circ_0026419	turquoise	-0.969365	0.0064071	0.9705	0.00605519	-0.863444	0.0593197	0.652438	0.232719	-0.750478	0.143891	-0.507307	0.382965	-0.191832	0.757258
hsa_circ_0070510	turquoise	0.969273	0.0064358	-0.975763	0.00451295	0.84395	0.0722428	-0.690694	0.196636	0.745153	0.148392	0.461282	0.434228	0.211924	0.732203
hsa_circ_0068257	turquoise	-0.969152	0.00647368	0.788105	0.113294	-0.711781	0.177496	0.695673	0.192066	-0.666096	0.219644	-0.773961	0.124539	0.141625	0.820282
hsa_circ_0082719	turquoise	0.968782	0.0065903	-0.76507	0.131768	0.616605	0.267977	-0.814025	0.0935432	0.680333	0.20624	0.726556	0.164425	-0.190641	0.758746
hsa_circ_0026481	turquoise	-0.968575	0.00665553	0.961406	0.00904865	-0.87613	0.0513508	0.622746	0.26184	-0.742861	0.150342	-0.543422	0.343843	-0.175623	0.777545
hsa_circ_0026391	turquoise	-0.968571	0.00665691	0.975194	0.00467246	-0.863484	0.0592939	0.65944	0.22599	-0.741492	0.151511	-0.484752	0.4079	-0.211226	0.733073
hsa_circ_0068476	turquoise	-0.968436	0.00669955	0.868693	0.0559784	-0.831062	0.0812086	0.59663	0.288195	-0.690824	0.196516	-0.713937	0.175571	-0.00818528	0.989578
hsa_circ_0015815	turquoise	0.968294	0.00674488	-0.953013	0.0121401	0.772703	0.125555	-0.78429	0.116296	0.708364	0.18056	0.401632	0.502728	0.201813	0.744799
hsa_circ_0026395	turquoise	-0.968268	0.00675308	0.974365	0.00490795	-0.8646	0.0585786	0.655711	0.229567	-0.744017	0.149358	-0.490272	0.401764	-0.207457	0.737765
hsa_circ_0068256	turquoise	-0.968175	0.00678268	0.793359	0.109199	-0.735344	0.156789	0.671149	0.214859	-0.637653	0.247103	-0.764633	0.132127	0.108835	0.8617
hsa_circ_0026428	turquoise	-0.968036	0.00682691	0.975501	0.00458621	-0.871047	0.0545002	0.649403	0.235653	-0.733455	0.158422	-0.486369	0.4061	-0.217929	0.724736
hsa_circ_0020493	turquoise	-0.967922	0.00686359	0.970966	0.00591274	-0.833752	0.0793106	0.719452	0.170674	-0.668609	0.21726	-0.396304	0.508948	-0.266422	0.664838
hsa_circ_0026400	turquoise	-0.967921	0.00686376	0.976221	0.00438611	-0.861389	0.0606437	0.663016	0.222574	-0.742422	0.150717	-0.47863	0.414731	-0.214124	0.729467
hsa_circ_0003017	turquoise	-0.967666	0.00694567	0.870822	0.0546405	-0.819775	0.089321	0.607098	0.277551	-0.725516	0.165336	-0.720072	0.170126	0.0120349	0.984677
hsa_circ_0026403	turquoise	-0.967446	0.00701628	0.975206	0.00466902	-0.870593	0.0547844	0.648115	0.236901	-0.73735	0.155061	-0.488883	0.403306	-0.21496	0.728427
hsa_circ_0083752	turquoise	0.96701	0.0071574	-0.851545	0.0671137	0.809225	0.0971137	-0.607449	0.277196	0.696966	0.190885	0.738249	0.154288	-0.0313887	0.960041
hsa_circ_0073352	turquoise	-0.966706	0.0072562	0.84418	0.0720857	-0.626329	0.258278	0.855615	0.0644143	-0.815483	0.0924675	-0.614314	0.270276	0.11362	0.855646
hsa_circ_0068471	turquoise	-0.966369	0.00736622	0.866955	0.0570779	-0.831749	0.0807225	0.591073	0.293888	-0.691448	0.195942	-0.717079	0.172776	-0.00632053	0.991953
hsa_circ_0050762	turquoise	0.966348	0.00737293	-0.872724	0.0534544	0.838054	0.0763042	-0.587675	0.297383	0.692676	0.194813	0.709414	0.179616	0.0178196	0.977313
hsa_circ_0019245	turquoise	-0.966327	0.00737991	0.844337	0.0719784	-0.654216	0.231005	0.805396	0.0999905	-0.838875	0.0757343	-0.669672	0.216255	0.136445	0.826813
hsa_circ_0017860	turquoise	0.966316	0.00738339	-0.980879	0.00316478	0.857826	0.0629619	-0.681091	0.205533	0.709103	0.179895	0.429909	0.469985	0.25492	0.678976
hsa_circ_0040888	turquoise	-0.96626	0.00740189	0.950961	0.0129397	-0.82412	0.0861697	0.67257	0.213519	-0.808833	0.0974069	-0.555853	0.33062	-0.109493	0.860868
hsa_circ_0026459	turquoise	-0.966152	0.00743718	0.976426	0.00432957	-0.888398	0.0439984	0.628563	0.256063	-0.704856	0.18372	-0.479932	0.413275	-0.242983	0.693697
hsa_circ_0026409	turquoise	-0.965815	0.00754831	0.974157	0.00496781	-0.854023	0.0654661	0.66489	0.22079	-0.761622	0.134604	-0.487331	0.40503	-0.197819	0.749782
hsa_circ_0074027	turquoise	-0.965493	0.00765464	0.975074	0.00470646	-0.880302	0.04881	0.632461	0.25221	-0.729986	0.161432	-0.492864	0.398889	-0.221668	0.720092
hsa_circ_0019244	turquoise	-0.965481	0.00765883	0.845869	0.0709359	-0.658528	0.226863	0.798512	0.105227	-0.842725	0.0730807	-0.672672	0.213423	0.135547	0.827946
hsa_circ_0016523	turquoise	-0.965021	0.00781192	0.969774	0.00627952	-0.836142	0.077636	0.68145	0.205198	-0.78287	0.117419	-0.492759	0.399006	-0.174388	0.779093
hsa_circ_0036102	turquoise	0.964556	0.00796751	-0.944396	0.0156078	0.754514	0.140507	-0.771198	0.126773	0.813944	0.093603	0.484074	0.408655	0.104035	0.867778
hsa_circ_0068260	turquoise	-0.964532	0.00797551	0.816597	0.0916473	-0.781554	0.118462	0.620003	0.264577	-0.645762	0.239186	-0.758165	0.137466	0.0637144	0.918931
hsa_circ_0023837	turquoise	-0.964359	0.00803384	0.962879	0.00853756	-0.814914	0.092887	0.740659	0.152223	-0.649219	0.235831	-0.373189	0.536113	-0.271268	0.658895
hsa_circ_0023872	turquoise	0.963923	0.00818122	-0.949238	0.0136243	0.8042	0.100894	-0.750263	0.144072	0.612803	0.271795	0.368361	0.541822	0.271252	0.658914
hsa_circ_0026435	turquoise	-0.963821	0.00821588	0.97581	0.00449986	-0.891602	0.0421379	0.618568	0.266012	-0.71135	0.177881	-0.48753	0.404809	-0.23892	0.698718
hsa_circ_0043917	turquoise	0.963389	0.00836293	-0.848734	0.0689985	0.748436	0.145613	-0.669093	0.216803	0.800237	0.103907	0.74517	0.148378	-0.106633	0.864488
hsa_circ_0058206	turquoise	0.963197	0.00842839	-0.975884	0.00447948	0.876078	0.0513823	-0.634413	0.250287	0.742215	0.150894	0.491176	0.400761	0.217499	0.725271
hsa_circ_0040886	turquoise	-0.963018	0.00848974	0.95782	0.0103332	-0.844783	0.0716742	0.648298	0.236723	-0.794919	0.107992	-0.546208	0.340869	-0.137842	0.825052
hsa_circ_0057715	turquoise	0.96286	0.00854388	-0.974825	0.00477683	0.875866	0.0515123	-0.632261	0.252408	0.745525	0.148077	0.496202	0.395195	0.212824	0.731083
hsa_circ_0025095	turquoise	0.962749	0.00858217	-0.981161	0.00309531	0.865875	0.0577644	-0.674944	0.211286	0.670356	0.215608	0.401819	0.50251	0.290587	0.635289
hsa_circ_0014281	turquoise	0.962675	0.00860785	-0.800993	0.10333	0.577753	0.307649	-0.89507	0.0401538	0.743179	0.150072	0.610723	0.27389	-0.142474	0.819213
hsa_circ_0026414	turquoise	-0.962625	0.00862497	0.979922	0.00340486	-0.878404	0.0499608	0.638304	0.246465	-0.729265	0.16206	-0.470682	0.423638	-0.237884	0.699998
hsa_circ_0003878	turquoise	-0.962612	0.00862933	0.822338	0.0874578	-0.78221	0.117942	0.615022	0.269565	-0.679287	0.207217	-0.766653	0.130473	0.0749546	0.904654
hsa_circ_0026427	turquoise	-0.962508	0.00866538	0.978305	0.00382357	-0.859392	0.0619396	0.659457	0.225974	-0.7552	0.139934	-0.471441	0.422785	-0.216395	0.726643
hsa_circ_0019166	turquoise	-0.962421	0.00869541	0.980192	0.00333668	-0.840074	0.074905	0.704673	0.183885	-0.706539	0.182201	-0.399763	0.504908	-0.263732	0.668141
hsa_circ_0069770	turquoise	0.962308	0.00873435	-0.918544	0.0275636	0.800356	0.103816	-0.661567	0.223956	0.830107	0.0818859	0.63103	0.253622	0.0255956	0.967414
hsa_circ_0026460	turquoise	-0.961712	0.00894167	0.980554	0.00324581	-0.890303	0.042889	0.625099	0.259498	-0.707035	0.181755	-0.464737	0.430328	-0.256665	0.676828
hsa_circ_0026393	turquoise	-0.961418	0.00904448	0.980819	0.00317963	-0.859274	0.0620169	0.663134	0.222462	-0.748749	0.145348	-0.456716	0.439392	-0.22905	0.710934
hsa_circ_0059415	turquoise	-0.961007	0.0091888	0.968511	0.00667603	-0.898804	0.0380519	0.594502	0.290372	-0.715112	0.174524	-0.51712	0.372234	-0.221381	0.720449
hsa_circ_0026398	turquoise	-0.960948	0.00920965	0.98074	0.00319935	-0.877627	0.0504344	0.637554	0.247201	-0.733619	0.15828	-0.468063	0.426583	-0.238698	0.698992
hsa_circ_0036108	turquoise	0.960884	0.00923216	-0.95917	0.00984285	0.79533	0.107674	-0.760465	0.135561	0.660197	0.225265	0.361429	0.550039	0.261725	0.670606
hsa_circ_0026444	turquoise	-0.960661	0.00931089	0.981018	0.00313042	-0.889728	0.0432228	0.624128	0.260464	-0.712006	0.177295	-0.464976	0.430058	-0.255256	0.678563
hsa_circ_0026420	turquoise	-0.960098	0.00951066	0.980758	0.00319489	-0.866608	0.0572986	0.650191	0.23489	-0.748316	0.145714	-0.464111	0.431035	-0.229829	0.709969
hsa_circ_0026418	turquoise	-0.960057	0.00952534	0.979961	0.00339506	-0.861508	0.0605672	0.655468	0.229801	-0.755097	0.14002	-0.465225	0.429779	-0.223369	0.71798
hsa_circ_0026408	turquoise	-0.959957	0.00956092	0.970641	0.00601208	-0.882568	0.0474474	0.612952	0.271645	-0.747918	0.14605	-0.514647	0.374932	-0.203914	0.742179
hsa_circ_0026397	turquoise	-0.959837	0.00960365	0.956599	0.0107831	-0.805939	0.099581	0.697576	0.190328	-0.821854	0.0878088	-0.515178	0.374352	-0.124023	0.842495
hsa_circ_0026425	turquoise	-0.959671	0.00966317	0.977413	0.00406115	-0.887798	0.0443496	0.616951	0.26763	-0.730677	0.160831	-0.486867	0.405546	-0.233315	0.705652
hsa_circ_0026404	turquoise	-0.959457	0.00973981	0.983025	0.00264811	-0.884649	0.0462066	0.631554	0.253105	-0.718395	0.171609	-0.455591	0.440667	-0.257284	0.676067
hsa_circ_0013442	turquoise	0.959457	0.00973991	-0.928575	0.0226676	0.820995	0.0884326	-0.640456	0.244358	0.820342	0.0889075	0.616067	0.268516	0.057483	0.926851
hsa_circ_0016384	turquoise	-0.959232	0.00982074	0.974073	0.00499189	-0.808489	0.0976644	0.731908	0.159762	-0.751827	0.142758	-0.408023	0.495288	-0.222301	0.719306
hsa_circ_0036098	turquoise	0.959178	0.00984017	-0.849385	0.06856	0.675855	0.21043	-0.764441	0.132285	0.858664	0.0624147	0.688097	0.199031	-0.134525	0.829235
hsa_circ_0006270	turquoise	0.959104	0.00986679	-0.939046	0.0178989	0.739191	0.15348	-0.780251	0.119499	0.824706	0.0857479	0.479376	0.413897	0.0928103	0.882
hsa_circ_0043596	turquoise	-0.958842	0.00996137	0.979297	0.00356468	-0.827142	0.0839989	0.709096	0.179902	-0.748889	0.14523	-0.41433	0.487967	-0.234328	0.704398
hsa_circ_0040884	turquoise	-0.958833	0.00996439	0.924469	0.0246342	-0.80089	0.103409	0.662181	0.22337	-0.837181	0.0769114	-0.614353	0.270237	-0.038425	0.951088
hsa_circ_0026407	turquoise	-0.958563	0.0100622	0.983712	0.00248926	-0.878038	0.0501835	0.639057	0.245728	-0.729017	0.162276	-0.452082	0.444648	-0.25261	0.681821
hsa_circ_0064373	turquoise	-0.958257	0.0101734	0.97446	0.00488082	-0.821793	0.0878532	0.702465	0.185883	-0.782232	0.117925	-0.448124	0.449149	-0.197601	0.750054
hsa_circ_0026392	turquoise	-0.958207	0.0101917	0.981723	0.002958	-0.872499	0.0535944	0.640903	0.243922	-0.744888	0.148617	-0.463132	0.432138	-0.236476	0.70174
hsa_circ_0074026	turquoise	-0.957932	0.0102921	0.974793	0.00478593	-0.884161	0.0464966	0.613849	0.270743	-0.745396	0.148186	-0.499071	0.392027	-0.218212	0.724385
hsa_circ_0068474	turquoise	-0.957762	0.0103541	0.894418	0.0405246	-0.867447	0.0567663	0.555336	0.331168	-0.70263	0.185733	-0.678488	0.207963	-0.0674402	0.914198
hsa_circ_0026411	turquoise	-0.957183	0.0105669	0.981047	0.00312339	-0.854841	0.064925	0.662344	0.223215	-0.762037	0.134262	-0.454141	0.442311	-0.225347	0.715526
hsa_circ_0026430	turquoise	-0.957047	0.0106172	0.983085	0.00263412	-0.864967	0.0583438	0.652014	0.233128	-0.749184	0.144982	-0.450729	0.446186	-0.239046	0.698561
hsa_circ_0043604	turquoise	-0.956549	0.0108013	0.934793	0.0197915	-0.74012	0.152684	0.76605	0.130966	-0.843583	0.0724935	-0.504564	0.385978	-0.070846	0.909872
hsa_circ_0084715	turquoise	0.956411	0.0108527	-0.736172	0.156076	0.591625	0.293321	-0.805243	0.100106	0.68142	0.205227	0.759098	0.136692	-0.238136	0.699686
hsa_circ_0069769	turquoise	0.956339	0.0108796	-0.932533	0.0208221	0.79085	0.111149	-0.682178	0.204521	0.847649	0.0697297	0.581725	0.303529	0.0539588	0.931331
hsa_circ_0026450	turquoise	-0.956179	0.010939	0.981718	0.0029591	-0.903056	0.0357025	0.603793	0.2809	-0.693987	0.19361	-0.45831	0.437587	-0.27543	0.653797
hsa_circ_0026455	turquoise	-0.955965	0.0110191	0.982127	0.00286066	-0.900194	0.0372783	0.606308	0.278351	-0.702636	0.185728	-0.460101	0.435562	-0.270141	0.660276
hsa_circ_0043597	turquoise	-0.955799	0.0110809	0.979565	0.00349602	-0.848784	0.0689646	0.69573	0.192014	-0.657631	0.227723	-0.361773	0.549631	-0.309598	0.612198
hsa_circ_0090598	turquoise	-0.95574	0.011103	0.94775	0.0142243	-0.905932	0.0341408	0.555451	0.331046	-0.705026	0.183566	-0.570842	0.314853	-0.186886	0.763441
hsa_circ_0068707	turquoise	-0.955511	0.0111891	0.980615	0.00323053	-0.910123	0.0319055	0.598167	0.286626	-0.66494	0.220743	-0.445825	0.451767	-0.296158	0.628507
hsa_circ_0026422	turquoise	-0.955423	0.0112219	0.982374	0.00280171	-0.867441	0.0567701	0.644155	0.240749	-0.754407	0.140596	-0.457756	0.438215	-0.234943	0.703636
hsa_circ_0015884	turquoise	-0.955202	0.0113054	0.96287	0.00854074	-0.828671	0.082907	0.666329	0.219422	-0.813735	0.093758	-0.51251	0.377266	-0.147848	0.812442
hsa_circ_0026446	turquoise	-0.953941	0.0117837	0.984905	0.00222126	-0.895261	0.0400454	0.612936	0.271661	-0.711325	0.177904	-0.44918	0.447947	-0.27321	0.656516
hsa_circ_0050583	turquoise	0.953728	0.0118653	-0.808058	0.0979881	0.699361	0.188701	-0.687413	0.199663	0.800367	0.103808	0.784129	0.116422	-0.180626	0.771277
hsa_circ_0043629	turquoise	-0.9537	0.0118759	0.776266	0.122685	-0.675041	0.211195	0.69965	0.188439	-0.754771	0.140292	-0.807875	0.0981255	0.214028	0.729586
hsa_circ_0026447	turquoise	-0.953397	0.0119923	0.891205	0.0423674	-0.709787	0.179281	0.749689	0.144556	-0.877407	0.0505686	-0.615698	0.268886	0.0494422	0.937074
hsa_circ_0036095	turquoise	0.952275	0.0124255	-0.84361	0.0724748	0.684068	0.202763	-0.735618	0.156553	0.864533	0.0586215	0.709513	0.179528	-0.144762	0.816329
hsa_circ_0081983	turquoise	0.952186	0.0124601	-0.953222	0.0120595	0.866148	0.057591	-0.599328	0.285441	0.787605	0.113686	0.56423	0.321784	0.144242	0.816984
hsa_circ_0026412	turquoise	-0.95201	0.0125287	0.982311	0.00281674	-0.861888	0.0603213	0.646221	0.238739	-0.765584	0.131348	-0.454161	0.442289	-0.231336	0.708102
hsa_circ_0026421	turquoise	-0.951966	0.0125459	0.987065	0.00176247	-0.873659	0.0528745	0.640314	0.244498	-0.738578	0.154006	-0.433356	0.466027	-0.262499	0.669655
hsa_circ_0024151	turquoise	0.951802	0.0126101	-0.989219	0.00134159	0.867834	0.0565213	-0.662347	0.223212	0.698254	0.18971	0.385608	0.521483	0.301516	0.621996
hsa_circ_0040889	turquoise	-0.950773	0.013014	0.952022	0.012524	-0.819377	0.089611	0.658328	0.227055	-0.832653	0.0800843	-0.540506	0.346963	-0.114678	0.854308
hsa_circ_0068473	turquoise	-0.950489	0.0131261	0.918059	0.0278083	-0.886422	0.0451583	0.540572	0.346893	-0.722505	0.16798	-0.638337	0.246433	-0.113531	0.855759
hsa_circ_0040887	turquoise	-0.949809	0.013396	0.905586	0.0343272	-0.74252	0.150633	0.711682	0.177585	-0.87625	0.0512768	-0.609878	0.274742	0.0153714	0.980429
hsa_circ_0025181	turquoise	-0.949809	0.0133962	0.842919	0.072948	-0.659206	0.226214	0.768512	0.128956	-0.87518	0.0519348	-0.683217	0.203554	0.147449	0.812945
hsa_circ_0023866	turquoise	0.949719	0.0134317	-0.974689	0.00481544	0.832345	0.0803012	-0.712859	0.176533	0.643618	0.241272	0.332652	0.584401	0.320659	0.598832
hsa_circ_0059412	turquoise	-0.949439	0.0135438	0.976197	0.00439253	-0.91078	0.0315594	0.573386	0.312197	-0.710763	0.178407	-0.487618	0.404711	-0.256791	0.676673
hsa_circ_0064374	turquoise	-0.949394	0.0135618	0.983429	0.00255425	-0.83243	0.0802417	0.692726	0.194767	-0.759367	0.136469	-0.402205	0.50206	-0.247576	0.688027
hsa_circ_0079224	turquoise	-0.949386	0.013565	0.961968	0.00885238	-0.766452	0.130637	0.773096	0.125237	-0.751524	0.143012	-0.371316	0.538326	-0.214756	0.728681
hsa_circ_0068020	turquoise	-0.949151	0.0136589	0.924598	0.0245714	-0.904647	0.0348358	0.526421	0.362131	-0.690882	0.196463	-0.614887	0.269701	-0.153315	0.80556
hsa_circ_0040890	turquoise	-0.949065	0.0136934	0.925299	0.0242324	-0.776051	0.122858	0.68472	0.202158	-0.864055	0.0589274	-0.584947	0.300196	-0.0361373	0.953999
hsa_circ_0020491	turquoise	-0.948953	0.0137385	0.955203	0.0113048	-0.855383	0.0645671	0.676514	0.209813	-0.551263	0.335488	-0.343132	0.571842	-0.347122	0.567074
hsa_circ_0026410	turquoise	-0.94885	0.0137796	0.987478	0.00167891	-0.876804	0.0509372	0.631494	0.253164	-0.742349	0.150779	-0.434288	0.464957	-0.264146	0.667632
hsa_circ_0026448	turquoise	-0.948251	0.014021	0.928983	0.0224747	-0.757576	0.137955	0.716249	0.173513	-0.868196	0.0562921	-0.551578	0.335153	-0.0456543	0.941891
hsa_circ_0068660	turquoise	-0.94824	0.0140258	0.868272	0.0562441	-0.748245	0.145774	0.662381	0.22318	-0.853635	0.0657228	-0.706358	0.182365	0.0833587	0.893987
hsa_circ_0026454	turquoise	-0.947943	0.0141459	0.990628	0.00108763	-0.889858	0.0431474	0.622719	0.261867	-0.707637	0.181213	-0.412124	0.490525	-0.298771	0.625331
hsa_circ_0016385	turquoise	-0.947815	0.0141977	0.968151	0.00679029	-0.783377	0.117017	0.742813	0.150384	-0.787304	0.113922	-0.402583	0.501619	-0.199492	0.747694
hsa_circ_0067841	turquoise	-0.947565	0.0142996	0.938962	0.0179357	-0.899898	0.0374427	0.539766	0.347756	-0.727567	0.163541	-0.593895	0.290993	-0.160192	0.796913
hsa_circ_0025720	turquoise	-0.947534	0.014312	0.831702	0.0807557	-0.624187	0.260406	0.808612	0.0975727	-0.872186	0.0537893	-0.66352	0.222093	0.162296	0.794269
hsa_circ_0012960	turquoise	-0.947476	0.0143357	0.973119	0.00526924	-0.797489	0.106011	0.726944	0.164085	-0.784198	0.116368	-0.403553	0.500489	-0.21175	0.73242
hsa_circ_0023870	turquoise	0.947106	0.0144866	-0.976251	0.00437782	0.822594	0.0872725	-0.721683	0.168704	0.66503	0.220657	0.328469	0.589428	0.312162	0.609096
hsa_circ_0023797	turquoise	0.947082	0.0144963	-0.939773	0.0175817	0.768924	0.12862	-0.77827	0.12108	0.605166	0.279508	0.315213	0.605407	0.284309	0.642944
hsa_circ_0026458	turquoise	-0.946745	0.0146343	0.987523	0.00166983	-0.902011	0.0362751	0.598007	0.286789	-0.709847	0.179228	-0.437302	0.461504	-0.289282	0.636879
hsa_circ_0050966	turquoise	-0.946742	0.0146358	0.977474	0.00404466	-0.922076	0.0258045	0.561668	0.324481	-0.681977	0.204708	-0.47059	0.423741	-0.28496	0.64215
hsa_circ_0084709	turquoise	0.946714	0.0146472	-0.921324	0.0261758	0.89555	0.0398814	-0.528121	0.360293	0.714308	0.17524	0.627809	0.256809	0.131486	0.833071
hsa_circ_0036096	turquoise	0.946539	0.0147187	-0.852088	0.0667516	0.693387	0.194161	-0.721632	0.168749	0.876823	0.0509256	0.697558	0.190344	-0.128563	0.83676
hsa_circ_0026452	turquoise	-0.945959	0.0149577	0.991757	0.000897205	-0.893087	0.0412846	0.620406	0.264174	-0.693861	0.193726	-0.398401	0.506498	-0.314787	0.605922
hsa_circ_0025200	turquoise	-0.945854	0.0150012	0.771542	0.126494	-0.586393	0.298704	0.807445	0.0984479	-0.822868	0.0870746	-0.747294	0.146578	0.254686	0.679264
hsa_circ_0074820	turquoise	0.945698	0.0150658	-0.880809	0.0485039	0.699764	0.188335	-0.741744	0.151296	0.888959	0.0436708	0.629886	0.254754	-0.0709611	0.909725
hsa_circ_0043645	turquoise	-0.945637	0.015091	0.973816	0.00506609	-0.821213	0.0882739	0.722977	0.167565	-0.651117	0.233995	-0.319877	0.599776	-0.32	0.599628
hsa_circ_0016309	turquoise	0.945631	0.0150933	-0.944646	0.015503	0.886438	0.0451488	-0.556695	0.32973	0.76202	0.134277	0.58452	0.300637	0.150469	0.809142
hsa_circ_0080916	turquoise	0.945518	0.0151404	-0.937463	0.0185963	0.775749	0.1231	-0.696067	0.191706	0.863184	0.0594869	0.542042	0.345318	0.0702985	0.910567
hsa_circ_0008180	turquoise	0.945383	0.0151962	-0.821187	0.0882929	0.774742	0.12391	-0.589796	0.2952	0.744508	0.14894	0.785592	0.115268	-0.10574	0.865619
hsa_circ_0047338	turquoise	-0.945193	0.0152751	0.98275	0.00271264	-0.821679	0.0879355	0.705799	0.182869	-0.753573	0.141294	-0.37817	0.530236	-0.258266	0.674858
hsa_circ_0000180	turquoise	-0.944964	0.0153706	0.975932	0.00446612	-0.799267	0.104649	0.730266	0.161189	-0.763046	0.133432	-0.375952	0.532851	-0.238677	0.699018
hsa_circ_0066135	turquoise	0.944851	0.0154176	-0.962712	0.00859486	0.829545	0.0822848	-0.650543	0.23455	0.82529	0.0853272	0.506578	0.383765	0.152142	0.807037
hsa_circ_0047340	turquoise	-0.944699	0.0154811	0.944872	0.0154088	-0.747235	0.146628	0.753687	0.141198	-0.844806	0.0716586	-0.465678	0.429268	-0.10855	0.862062
hsa_circ_0025040	turquoise	-0.944403	0.0156047	0.952176	0.012464	-0.824008	0.0862507	0.643375	0.241509	-0.836269	0.0775473	-0.538666	0.348935	-0.120056	0.847508
hsa_circ_0025192	turquoise	-0.943984	0.0157805	0.951684	0.0126559	-0.764613	0.132144	0.734263	0.157722	-0.84248	0.0732485	-0.46557	0.42939	-0.124466	0.841935
hsa_circ_0081216	turquoise	-0.943607	0.0159389	0.978791	0.00369583	-0.80631	0.0993019	0.7269	0.164124	-0.740749	0.152145	-0.356181	0.556277	-0.264167	0.667606
hsa_circ_0003845	turquoise	0.943603	0.0159408	-0.752567	0.142137	0.67278	0.213322	-0.672415	0.213665	0.722478	0.168004	0.831418	0.0809568	-0.229166	0.710791
hsa_circ_0047342	turquoise	-0.942938	0.0162218	0.987931	0.00158877	-0.844526	0.0718493	0.673521	0.212624	-0.753665	0.141217	-0.389606	0.51679	-0.269579	0.660966
hsa_circ_0074899	turquoise	0.942591	0.0163691	-0.976734	0.00424529	0.854487	0.0651586	-0.633249	0.251433	0.795511	0.107534	0.469971	0.424437	0.208111	0.73695
hsa_circ_0023799	turquoise	0.942325	0.0164826	-0.937157	0.0187321	0.748621	0.145456	-0.796423	0.106831	0.626529	0.258079	0.305744	0.616868	0.270774	0.6595
hsa_circ_0005712	turquoise	-0.942277	0.016503	0.812317	0.0948093	-0.602556	0.282157	0.814324	0.0933223	-0.870489	0.0548491	-0.681889	0.20479	0.195532	0.752636
hsa_circ_0013450	turquoise	0.942097	0.0165798	-0.945588	0.0151112	0.91721	0.0282378	-0.520736	0.368298	0.703425	0.185013	0.568334	0.317478	0.199922	0.747157
hsa_circ_0051151	turquoise	-0.941716	0.0167426	0.857834	0.0629566	-0.854023	0.065466	0.520779	0.368252	-0.682287	0.204419	-0.725276	0.165546	-0.0224136	0.971465
hsa_circ_0079215	turquoise	-0.941703	0.0167482	0.967034	0.00714955	-0.77424	0.124314	0.762346	0.134008	-0.736854	0.155488	-0.341871	0.573351	-0.247777	0.687779
hsa_circ_0058936	turquoise	-0.940921	0.0170843	0.96797	0.00684823	-0.894016	0.0407534	0.567546	0.318303	-0.761607	0.134617	-0.517602	0.371709	-0.210703	0.733723
hsa_circ_0026442	turquoise	-0.940905	0.0170913	0.987525	0.00166938	-0.90946	0.0322557	0.580109	0.305204	-0.709225	0.179786	-0.437026	0.461819	-0.296545	0.628037
hsa_circ_0026540	turquoise	0.940734	0.0171651	-0.759386	0.136453	0.578348	0.307031	-0.800599	0.103631	0.820875	0.0885199	0.762368	0.133989	-0.273204	0.656522
hsa_circ_0069926	turquoise	0.940648	0.0172022	-0.807506	0.0984024	0.546378	0.340687	-0.916904	0.0283932	0.787306	0.11392	0.549845	0.336995	-0.127525	0.838071
hsa_circ_0067802	turquoise	0.940632	0.0172092	-0.954254	0.0116644	0.848331	0.0692695	-0.680075	0.206481	0.541221	0.346197	0.314483	0.606289	0.365656	0.545026
hsa_circ_0027655	turquoise	0.940438	0.0172931	-0.87789	0.0502735	0.791079	0.11097	-0.603523	0.281174	0.832068	0.0804972	0.704174	0.184336	-0.03981	0.949326
hsa_circ_0056946	turquoise	0.940213	0.0173903	-0.988442	0.00148899	0.918805	0.0274324	-0.575249	0.310254	0.67258	0.21351	0.415281	0.486866	0.327831	0.590195
hsa_circ_0026449	turquoise	-0.940024	0.0174726	0.937925	0.0183915	-0.760007	0.135939	0.713979	0.175533	-0.868867	0.0558687	-0.515355	0.374159	-0.0769626	0.902105
hsa_circ_0057940	turquoise	-0.939989	0.0174875	0.987642	0.001646	-0.896283	0.0394671	0.593196	0.291709	-0.735455	0.156693	-0.439348	0.459162	-0.278994	0.649437
hsa_circ_0054567	turquoise	0.939431	0.0177308	-0.863529	0.0592649	0.81085	0.0959004	-0.566232	0.319682	0.785668	0.115208	0.732812	0.158978	-0.0377725	0.951918
hsa_circ_0025032	turquoise	-0.939014	0.0179128	0.959427	0.00975066	-0.849694	0.068353	0.610314	0.274303	-0.818567	0.090203	-0.527859	0.360576	-0.154496	0.804074
hsa_circ_0088701	turquoise	0.938659	0.0180686	-0.896011	0.0396206	0.882556	0.0474543	-0.510003	0.38001	0.713121	0.176298	0.670963	0.215035	0.0863054	0.890249
hsa_circ_0025039	turquoise	-0.938654	0.0180709	0.976214	0.00438783	-0.865774	0.0578287	0.611556	0.273051	-0.791774	0.110429	-0.47691	0.416654	-0.213423	0.730339
hsa_circ_0026441	turquoise	-0.93851	0.0181342	0.99392	0.000568599	-0.898466	0.0382403	0.605407	0.279264	-0.697817	0.190108	-0.390122	0.516185	-0.325955	0.592452
hsa_circ_0078315	turquoise	0.938418	0.0181743	-0.975007	0.00472515	0.91066	0.0316226	-0.554521	0.332031	0.732668	0.159103	0.490871	0.401099	0.251341	0.683385
hsa_circ_0058939	turquoise	-0.938339	0.0182093	0.958242	0.0101788	-0.874256	0.0525049	0.576096	0.309372	-0.793117	0.109386	-0.541846	0.345528	-0.169167	0.785642
hsa_circ_0025041	turquoise	-0.938148	0.0182932	0.973318	0.00521086	-0.850739	0.0676526	0.627252	0.257361	-0.807121	0.098691	-0.477328	0.416187	-0.197395	0.750311
hsa_circ_0025042	turquoise	-0.938096	0.0183163	0.974179	0.00496126	-0.846015	0.0708366	0.635275	0.249439	-0.808607	0.0975761	-0.469645	0.424803	-0.199079	0.74821
hsa_circ_0068414	turquoise	-0.937425	0.0186131	0.939958	0.0175013	-0.865914	0.0577401	0.564727	0.321262	-0.799786	0.104251	-0.588746	0.29628	-0.123515	0.843136
hsa_circ_0047335	turquoise	-0.936715	0.0189284	0.992254	0.000817437	-0.862416	0.0599812	0.646334	0.238629	-0.743716	0.149614	-0.382108	0.525598	-0.293316	0.631965
hsa_circ_0043598	turquoise	-0.936499	0.019025	0.992192	0.000827174	-0.860378	0.0612987	0.663826	0.221803	-0.68753	0.199555	-0.332727	0.584311	-0.339451	0.576248
hsa_circ_0058932	turquoise	-0.936395	0.0190714	0.953979	0.0117694	-0.877146	0.0507282	0.564965	0.321012	-0.790778	0.111204	-0.553129	0.333507	-0.163241	0.793081
hsa_circ_0066397	turquoise	0.936105	0.0192012	-0.963067	0.00847288	0.85521	0.0646808	-0.671481	0.214547	0.554131	0.332444	0.300806	0.622859	0.380892	0.527029
hsa_circ_0058938	turquoise	-0.936004	0.0192465	0.961259	0.0091001	-0.892247	0.0417669	0.554741	0.331798	-0.770336	0.127472	-0.534152	0.353786	-0.194913	0.75341
hsa_circ_0068016	turquoise	-0.935518	0.0194645	0.930263	0.0218743	-0.88287	0.0472664	0.532514	0.35555	-0.768559	0.128918	-0.610929	0.273682	-0.125886	0.840141
hsa_circ_0076946	turquoise	0.935322	0.0195529	-0.698087	0.189862	0.511858	0.377979	-0.86454	0.0586172	0.674077	0.212101	0.724496	0.16623	-0.279118	0.649286
hsa_circ_0026443	turquoise	-0.935129	0.0196397	0.994921	0.000434168	-0.90012	0.0373197	0.600858	0.283883	-0.695788	0.191961	-0.382094	0.525614	-0.334309	0.582411
hsa_circ_0074182	turquoise	-0.934704	0.0198317	0.874514	0.0523453	-0.791203	0.110873	0.592386	0.29254	-0.834774	0.0785934	-0.707065	0.181728	0.0420861	0.94643
hsa_circ_0047336	turquoise	-0.934553	0.0199001	0.970298	0.00611743	-0.776526	0.122476	0.749745	0.144509	-0.756644	0.138731	-0.339823	0.575802	-0.248781	0.686541
hsa_circ_0053046	turquoise	-0.934549	0.019902	0.827576	0.0836889	-0.671505	0.214524	0.712168	0.17715	-0.883457	0.0469159	-0.726487	0.164485	0.171317	0.782944
hsa_circ_0025031	turquoise	-0.934404	0.0199676	0.973675	0.00510706	-0.878046	0.0501787	0.586081	0.299026	-0.786058	0.114901	-0.488972	0.403207	-0.215862	0.727306
hsa_circ_0047343	turquoise	-0.934385	0.0199765	0.992836	0.000727093	-0.859838	0.0616497	0.649265	0.235786	-0.741004	0.151927	-0.370862	0.538863	-0.300516	0.623211
hsa_circ_0036107	turquoise	0.934309	0.0200108	-0.973932	0.00503257	0.852564	0.0664344	-0.62068	0.2639	0.808147	0.0979214	0.472442	0.421662	0.20296	0.743369
hsa_circ_0019215	turquoise	-0.93409	0.0201104	0.980892	0.00316162	-0.824248	0.0860778	0.709629	0.179423	-0.668371	0.217487	-0.298199	0.626026	-0.337911	0.578093
hsa_circ_0068409	turquoise	-0.933799	0.0202427	0.920482	0.0265937	-0.846396	0.070578	0.564186	0.321831	-0.815755	0.0922667	-0.627508	0.257107	-0.0731243	0.906978
hsa_circ_0026456	turquoise	-0.933545	0.0203586	0.994724	0.000459707	-0.895296	0.0400253	0.601683	0.283044	-0.714342	0.17521	-0.388996	0.517506	-0.321763	0.597502
hsa_circ_0076949	turquoise	0.933072	0.0205748	-0.995366	0.00037839	0.901316	0.0366581	-0.597213	0.2876	0.696025	0.191745	0.379164	0.529064	0.337781	0.578248
hsa_circ_0068659	turquoise	-0.933057	0.0205818	0.840381	0.0746932	-0.730489	0.160995	0.639685	0.245112	-0.85737	0.0632605	-0.743072	0.150162	0.128004	0.837466
hsa_circ_0025033	turquoise	-0.932889	0.0206588	0.962507	0.00866574	-0.845963	0.0708715	0.611624	0.272982	-0.824704	0.0857492	-0.50875	0.381383	-0.165769	0.789907
hsa_circ_0047339	turquoise	-0.932629	0.0207781	0.978222	0.00384549	-0.805592	0.0998424	0.702115	0.1862	-0.792092	0.110182	-0.381239	0.526621	-0.236304	0.701952
hsa_circ_0050763	turquoise	0.932477	0.0208478	-0.941981	0.0166291	0.921711	0.0259845	-0.498572	0.392578	0.704772	0.183795	0.570172	0.315553	0.2028	0.743567
hsa_circ_0091531	turquoise	-0.932336	0.020913	0.989849	0.00122586	-0.860961	0.0609212	0.63521	0.249503	-0.766057	0.13096	-0.398518	0.506362	-0.275779	0.65337
hsa_circ_0074211	turquoise	0.931973	0.0210803	-0.951407	0.0127643	0.881704	0.0479657	-0.550695	0.336092	0.78783	0.113509	0.557028	0.329378	0.164899	0.790999
hsa_circ_0035202	turquoise	-0.931513	0.0212927	0.696342	0.191455	-0.572905	0.312698	0.754648	0.140395	-0.703108	0.185301	-0.828567	0.082981	0.311884	0.609432
hsa_circ_0047334	turquoise	-0.930909	0.0215732	0.994379	0.000505455	-0.866646	0.0572744	0.637787	0.246972	-0.736484	0.155806	-0.36587	0.544772	-0.311425	0.609988
hsa_circ_0013365	turquoise	0.930753	0.0216458	-0.98679	0.001819	0.829047	0.0826389	-0.696643	0.19118	0.702397	0.185945	0.309806	0.611947	0.327875	0.590142
hsa_circ_0058937	turquoise	-0.930705	0.0216679	0.961816	0.00890547	-0.887649	0.0444365	0.553901	0.332689	-0.781885	0.118199	-0.527188	0.361302	-0.194881	0.75345
hsa_circ_0021568	turquoise	-0.930633	0.0217016	0.969165	0.0064695	-0.928583	0.0226635	0.517846	0.371443	-0.705891	0.182785	-0.496922	0.3944	-0.267036	0.664084
hsa_circ_0043527	turquoise	-0.930366	0.021826	0.993656	0.000606041	-0.885257	0.045846	0.629389	0.255245	-0.650367	0.23472	-0.320598	0.598907	-0.377279	0.531286
hsa_circ_0032150	turquoise	0.929965	0.0220134	-0.92797	0.0229537	0.904969	0.0346609	-0.498882	0.392236	0.730347	0.161118	0.606283	0.278376	0.15543	0.802901
hsa_circ_0058204	turquoise	0.929779	0.0221009	-0.960531	0.00935698	0.874399	0.0524164	-0.567568	0.31828	0.79985	0.104203	0.526693	0.361838	0.180783	0.77108
hsa_circ_0020981	turquoise	0.929762	0.0221087	-0.992638	0.000757446	0.892411	0.0416722	-0.619846	0.264734	0.636536	0.2482	0.320672	0.598817	0.385747	0.52132
hsa_circ_0043634	turquoise	-0.929481	0.0222406	0.994364	0.000507534	-0.858252	0.0626835	0.653568	0.231629	-0.720588	0.16967	-0.339235	0.576506	-0.327678	0.590379
hsa_circ_0013436	turquoise	0.929397	0.0222802	-0.971145	0.00585837	0.900771	0.0369588	-0.54818	0.338767	0.761673	0.134563	0.498203	0.392985	0.232764	0.706333
hsa_circ_0043531	turquoise	-0.929365	0.022295	0.980595	0.00323539	-0.889985	0.0430734	0.574501	0.311033	-0.768951	0.128598	-0.461925	0.433501	-0.250889	0.683942
hsa_circ_0025721	turquoise	-0.92935	0.0223019	0.764555	0.132191	-0.55	0.33683	0.830354	0.08171	-0.854405	0.065213	-0.718321	0.171675	0.267911	0.66301
hsa_circ_0026438	turquoise	-0.929342	0.0223057	0.99695	0.000202121	-0.895983	0.0396366	0.606265	0.278395	-0.685204	0.201709	-0.352271	0.560932	-0.356303	0.556132
hsa_circ_0015878	turquoise	-0.928937	0.0224965	0.996757	0.000221575	-0.887151	0.0447289	0.620697	0.263884	-0.680614	0.205978	-0.336625	0.579633	-0.361627	0.549805
hsa_circ_0026439	turquoise	-0.928678	0.0226189	0.997065	0.000190783	-0.893215	0.0412117	0.606121	0.27854	-0.700299	0.187849	-0.359641	0.552163	-0.345691	0.568783
hsa_circ_0047333	turquoise	-0.928659	0.0226278	0.991104	0.00100585	-0.841256	0.0740896	0.676684	0.209653	-0.716261	0.173503	-0.321314	0.598043	-0.327545	0.590539
hsa_circ_0059733	turquoise	-0.92758	0.0231391	0.987278	0.00171925	-0.914325	0.0297133	0.554257	0.332311	-0.722502	0.167983	-0.433175	0.466234	-0.302633	0.620641
hsa_circ_0016387	turquoise	-0.927477	0.0231879	0.918588	0.0275419	-0.688075	0.199051	0.790735	0.111238	-0.868445	0.0561349	-0.45568	0.440566	-0.0612982	0.922002
hsa_circ_0039726	turquoise	0.927143	0.0233472	-0.902169	0.0361885	0.890492	0.0427794	-0.488981	0.403197	0.726116	0.16481	0.655042	0.23021	0.104651	0.866998
hsa_circ_0087951	turquoise	0.926954	0.0234377	-0.961485	0.00902097	0.760196	0.135783	-0.740646	0.152234	0.818559	0.0902086	0.382792	0.524793	0.190994	0.758306
hsa_circ_0033573	turquoise	-0.926852	0.0234862	0.990199	0.00116313	-0.919815	0.0269267	0.553421	0.333197	-0.702789	0.185589	-0.414335	0.487961	-0.325569	0.592917
hsa_circ_0023867	turquoise	0.926558	0.023627	-0.941255	0.0169403	0.810484	0.0961737	-0.713115	0.176304	0.525137	0.363523	0.265935	0.665436	0.373923	0.535246
hsa_circ_0074201	turquoise	-0.926461	0.0236732	0.977843	0.00394608	-0.849344	0.0685881	0.621743	0.26284	-0.808763	0.0974594	-0.444142	0.453686	-0.222941	0.718512
hsa_circ_0025037	turquoise	-0.926273	0.0237636	0.969955	0.00622336	-0.851249	0.067311	0.606541	0.278115	-0.81877	0.0900546	-0.477935	0.415508	-0.196244	0.751747
hsa_circ_0031966	turquoise	0.925502	0.0241345	-0.813181	0.0941681	0.731561	0.160063	-0.605578	0.279091	0.825884	0.0849007	0.786256	0.114746	-0.156059	0.802109
hsa_circ_0036104	turquoise	0.925468	0.0241509	-0.988404	0.0014963	0.90805	0.0330049	-0.560382	0.325836	0.733322	0.158537	0.426963	0.473374	0.300444	0.623298
hsa_circ_0015885	turquoise	-0.925108	0.0243245	0.996741	0.000223217	-0.890576	0.0427307	0.615085	0.269502	-0.665394	0.220311	-0.3223	0.596854	-0.378625	0.5297
hsa_circ_0079543	turquoise	-0.92509	0.0243333	0.946208	0.0148552	-0.742918	0.150294	0.737251	0.155147	-0.858545	0.0624918	-0.434929	0.464222	-0.128147	0.837286
hsa_circ_0068515	turquoise	-0.924671	0.0245364	0.992705	0.000747155	-0.913372	0.030206	0.584423	0.300738	-0.624871	0.259726	-0.330279	0.587252	-0.398821	0.506008
hsa_circ_0023869	turquoise	0.924575	0.0245829	-0.934026	0.0201395	0.793726	0.108914	-0.729381	0.161959	0.52268	0.366187	0.25968	0.673119	0.364509	0.546385
hsa_circ_0040009	turquoise	-0.924399	0.0246682	0.909677	0.0321407	-0.67042	0.215549	0.853903	0.0655454	-0.678548	0.207908	-0.296268	0.628373	-0.20185	0.744753
hsa_circ_0047133	turquoise	-0.924354	0.0246902	0.980387	0.00328748	-0.843966	0.0722316	0.631564	0.253095	-0.806434	0.0992085	-0.424062	0.476717	-0.234603	0.704058
hsa_circ_0043637	turquoise	-0.923362	0.0251737	0.994994	0.000424799	-0.857312	0.0632987	0.647895	0.237114	-0.725481	0.165366	-0.33005	0.587526	-0.333735	0.583101
hsa_circ_0043542	turquoise	-0.92281	0.0254439	0.994581	0.000478534	-0.874592	0.0522975	0.614037	0.270554	-0.746861	0.146944	-0.371035	0.538659	-0.313234	0.607799
hsa_circ_0024091	turquoise	0.922753	0.0254715	-0.914907	0.0294136	0.897549	0.038754	-0.485377	0.407204	0.737312	0.155094	0.628819	0.255808	0.130271	0.834605
hsa_circ_0026451	turquoise	-0.922504	0.0255938	0.997603	0.000140828	-0.906666	0.0337459	0.583318	0.30188	-0.683229	0.203543	-0.351606	0.561724	-0.367013	0.543418
hsa_circ_0002761	turquoise	-0.921986	0.0258488	0.901788	0.0363979	-0.834185	0.0790063	0.545843	0.341258	-0.825362	0.0852755	-0.654877	0.230369	-0.039727	0.949431
hsa_circ_0036100	turquoise	0.921846	0.0259183	-0.742712	0.15047	0.551172	0.335585	-0.795772	0.107333	0.848925	0.0688696	0.767426	0.129841	-0.304611	0.618242
hsa_circ_0066398	turquoise	0.921808	0.0259368	-0.970318	0.00611114	0.909297	0.0323418	-0.585253	0.29988	0.531733	0.356392	0.309149	0.612742	0.426569	0.473828
hsa_circ_0068413	turquoise	-0.921791	0.025945	0.888217	0.0441041	-0.819898	0.0892315	0.550899	0.335875	-0.829465	0.0823419	-0.679018	0.207469	-0.00723659	0.990786
hsa_circ_0043603	turquoise	-0.921647	0.0260163	0.998162	9.45552e-05	-0.887293	0.0446458	0.607419	0.277226	-0.706898	0.181878	-0.342358	0.572768	-0.353548	0.559411
hsa_circ_0032599	turquoise	0.921553	0.0260628	-0.89605	0.0395987	0.726929	0.164099	-0.685974	0.200995	0.908086	0.0329857	0.596907	0.287913	-0.0222151	0.971717
hsa_circ_0025018	turquoise	-0.92146	0.0261088	0.931513	0.0212927	-0.841634	0.0738295	0.565733	0.320206	-0.837768	0.0765026	-0.586412	0.298685	-0.098851	0.874344
hsa_circ_0067838	turquoise	-0.921264	0.026206	0.801515	0.102933	-0.742931	0.150283	0.576948	0.308486	-0.795959	0.107189	-0.804051	0.101007	0.15523	0.803151
hsa_circ_0035491	turquoise	-0.921252	0.0262116	0.986562	0.00186624	-0.894991	0.0401985	0.567575	0.318273	-0.758766	0.136967	-0.429119	0.470894	-0.283441	0.644003
hsa_circ_0045511	turquoise	0.921191	0.0262422	-0.9559	0.0110435	0.853457	0.0658408	-0.578368	0.307011	0.828165	0.0832678	0.52174	0.367207	0.162235	0.794345
hsa_circ_0060961	turquoise	-0.92078	0.026446	0.96595	0.00750368	-0.891274	0.0423276	0.541995	0.345369	-0.783283	0.117091	-0.504539	0.386005	-0.216447	0.726579
hsa_circ_0087377	turquoise	-0.920035	0.0268164	0.997507	0.000149402	-0.896322	0.0394452	0.602781	0.281928	-0.660265	0.2252	-0.315046	0.605609	-0.390574	0.515656
hsa_circ_0074633	turquoise	-0.919925	0.0268714	0.980545	0.003248	-0.85244	0.0665173	0.613949	0.270643	-0.80511	0.100207	-0.426446	0.47397	-0.24069	0.696529
hsa_circ_0079818	turquoise	0.919914	0.0268769	-0.75117	0.143309	0.734434	0.157575	-0.559006	0.327288	0.679979	0.20657	0.843189	0.0727626	-0.175847	0.777264
hsa_circ_0082721	turquoise	0.91956	0.0270538	-0.691227	0.196145	0.475732	0.417973	-0.877138	0.050733	0.747381	0.146504	0.731294	0.160295	-0.327034	0.591154
hsa_circ_0057716	turquoise	0.91934	0.0271643	-0.988949	0.00139231	0.839321	0.0754254	-0.651891	0.233247	0.774675	0.123964	0.35803	0.554077	0.288147	0.638262
hsa_circ_0059609	turquoise	0.919332	0.0271682	-0.882031	0.0477692	0.8536	0.0657462	-0.50226	0.388512	0.773719	0.124735	0.691907	0.195519	0.0356851	0.954574
hsa_circ_0058935	turquoise	-0.919011	0.0273293	0.87199	0.0539114	-0.739946	0.152833	0.637402	0.24735	-0.895185	0.0400885	-0.670379	0.215587	0.0668947	0.914891
hsa_circ_0008595	turquoise	-0.918501	0.0275853	0.958667	0.0100244	-0.87258	0.0535438	0.553556	0.333054	-0.80921	0.0971247	-0.518867	0.370331	-0.184584	0.766322
hsa_circ_0025421	turquoise	0.918471	0.0276005	-0.983182	0.00261145	0.925585	0.0240942	-0.52337	0.365438	0.716336	0.173436	0.440075	0.458331	0.308624	0.613377
hsa_circ_0076939	turquoise	0.917986	0.0278454	-0.707561	0.181281	0.551869	0.334844	-0.761713	0.134529	0.798468	0.10526	0.824002	0.0862551	-0.340915	0.574495
hsa_circ_0025722	turquoise	-0.917649	0.0280154	0.776325	0.122638	-0.558024	0.328325	0.809867	0.0966341	-0.889784	0.0431902	-0.704163	0.184346	0.254343	0.679687
hsa_circ_0026437	turquoise	-0.91742	0.0281317	0.998436	7.42543e-05	-0.905429	0.0344123	0.584089	0.301084	-0.670354	0.21561	-0.328438	0.589465	-0.386608	0.520309
hsa_circ_0013228	turquoise	0.916879	0.0284058	-0.980227	0.00332784	0.822781	0.0871372	-0.655905	0.22938	0.809238	0.0971039	0.386317	0.52065	0.245779	0.690244
hsa_circ_0074824	turquoise	0.916287	0.0287076	-0.876192	0.0513126	0.702756	0.185619	-0.692146	0.195301	0.917828	0.0279251	0.622741	0.261845	-0.0654097	0.916777
hsa_circ_0013446	turquoise	0.916251	0.0287256	-0.973308	0.00521398	0.868387	0.0561718	-0.575879	0.309599	0.806453	0.0991936	0.46406	0.431092	0.224965	0.716001
hsa_circ_0032973	turquoise	0.915884	0.0289133	-0.957876	0.0103124	0.878001	0.0502061	-0.542521	0.344806	0.804269	0.100842	0.519994	0.369105	0.189416	0.760278
hsa_circ_0058201	turquoise	0.914904	0.0294156	-0.981121	0.003105	0.897547	0.0387554	-0.601379	0.283353	0.561636	0.324514	0.274949	0.654387	0.439079	0.45947
hsa_circ_0074822	turquoise	0.914795	0.0294713	-0.926931	0.0234486	0.903609	0.0354002	-0.478518	0.414856	0.74891	0.145213	0.597813	0.286987	0.158949	0.798475
hsa_circ_0004970	turquoise	0.914795	0.0294716	-0.793341	0.109213	0.726201	0.164736	-0.582324	0.302908	0.812209	0.0948891	0.808683	0.0975196	-0.175908	0.777188
hsa_circ_0079589	turquoise	-0.913823	0.0299727	0.998736	5.39405e-05	-0.901974	0.0362955	0.578448	0.306928	-0.699389	0.188676	-0.341035	0.574351	-0.369244	0.540777
hsa_circ_0031399	turquoise	0.9138	0.0299848	-0.938477	0.0181483	0.90493	0.034682	-0.486723	0.405707	0.75812	0.137504	0.571451	0.314216	0.1797	0.772436
hsa_circ_0026440	turquoise	-0.913335	0.0302252	0.99885	4.67777e-05	-0.907653	0.0332168	0.576496	0.308957	-0.670955	0.215043	-0.323913	0.594911	-0.392319	0.513611
hsa_circ_0032589	turquoise	0.913235	0.0302773	-0.96939	0.00639921	0.933277	0.0204809	-0.489678	0.402423	0.714288	0.175258	0.480673	0.412448	0.283812	0.643551
hsa_circ_0074180	turquoise	-0.913135	0.0303291	0.942766	0.0162949	-0.882732	0.0473489	0.516029	0.373424	-0.796791	0.106548	-0.560168	0.326061	-0.16301	0.793372
hsa_circ_0015883	turquoise	-0.91313	0.0303318	0.99871	5.56072e-05	-0.907417	0.0333433	0.578073	0.307317	-0.664813	0.220863	-0.318591	0.601328	-0.3973	0.507785
hsa_circ_0027447	turquoise	-0.912951	0.0304245	0.991139	0.000999912	-0.912159	0.030837	0.544819	0.34235	-0.728623	0.162619	-0.399762	0.50491	-0.32715	0.591014
hsa_circ_0035487	turquoise	-0.912908	0.0304471	0.995722	0.000335668	-0.927019	0.0234067	0.546664	0.340382	-0.652248	0.232903	-0.342719	0.572337	-0.397489	0.507563
hsa_circ_0057097	turquoise	0.912869	0.0304675	-0.874115	0.052592	0.664791	0.220884	-0.744111	0.149278	0.924169	0.02478	0.577973	0.307421	-0.0643307	0.918148
hsa_circ_0043657	turquoise	-0.912652	0.0305801	0.998552	6.61466e-05	-0.900481	0.0371193	0.58964	0.29536	-0.659612	0.225825	-0.304739	0.618086	-0.40298	0.501156
hsa_circ_0043635	turquoise	-0.912246	0.0307917	0.997589	0.000142037	-0.868722	0.0559602	0.623383	0.261205	-0.71617	0.173583	-0.311473	0.60993	-0.360704	0.5509
hsa_circ_0015880	turquoise	-0.91205	0.030894	0.996056	0.000297164	-0.910787	0.0315558	0.577389	0.308028	-0.630324	0.25432	-0.300582	0.623131	-0.42	0.481406
hsa_circ_0023824	turquoise	-0.911998	0.0309211	0.973499	0.00515808	-0.871656	0.0541194	0.633302	0.251381	-0.548628	0.33829	-0.247448	0.688185	-0.440123	0.458276
hsa_circ_0087514	turquoise	-0.911757	0.031047	0.996429	0.000256045	-0.925135	0.0243115	0.547913	0.339051	-0.657298	0.228042	-0.340403	0.575108	-0.396941	0.508203
hsa_circ_0079591	turquoise	-0.911391	0.0312385	0.998744	5.34233e-05	-0.898787	0.0380611	0.578905	0.306453	-0.706842	0.181928	-0.338918	0.576886	-0.367083	0.543336
hsa_circ_0001964	turquoise	-0.911336	0.0312672	0.753915	0.141008	-0.537506	0.35018	0.810585	0.0960979	-0.882284	0.0476176	-0.726395	0.164566	0.288702	0.637586
hsa_circ_0013013	turquoise	0.911285	0.031294	-0.912033	0.0309027	0.9118	0.0310247	-0.4527	0.443946	0.715655	0.174041	0.619368	0.265211	0.154441	0.804144
hsa_circ_0024602	turquoise	-0.91108	0.0314018	0.998722	5.48263e-05	-0.887066	0.0447788	0.594817	0.290049	-0.715252	0.1744	-0.329837	0.587782	-0.362608	0.54864
hsa_circ_0015881	turquoise	-0.910537	0.0316872	0.984546	0.00230093	-0.929857	0.0220642	0.547996	0.338963	-0.568733	0.31706	-0.30646	0.615999	-0.441879	0.456269
hsa_circ_0043643	turquoise	-0.909972	0.031985	0.977462	0.00404782	-0.795058	0.107884	0.718027	0.171935	-0.696635	0.191187	-0.252999	0.681342	-0.344917	0.569708
hsa_circ_0043632	turquoise	-0.909846	0.0320514	0.990559	0.00109962	-0.834245	0.0789644	0.670314	0.215649	-0.702276	0.186054	-0.270908	0.659336	-0.364612	0.546263
hsa_circ_0081982	turquoise	0.909526	0.0322205	-0.991535	0.000933748	0.895279	0.0400354	-0.56231	0.323805	0.751164	0.143315	0.38913	0.517349	0.317319	0.602864
hsa_circ_0019976	turquoise	-0.909131	0.03243	0.934927	0.0197312	-0.695057	0.19263	0.814816	0.0929587	-0.731742	0.159906	-0.273249	0.656467	-0.234656	0.703991
hsa_circ_0013439	turquoise	0.908837	0.0325862	-0.990549	0.00110138	0.938938	0.0179463	-0.513142	0.376575	0.668318	0.217536	0.38041	0.527596	0.375869	0.532949
hsa_circ_0016362	turquoise	-0.90873	0.032643	0.995143	0.000406047	-0.855219	0.0646751	0.631947	0.252717	-0.739181	0.153489	-0.313963	0.606918	-0.343377	0.571549
hsa_circ_0048410	turquoise	-0.908623	0.0327	0.814681	0.0930587	-0.669477	0.216439	0.666664	0.219105	-0.903585	0.0354132	-0.735636	0.156538	0.182016	0.769537
hsa_circ_0043625	turquoise	-0.908414	0.0328111	0.670794	0.215194	-0.590142	0.294844	0.675679	0.210596	-0.68902	0.198179	-0.877059	0.0507812	0.331607	0.585656
hsa_circ_0017170	turquoise	0.908389	0.0328244	-0.981209	0.00308331	0.906436	0.0338691	-0.529462	0.358843	0.757864	0.137716	0.438121	0.460566	0.287327	0.639262
hsa_circ_0025719	turquoise	-0.907351	0.0333786	0.716661	0.173147	-0.49366	0.398008	0.840546	0.0745792	-0.845273	0.0713405	-0.740854	0.152056	0.333163	0.583787
hsa_circ_0074632	turquoise	-0.907175	0.0334728	0.975038	0.00471647	-0.827182	0.0839706	0.627651	0.256965	-0.827031	0.0840785	-0.406162	0.497452	-0.231721	0.707626
hsa_circ_0003980	turquoise	-0.906962	0.033587	0.960949	0.00920929	-0.862206	0.0601162	0.556299	0.330149	-0.823853	0.0863629	-0.491363	0.400553	-0.195622	0.752524
hsa_circ_0079585	turquoise	-0.906594	0.0337844	0.999279	2.32476e-05	-0.906776	0.0336865	0.566163	0.319754	-0.689881	0.197385	-0.325993	0.592407	-0.387345	0.519443
hsa_circ_0006225	turquoise	-0.906296	0.0339445	0.99445	0.000495979	-0.930079	0.0219603	0.526233	0.362335	-0.678921	0.207559	-0.361683	0.549739	-0.381389	0.526444
hsa_circ_0008147	turquoise	-0.90607	0.0340664	0.98366	0.00250108	-0.911686	0.0310844	0.524261	0.364472	-0.747621	0.146301	-0.425553	0.474999	-0.303691	0.619357
hsa_circ_0019088	turquoise	0.905945	0.0341335	-0.761058	0.13507	0.46862	0.425956	-0.952996	0.0121464	0.76193	0.13435	0.50517	0.385312	-0.155149	0.803254
hsa_circ_0013438	turquoise	0.905526	0.0343598	-0.984089	0.00240359	0.94867	0.013852	-0.50882	0.381306	0.582475	0.302752	0.335916	0.580484	0.433338	0.466047
hsa_circ_0006285	turquoise	-0.90502	0.0346334	0.968924	0.00654541	-0.795592	0.107472	0.664877	0.220802	-0.83822	0.0761891	-0.387895	0.518798	-0.21658	0.726413
hsa_circ_0079587	turquoise	-0.904874	0.0347124	0.999669	7.24139e-06	-0.905886	0.0341654	0.570218	0.315505	-0.674274	0.211916	-0.307898	0.614257	-0.403446	0.500614
hsa_circ_0081981	turquoise	0.904492	0.0349199	-0.992737	0.000742178	0.913503	0.0301384	-0.536445	0.35132	0.724737	0.166019	0.379621	0.528525	0.345432	0.569093
hsa_circ_0045014	turquoise	-0.904422	0.0349576	0.989313	0.00132406	-0.876612	0.0510546	0.577559	0.307851	-0.774146	0.12439	-0.38144	0.526385	-0.303592	0.619477
hsa_circ_0079598	turquoise	-0.904071	0.0351484	0.998804	4.96539e-05	-0.897473	0.038797	0.571906	0.313741	-0.711481	0.177764	-0.328724	0.589121	-0.373717	0.535489
hsa_circ_0071293	turquoise	-0.90375	0.0353236	0.988117	0.00155223	-0.89401	0.0407572	0.551009	0.335758	-0.762579	0.133816	-0.397426	0.507637	-0.308165	0.613934
hsa_circ_0019216	turquoise	-0.903498	0.0354609	0.994678	0.000465655	-0.85314	0.0660514	0.641804	0.243042	-0.689861	0.197403	-0.263102	0.668914	-0.389876	0.516474
hsa_circ_0058847	turquoise	0.903385	0.0355225	-0.993938	0.000566096	0.904604	0.0348589	-0.580732	0.304557	0.609053	0.275575	0.266679	0.664522	0.445238	0.452436
hsa_circ_0079602	turquoise	-0.903052	0.0357045	0.998906	4.34452e-05	-0.906789	0.0336797	0.559599	0.326662	-0.698585	0.189408	-0.328456	0.589443	-0.384255	0.523073
hsa_circ_0057933	turquoise	-0.902389	0.0360677	0.992742	0.000741413	-0.934259	0.0200336	0.513147	0.37657	-0.679818	0.206721	-0.366563	0.543951	-0.381308	0.526539
hsa_circ_0067298	turquoise	0.902219	0.0361613	-0.964107	0.00811875	0.937931	0.0183892	-0.464655	0.43042	0.712196	0.177124	0.482508	0.410401	0.287441	0.639123
hsa_circ_0057932	turquoise	-0.902158	0.0361943	0.98683	0.0018107	-0.928878	0.0225241	0.505684	0.384747	-0.713102	0.176316	-0.404025	0.499939	-0.341627	0.573643
hsa_circ_0036097	turquoise	0.901949	0.0363094	-0.831612	0.0808196	0.683803	0.20301	-0.653787	0.231418	0.916104	0.0288007	0.70402	0.184475	-0.145731	0.815109
hsa_circ_0088147	turquoise	0.901646	0.0364762	-0.960507	0.00936534	0.828989	0.0826803	-0.595661	0.289185	0.849507	0.0684783	0.460926	0.43463	0.18665	0.763737
hsa_circ_0067930	turquoise	-0.901558	0.0365244	0.747038	0.146795	-0.690845	0.196497	0.576025	0.309447	-0.7832	0.117157	-0.852475	0.0664936	0.236847	0.701281
hsa_circ_0043638	turquoise	-0.901503	0.036555	0.973324	0.00520917	-0.783589	0.11685	0.723005	0.16754	-0.692684	0.194806	-0.232685	0.706432	-0.351972	0.561289
hsa_circ_0013437	turquoise	0.901485	0.0365646	-0.974598	0.0048414	0.870901	0.0545916	-0.55745	0.328932	0.806449	0.099197	0.439165	0.459371	0.247824	0.687721
hsa_circ_0035492	turquoise	-0.901355	0.0366363	0.990505	0.00110898	-0.926923	0.0234524	0.545137	0.342011	-0.586547	0.298545	-0.284515	0.642692	-0.45448	0.441927
hsa_circ_0043952	turquoise	-0.90121	0.0367167	0.950682	0.0130496	-0.730239	0.161212	0.742578	0.150584	-0.83576	0.0779024	-0.346497	0.567821	-0.192049	0.756987
hsa_circ_0060963	turquoise	-0.900409	0.0371594	0.985681	0.00205241	-0.911054	0.0314156	0.521794	0.367149	-0.746591	0.147173	-0.40853	0.494698	-0.31714	0.60308
hsa_circ_0013366	turquoise	0.900391	0.0371695	-0.985023	0.0021954	0.951857	0.0125884	-0.497903	0.393317	0.588036	0.297011	0.333504	0.583377	0.437517	0.461257
hsa_circ_0048413	turquoise	-0.900286	0.0372276	0.856626	0.0637489	-0.722088	0.168347	0.62272	0.261866	-0.911366	0.0312517	-0.67441	0.211788	0.0873839	0.888881
hsa_circ_0025153	turquoise	-0.899862	0.0374628	0.91737	0.0281569	-0.712583	0.176779	0.710225	0.178889	-0.908963	0.0325194	-0.479722	0.413511	-0.059266	0.924584
hsa_circ_0077157	turquoise	-0.899402	0.0377183	0.998313	8.31554e-05	-0.903552	0.0354312	0.557066	0.329338	-0.71001	0.179082	-0.329319	0.588406	-0.379137	0.529096
hsa_circ_0079597	turquoise	-0.899335	0.0377555	0.997923	0.000113606	-0.923003	0.0253494	0.536368	0.351403	-0.669687	0.216241	-0.322861	0.596179	-0.407781	0.495569
hsa_circ_0025379	turquoise	-0.899265	0.0377948	0.961978	0.00884885	-0.923484	0.025114	0.473567	0.4204	-0.743398	0.149885	-0.490513	0.401496	-0.263594	0.66831
hsa_circ_0052829	turquoise	-0.898653	0.0381358	0.922851	0.0254235	-0.786455	0.114589	0.603467	0.281231	-0.892153	0.0418206	-0.54588	0.341219	-0.0749568	0.904652
hsa_circ_0081975	turquoise	0.898341	0.0383106	-0.985933	0.00199862	0.882518	0.0474775	-0.55651	0.329925	0.778487	0.120906	0.392807	0.513039	0.29948	0.62447
hsa_circ_0079593	turquoise	-0.898153	0.0384153	0.999053	3.4967e-05	-0.916433	0.0286332	0.546996	0.340029	-0.668857	0.217026	-0.308143	0.613961	-0.413838	0.488537
hsa_circ_0045023	turquoise	-0.897887	0.0385646	0.976365	0.00434637	-0.878908	0.0496542	0.545366	0.341766	-0.7975	0.106003	-0.431241	0.468454	-0.26282	0.66926
hsa_circ_0071294	turquoise	-0.897607	0.0387218	0.992996	0.00070293	-0.940591	0.0172266	0.504738	0.385786	-0.654994	0.230256	-0.345784	0.568673	-0.407556	0.49583
hsa_circ_0071048	turquoise	0.897591	0.0387308	-0.65985	0.225597	0.414226	0.488088	-0.934243	0.0200408	0.664827	0.22085	0.63748	0.247273	-0.293066	0.632269
hsa_circ_0087272	turquoise	-0.897539	0.0387597	0.966385	0.0073609	-0.947647	0.0142661	0.500316	0.390654	-0.506867	0.383448	-0.311048	0.610444	-0.464347	0.430768
hsa_circ_0008003	turquoise	0.896582	0.0392981	-0.964078	0.00812856	0.934616	0.0198717	-0.46103	0.434512	0.722598	0.167898	0.477469	0.416029	0.287215	0.639398
hsa_circ_0057098	turquoise	0.895123	0.0401236	-0.904693	0.0348109	0.739221	0.153455	-0.645768	0.239179	0.917677	0.0280016	0.551955	0.334752	0.0244449	0.968879
hsa_circ_0036664	turquoise	0.894825	0.0402931	-0.977122	0.00413965	0.799824	0.104222	-0.700906	0.187297	0.668865	0.217018	0.212307	0.731726	0.386646	0.520264
hsa_circ_0091238	turquoise	-0.894676	0.0403776	0.966537	0.00731133	-0.889407	0.0434097	0.59033	0.294651	-0.502194	0.388584	-0.224538	0.716531	-0.482265	0.410672
hsa_circ_0087376	turquoise	-0.894543	0.0404532	0.989953	0.00120716	-0.86361	0.0592131	0.627646	0.256971	-0.621822	0.262761	-0.219864	0.722332	-0.444569	0.453199
hsa_circ_0079590	turquoise	-0.894386	0.0405428	0.997997	0.000107592	-0.923234	0.0252361	0.536826	0.350911	-0.646195	0.238764	-0.295323	0.629523	-0.433786	0.465533
hsa_circ_0086249	turquoise	0.894233	0.04063	-0.690276	0.197021	0.684208	0.202633	-0.548144	0.338805	0.63982	0.244981	0.880476	0.048705	-0.242379	0.694442
hsa_circ_0056042	turquoise	0.894174	0.0406635	-0.932782	0.0207077	0.742168	0.150933	-0.763996	0.13265	0.569444	0.316316	0.183193	0.768063	0.374013	0.53514
hsa_circ_0079586	turquoise	-0.893918	0.0408093	0.999018	3.69498e-05	-0.916943	0.0283737	0.541422	0.345983	-0.669386	0.216526	-0.302358	0.620974	-0.419048	0.482506
hsa_circ_0028694	turquoise	-0.893819	0.0408663	0.981408	0.00303465	-0.834051	0.0791007	0.614606	0.269982	-0.809073	0.0972274	-0.359537	0.552287	-0.27841	0.650152
hsa_circ_0016382	turquoise	-0.893381	0.0411164	0.995799	0.000326661	-0.856047	0.0641292	0.623448	0.261141	-0.705819	0.182851	-0.260131	0.672565	-0.392928	0.512898
hsa_circ_0079601	turquoise	-0.892695	0.0415094	0.989367	0.00131412	-0.909141	0.0324245	0.522101	0.366816	-0.741712	0.151323	-0.378307	0.530074	-0.340653	0.574808
hsa_circ_0005754	turquoise	0.892527	0.0416058	-0.998243	8.84101e-05	0.909462	0.0322545	-0.542595	0.344727	0.700868	0.187331	0.318449	0.601499	0.394829	0.510673
hsa_circ_0025439	turquoise	0.891863	0.0419877	-0.99011	0.00117894	0.938561	0.0181114	-0.490807	0.401169	0.683729	0.203078	0.365884	0.544756	0.385665	0.521416
hsa_circ_0091194	turquoise	-0.891532	0.0421782	0.995367	0.000378239	-0.931669	0.0212204	0.510176	0.37982	-0.673683	0.212471	-0.332333	0.584784	-0.407778	0.495572
hsa_circ_0043644	turquoise	-0.891391	0.0422598	0.98345	0.0025494	-0.813423	0.0939887	0.679503	0.207015	-0.683505	0.203286	-0.218145	0.724468	-0.392013	0.513969
hsa_circ_0074933	turquoise	0.891065	0.0424479	-0.886157	0.0453145	0.78564	0.115231	-0.5545	0.332053	0.885633	0.045624	0.635194	0.249518	0.00471001	0.994003
hsa_circ_0064653	turquoise	0.890981	0.0424967	-0.940941	0.0170756	0.921089	0.0262926	-0.443054	0.454927	0.744322	0.149098	0.536506	0.351255	0.225255	0.715641
hsa_circ_0046706	turquoise	-0.89092	0.0425318	0.940067	0.0174539	-0.751058	0.143403	0.752682	0.14204	-0.578932	0.306425	-0.175978	0.7771	-0.386357	0.520604
hsa_circ_0047905	turquoise	-0.890631	0.0426991	0.991625	0.000918918	-0.944309	0.0156439	0.502088	0.388702	-0.60724	0.277407	-0.30372	0.619322	-0.452069	0.444663
hsa_circ_0072449	turquoise	0.890416	0.0428235	-0.833181	0.079712	0.835712	0.0779361	-0.44687	0.450577	0.75067	0.14373	0.74545	0.148141	-0.0175158	0.977699
hsa_circ_0064656	turquoise	0.89013	0.0429897	-0.945468	0.0151609	0.890401	0.0428326	-0.482227	0.410714	0.796805	0.106537	0.524347	0.364378	0.199597	0.747563
hsa_circ_0005686	turquoise	-0.890081	0.0430178	0.990675	0.00107943	-0.927279	0.0232824	0.500936	0.38997	-0.708302	0.180615	-0.366597	0.543911	-0.371381	0.538249
hsa_circ_0087375	turquoise	-0.889862	0.0431454	0.991003	0.00102298	-0.863644	0.059191	0.622168	0.262417	-0.627983	0.256637	-0.214162	0.729419	-0.448445	0.448782
hsa_circ_0033570	turquoise	-0.889816	0.043172	0.994413	0.000500946	-0.939653	0.0176338	0.502709	0.388017	-0.642469	0.242392	-0.317101	0.603127	-0.431898	0.4677
hsa_circ_0031968	turquoise	0.889716	0.0432302	-0.726449	0.164518	0.686076	0.2009	-0.551795	0.334923	0.761528	0.134682	0.869398	0.0555343	-0.250495	0.684428
hsa_circ_0025436	turquoise	0.889428	0.0433973	-0.995242	0.000393735	0.925958	0.0239147	-0.512348	0.377444	0.690596	0.196726	0.335623	0.580835	0.397596	0.507438
hsa_circ_0084712	turquoise	0.888865	0.0437256	-0.896577	0.0393012	0.844776	0.0716789	-0.486066	0.406437	0.829132	0.082579	0.632683	0.251991	0.0680788	0.913386
hsa_circ_0047904	turquoise	-0.888754	0.0437901	0.989713	0.00125062	-0.949323	0.0135901	0.491148	0.400792	-0.602354	0.282362	-0.308886	0.613061	-0.453279	0.443289
hsa_circ_0085314	turquoise	0.888709	0.0438163	-0.862063	0.0602084	0.715875	0.173845	-0.622819	0.261767	0.925277	0.0242429	0.642456	0.242405	-0.0689994	0.912217
hsa_circ_0066011	turquoise	0.888444	0.0439716	-0.884331	0.0463957	0.697963	0.189975	-0.791233	0.11085	0.486444	0.406016	0.189295	0.760429	0.34309	0.571893
hsa_circ_0080913	turquoise	0.8881	0.0441724	-0.909277	0.0323528	0.881575	0.0480432	-0.453081	0.443513	0.788051	0.113336	0.608867	0.275763	0.126075	0.839903
hsa_circ_0068516	turquoise	-0.88778	0.0443601	0.972476	0.00545888	-0.908184	0.0329334	0.558753	0.327555	-0.508368	0.381801	-0.225676	0.715118	-0.497471	0.393793
hsa_circ_0052576	turquoise	-0.88674	0.0449705	0.959609	0.00968541	-0.952954	0.0121627	0.426298	0.474141	-0.683535	0.203258	-0.466451	0.428396	-0.318859	0.601004
hsa_circ_0013432	turquoise	0.886216	0.0452792	-0.791834	0.110382	0.747246	0.146619	-0.514926	0.374627	0.817896	0.0906945	0.798554	0.105194	-0.148418	0.811724
hsa_circ_0033566	turquoise	-0.886094	0.0453513	0.991568	0.000928263	-0.937985	0.0183651	0.488371	0.403874	-0.679209	0.20729	-0.347529	0.566588	-0.400768	0.503736
hsa_circ_0019555	turquoise	-0.886076	0.0453621	0.920474	0.0265979	-0.894289	0.0405979	0.546838	0.340197	-0.392833	0.51301	-0.262312	0.669885	-0.474002	0.419912
hsa_circ_0013434	turquoise	0.885681	0.0455952	-0.93368	0.0202972	0.921073	0.0263005	-0.429341	0.470639	0.741785	0.151261	0.54706	0.33996	0.217552	0.725206
hsa_circ_0025423	turquoise	0.885494	0.0457061	-0.998178	9.33131e-05	0.915331	0.0291962	-0.529393	0.358917	0.686454	0.200551	0.302883	0.620338	0.415042	0.487142
hsa_circ_0074631	turquoise	-0.885368	0.0457808	0.953079	0.0121144	-0.795141	0.10782	0.616984	0.267597	-0.870643	0.0547528	-0.428403	0.471718	-0.180101	0.771933
hsa_circ_0013440	turquoise	0.885041	0.0459744	-0.988892	0.00140307	0.888439	0.0439739	-0.540108	0.347389	0.763783	0.132825	0.35778	0.554375	0.335606	0.580855
hsa_circ_0079579	turquoise	-0.884726	0.0461609	0.998135	9.66712e-05	-0.89939	0.037725	0.547786	0.339186	-0.708899	0.180079	-0.299114	0.624914	-0.400454	0.504102
hsa_circ_0091248	turquoise	-0.884569	0.0462543	0.992001	0.000857779	-0.928777	0.0225721	0.525722	0.362889	-0.586848	0.298235	-0.255049	0.678818	-0.480455	0.412692
hsa_circ_0025154	turquoise	-0.884549	0.0462658	0.917438	0.0281226	-0.722516	0.16797	0.676477	0.209847	-0.915059	0.0293359	-0.472451	0.421652	-0.0737969	0.906124
hsa_circ_0060652	turquoise	0.884543	0.0462696	-0.99236	0.000800753	0.94509	0.0153179	-0.492656	0.39912	0.61678	0.267802	0.300413	0.623336	0.454262	0.442173
hsa_circ_0052830	turquoise	-0.884093	0.0465373	0.904683	0.034816	-0.767793	0.129542	0.591309	0.293646	-0.908016	0.0330232	-0.563744	0.322295	-0.0425723	0.945812
hsa_circ_0004690	turquoise	0.883885	0.0466608	-0.998313	8.31609e-05	0.902546	0.0359818	-0.559095	0.327194	0.643522	0.241365	0.247293	0.688376	0.454597	0.441794
hsa_circ_0037516	turquoise	0.883843	0.0466859	-0.969347	0.00641255	0.919461	0.0271036	-0.536662	0.351087	0.494257	0.397347	0.231724	0.707622	0.505087	0.385403
hsa_circ_0032231	turquoise	-0.883614	0.0468222	0.987376	0.00169946	-0.925955	0.0239164	0.530494	0.357729	-0.560383	0.325835	-0.241472	0.695563	-0.492887	0.398864
hsa_circ_0005083	turquoise	-0.883249	0.0470403	0.948116	0.0140758	-0.889266	0.0434919	0.478809	0.41453	-0.80027	0.103882	-0.506504	0.383846	-0.212625	0.731332
hsa_circ_0055153	turquoise	0.882806	0.0473049	-0.987142	0.00174685	0.927846	0.0230126	-0.526672	0.36186	0.559181	0.327103	0.242346	0.694483	0.494104	0.397516
hsa_circ_0045681	turquoise	-0.882768	0.0473278	0.995136	0.000406861	-0.9106	0.031654	0.522577	0.366299	-0.716058	0.173683	-0.325561	0.592926	-0.388397	0.518209
hsa_circ_0079603	turquoise	-0.882661	0.0473915	0.99733	0.000165527	-0.925379	0.0241939	0.522195	0.366713	-0.637523	0.247232	-0.273573	0.656071	-0.454986	0.441353
hsa_circ_0017840	turquoise	0.882609	0.047423	-0.962753	0.00858089	0.77645	0.122537	-0.717541	0.172366	0.629638	0.254999	0.170978	0.783369	0.405503	0.498219
hsa_circ_0025179	turquoise	-0.88245	0.0475181	0.954621	0.0115249	-0.741051	0.151887	0.709286	0.179731	-0.838138	0.076246	-0.320185	0.599405	-0.223263	0.718113
hsa_circ_0057229	turquoise	0.882267	0.0476276	-0.997152	0.000182358	0.907509	0.033294	-0.552265	0.334423	0.62764	0.256976	0.241502	0.695526	0.466155	0.42873
hsa_circ_0027645	turquoise	0.88194	0.0478237	-0.922718	0.0254888	0.91886	0.0274048	-0.416613	0.485323	0.738308	0.154238	0.567416	0.318439	0.200165	0.746855
hsa_circ_0025413	turquoise	0.881739	0.0479446	-0.987975	0.00158007	0.935398	0.0195188	-0.47845	0.414932	0.698441	0.189539	0.363407	0.547692	0.383128	0.524399
hsa_circ_0068678	turquoise	-0.881732	0.0479488	0.759775	0.136131	-0.704982	0.183606	0.537949	0.349705	-0.819749	0.0893397	-0.831119	0.081168	0.211847	0.7323
hsa_circ_0024600	turquoise	-0.881351	0.0481775	0.997158	0.000181795	-0.906579	0.0337925	0.552538	0.334134	-0.628435	0.25619	-0.23939	0.698136	-0.466937	0.427849
hsa_circ_0005224	turquoise	0.88132	0.0481962	-0.967701	0.00693415	0.933085	0.0205691	-0.449468	0.447619	0.72931	0.16202	0.445045	0.452656	0.311454	0.609952
hsa_circ_0071292	turquoise	-0.881315	0.0481996	0.913496	0.0301422	-0.806068	0.0994842	0.545081	0.342071	-0.882733	0.0473485	-0.563114	0.322959	-0.0811272	0.896819
hsa_circ_0045689	turquoise	-0.881199	0.0482689	0.983076	0.00263633	-0.823909	0.0863218	0.622961	0.261625	-0.793368	0.109191	-0.307256	0.615036	-0.314101	0.606752
hsa_circ_0026342	turquoise	0.881179	0.0482811	-0.969557	0.006347	0.953572	0.0119248	-0.431527	0.468126	0.682072	0.20462	0.427489	0.472769	0.350911	0.562553
hsa_circ_0055155	turquoise	0.880962	0.048412	-0.964763	0.00789822	0.933471	0.0203922	-0.509622	0.380427	0.480353	0.412806	0.247623	0.687969	0.50721	0.383071
hsa_circ_0032595	turquoise	0.880476	0.0487048	-0.910172	0.0318794	0.912927	0.0304369	-0.40971	0.493327	0.737201	0.155189	0.593233	0.291672	0.17464	0.778777
hsa_circ_0025428	turquoise	0.880467	0.0487102	-0.984388	0.00233622	0.950816	0.0129967	-0.456519	0.439616	0.667618	0.2182	0.366896	0.543557	0.398888	0.50593
hsa_circ_0045688	turquoise	-0.880275	0.0488263	0.980684	0.00321331	-0.80875	0.0974694	0.643607	0.241283	-0.790977	0.11105	-0.290646	0.635216	-0.314261	0.606557
hsa_circ_0008722	turquoise	0.880097	0.0489336	-0.960238	0.00946085	0.796013	0.107147	-0.694851	0.192819	0.576349	0.309109	0.156171	0.801968	0.443027	0.454958
hsa_circ_0064654	turquoise	0.878609	0.049836	-0.949548	0.0135002	0.913282	0.0302529	-0.446624	0.450857	0.765756	0.131206	0.497984	0.393227	0.246324	0.689572
hsa_circ_0077159	turquoise	-0.878558	0.0498668	0.974279	0.00493258	-0.864323	0.0587556	0.541523	0.345875	-0.810492	0.0961676	-0.39678	0.508391	-0.27635	0.652672
hsa_circ_0069243	turquoise	0.878417	0.0499527	-0.952478	0.0123468	0.954654	0.0115123	-0.406669	0.496862	0.681348	0.205294	0.47419	0.419701	0.315035	0.605622
hsa_circ_0006968	turquoise	-0.878405	0.0499604	0.992881	0.000720277	-0.881383	0.0481583	0.552304	0.334383	-0.750214	0.144113	-0.31441	0.606377	-0.366281	0.544285
hsa_circ_0049408	turquoise	0.878284	0.0500339	-0.654475	0.230756	0.565703	0.320237	-0.644196	0.240709	0.757811	0.13776	0.89983	0.0374807	-0.380317	0.527706
hsa_circ_0055861	turquoise	-0.878012	0.0501996	0.95259	0.0123036	-0.85814	0.0627567	0.518479	0.370754	-0.834939	0.0784777	-0.471925	0.422242	-0.2074	0.737835
hsa_circ_0043901	turquoise	0.877916	0.050258	-0.916072	0.028817	0.776876	0.122196	-0.585079	0.30006	0.903381	0.0355248	0.528145	0.360266	0.0799936	0.898258
hsa_circ_0079595	turquoise	-0.877895	0.0502706	0.997756	0.000127589	-0.919383	0.0271427	0.517896	0.371389	-0.672495	0.21359	-0.2854	0.641613	-0.435127	0.463996
hsa_circ_0033623	turquoise	0.876991	0.050823	-0.642666	0.2422	0.63674	0.248	-0.557247	0.329146	0.602238	0.28248	0.898298	0.0383345	-0.291881	0.633712
hsa_circ_0043526	turquoise	-0.876794	0.0509433	0.997566	0.000144098	-0.914833	0.0294518	0.533377	0.354621	-0.635005	0.249704	-0.247063	0.688659	-0.467413	0.427314
hsa_circ_0045025	turquoise	-0.876516	0.0511135	0.980553	0.00324584	-0.887578	0.0444785	0.517922	0.37136	-0.780602	0.11922	-0.381072	0.526817	-0.31422	0.606607
hsa_circ_0045873	turquoise	-0.875693	0.0516189	0.992409	0.000792949	-0.853834	0.0655909	0.592907	0.292006	-0.747452	0.146444	-0.272391	0.657519	-0.375792	0.53304
hsa_circ_0079600	turquoise	-0.875594	0.0516795	0.9974	0.000159118	-0.91598	0.028864	0.53033	0.357906	-0.634012	0.250682	-0.246273	0.689634	-0.469281	0.425212
hsa_circ_0032975	turquoise	0.87557	0.0516946	-0.982043	0.00288074	0.893243	0.0411953	-0.511984	0.377841	0.771993	0.126129	0.375519	0.533362	0.325049	0.593543
hsa_circ_0057939	turquoise	-0.87555	0.0517072	0.982276	0.00282511	-0.95914	0.00985371	0.441747	0.45642	-0.643798	0.241096	-0.356357	0.556067	-0.418619	0.483002
hsa_circ_0070910	turquoise	-0.875472	0.0517551	0.995933	0.000311108	-0.887482	0.0445348	0.572716	0.312895	-0.636387	0.248346	-0.214462	0.729047	-0.468895	0.425646
hsa_circ_0062265	turquoise	-0.875107	0.0519794	0.984219	0.00237404	-0.81768	0.0908525	0.656574	0.228738	-0.681531	0.205123	-0.192967	0.755841	-0.417036	0.484833
hsa_circ_0023871	turquoise	0.87482	0.0521568	-0.922015	0.0258346	0.707392	0.181433	-0.69776	0.19016	0.905206	0.0345329	0.414572	0.487687	0.10844	0.862201
hsa_circ_0067805	turquoise	0.874788	0.0521764	-0.907352	0.0333779	0.650991	0.234116	-0.830458	0.0816367	0.668871	0.217013	0.187225	0.763018	0.275583	0.653611
hsa_circ_0019160	turquoise	-0.874122	0.0525877	0.983969	0.00243077	-0.904586	0.0348689	0.553043	0.333598	-0.547887	0.339079	-0.197069	0.750718	-0.511674	0.378181
hsa_circ_0003931	turquoise	-0.873733	0.0528283	0.99635	0.000264598	-0.928912	0.0225082	0.501481	0.38937	-0.654087	0.231129	-0.280107	0.648076	-0.450879	0.446015
hsa_circ_0074635	turquoise	-0.873525	0.0529574	0.950782	0.0130104	-0.79363	0.108989	0.603211	0.281492	-0.872861	0.0533693	-0.415423	0.486701	-0.189409	0.760287
hsa_circ_0036734	turquoise	-0.873016	0.053273	0.95467	0.0115065	-0.965299	0.00771923	0.4407	0.457616	-0.473252	0.420752	-0.300736	0.622944	-0.49482	0.396724
hsa_circ_0059718	turquoise	-0.872915	0.0533357	0.960445	0.00938727	-0.969449	0.00638061	0.435346	0.463744	-0.494774	0.396775	-0.306846	0.615532	-0.490325	0.401704
hsa_circ_0079599	turquoise	-0.871689	0.0540987	0.996398	0.000259389	-0.927454	0.0231989	0.505763	0.38466	-0.638127	0.246638	-0.261439	0.670957	-0.467005	0.427773
hsa_circ_0025412	turquoise	0.87165	0.0541231	-0.983409	0.00255885	0.948979	0.0137279	-0.4468	0.450656	0.674887	0.211339	0.358773	0.553194	0.403091	0.501027
hsa_circ_0078311	turquoise	0.871613	0.0541465	-0.981052	0.00312196	0.962549	0.00865099	-0.433502	0.465859	0.632826	0.251851	0.348912	0.564938	0.429486	0.470472
hsa_circ_0087741	turquoise	0.871388	0.0542867	-0.992842	0.000726229	0.925574	0.0240995	-0.516182	0.373257	0.591837	0.293104	0.230633	0.708973	0.496994	0.39432
hsa_circ_0084711	turquoise	0.871174	0.0544206	-0.965267	0.0077298	0.942938	0.0162219	-0.424785	0.475884	0.711078	0.178125	0.433466	0.4659	0.332805	0.584217
hsa_circ_0048677	turquoise	-0.871071	0.0544853	0.941883	0.0166711	-0.904463	0.0349356	0.43974	0.458714	-0.779114	0.120405	-0.50747	0.382787	-0.229322	0.710598
hsa_circ_0084475	turquoise	-0.87071	0.0547108	0.990609	0.0010909	-0.842979	0.0729067	0.603389	0.28131	-0.743858	0.149493	-0.252054	0.682506	-0.383156	0.524365
hsa_circ_0013433	turquoise	0.870461	0.0548669	-0.991848	0.000882486	0.945532	0.0151345	-0.476962	0.416597	0.613399	0.271196	0.276421	0.652585	0.475048	0.418739
hsa_circ_0025425	turquoise	0.870304	0.0549655	-0.985759	0.00203568	0.947516	0.0143195	-0.451352	0.445478	0.671392	0.21463	0.344769	0.569885	0.413537	0.488887
hsa_circ_0025739	turquoise	-0.870205	0.0550273	0.877533	0.0504917	-0.602375	0.282341	0.867948	0.0564489	-0.663411	0.222198	-0.198512	0.748917	-0.224559	0.716505
hsa_circ_0084477	turquoise	-0.869811	0.0552748	0.993455	0.000635018	-0.853461	0.0658383	0.597238	0.287574	-0.713278	0.176158	-0.230799	0.708768	-0.414135	0.488194
hsa_circ_0074911	turquoise	0.869567	0.0554282	-0.947832	0.0141912	0.865757	0.0578397	-0.493254	0.398458	0.828794	0.0828197	0.477051	0.416496	0.211525	0.7327
hsa_circ_0045875	turquoise	-0.86919	0.0556656	0.987053	0.00176498	-0.833331	0.0796065	0.607374	0.277273	-0.764364	0.132347	-0.264176	0.667596	-0.361872	0.549514
hsa_circ_0025432	turquoise	0.868987	0.0557929	-0.989487	0.00129185	0.950828	0.0129921	-0.458786	0.437049	0.634285	0.250413	0.305281	0.617429	0.453671	0.442844
hsa_circ_0078654	turquoise	0.867767	0.0565633	-0.966549	0.00730719	0.846524	0.0704912	-0.543563	0.343692	0.830068	0.0819134	0.394282	0.511313	0.260121	0.672578
hsa_circ_0025438	turquoise	0.867518	0.0567211	-0.990555	0.00110041	0.944426	0.0155949	-0.463191	0.432072	0.65491	0.230337	0.308253	0.613827	0.442518	0.455539
hsa_circ_0016310	turquoise	0.866832	0.0571562	-0.995066	0.000415782	0.928114	0.0228855	-0.490502	0.401508	0.666501	0.219259	0.281695	0.646136	0.447383	0.449992
hsa_circ_0084478	turquoise	-0.86674	0.0572147	0.992896	0.000718017	-0.853196	0.0660144	0.592362	0.292565	-0.718275	0.171715	-0.231151	0.708331	-0.413022	0.489484
hsa_circ_0084479	turquoise	-0.866545	0.0573381	0.981708	0.00296161	-0.818159	0.0905018	0.616945	0.267636	-0.783963	0.116554	-0.271622	0.658461	-0.339603	0.576065
hsa_circ_0075582	turquoise	-0.866404	0.0574277	0.996027	0.000300399	-0.922569	0.0255619	0.509591	0.38046	-0.629247	0.255385	-0.239945	0.697449	-0.481423	0.411611
hsa_circ_0016998	turquoise	-0.866337	0.0574705	0.839401	0.0753701	-0.632078	0.252588	0.825758	0.0849909	-0.454645	0.441739	-0.171449	0.782779	-0.304963	0.617815
hsa_circ_0054566	turquoise	0.866124	0.057606	-0.830028	0.0819417	0.837627	0.0766007	-0.410036	0.492949	0.765014	0.131814	0.728996	0.162294	-0.00357009	0.995454
hsa_circ_0025433	turquoise	0.865902	0.0577473	-0.98778	0.00161867	0.948976	0.0137293	-0.450916	0.445973	0.655111	0.230143	0.319991	0.599638	0.437292	0.461515
hsa_circ_0079582	turquoise	-0.865581	0.0579518	0.995645	0.000344816	-0.923742	0.0249882	0.507443	0.382816	-0.62522	0.259378	-0.23794	0.699928	-0.484727	0.407927
hsa_circ_0079604	turquoise	-0.865304	0.0581288	0.988248	0.00152657	-0.952605	0.0122974	0.461271	0.43424	-0.592875	0.292038	-0.270943	0.659293	-0.489153	0.403006
hsa_circ_0072575	turquoise	-0.865135	0.0582366	0.997282	0.000170041	-0.898696	0.038112	0.539765	0.347758	-0.658297	0.227084	-0.226429	0.714184	-0.466544	0.428292
hsa_circ_0075581	turquoise	-0.864848	0.0584197	0.997058	0.000191442	-0.913683	0.0300451	0.517532	0.371785	-0.650797	0.234304	-0.240341	0.69696	-0.469974	0.424434
hsa_circ_0009650	turquoise	-0.864426	0.0586902	0.954221	0.011677	-0.795154	0.10781	0.59702	0.287797	-0.865249	0.0581636	-0.385946	0.521086	-0.215882	0.72728
hsa_circ_0067803	turquoise	0.864391	0.0587124	-0.996965	0.000200602	0.900037	0.0373656	-0.538533	0.349079	0.650349	0.234737	0.22134	0.7205	0.473051	0.420978
hsa_circ_0076936	turquoise	0.86413	0.0588795	-0.608367	0.276268	0.349613	0.564102	-0.930831	0.0216093	0.693937	0.193656	0.672297	0.213777	-0.380685	0.527273
hsa_circ_0042563	turquoise	-0.863965	0.0589855	0.99571	0.000337129	-0.9241	0.0248135	0.495614	0.395845	-0.662141	0.223408	-0.266105	0.665227	-0.457046	0.439018
hsa_circ_0041057	turquoise	-0.863947	0.0589966	0.996151	0.000286462	-0.88335	0.0469798	0.550174	0.336645	-0.701135	0.18709	-0.242842	0.69387	-0.433317	0.466071
hsa_circ_0057938	turquoise	-0.863695	0.0591584	0.98669	0.00183956	-0.953754	0.0118551	0.443589	0.454317	-0.640135	0.244673	-0.313519	0.607455	-0.449122	0.448013
hsa_circ_0015818	turquoise	-0.863632	0.0591991	0.996018	0.000301454	-0.878133	0.0501256	0.560252	0.325973	-0.692037	0.1954	-0.228246	0.711931	-0.441709	0.456463
hsa_circ_0062266	turquoise	-0.863516	0.0592734	0.982115	0.00286342	-0.818404	0.090322	0.615417	0.269169	-0.777579	0.121633	-0.260452	0.67217	-0.349858	0.563809
hsa_circ_0025435	turquoise	0.86282	0.0597209	-0.97434	0.00491525	0.96435	0.00803675	-0.409984	0.493009	0.644959	0.239966	0.366623	0.54388	0.415638	0.486452
hsa_circ_0043636	turquoise	-0.862486	0.0599357	0.979903	0.00340963	-0.807986	0.0980418	0.654536	0.230697	-0.675676	0.210599	-0.167096	0.788241	-0.430615	0.469174
hsa_circ_0075579	turquoise	-0.862194	0.0601244	0.995536	0.000357783	-0.923904	0.0249089	0.501742	0.389082	-0.631542	0.253117	-0.238105	0.699725	-0.483957	0.408786
hsa_circ_0064481	turquoise	0.862176	0.060136	-0.940217	0.0173887	0.753969	0.140963	-0.721702	0.168687	0.561265	0.324905	0.117239	0.85107	0.439994	0.458423
hsa_circ_0025424	turquoise	0.862016	0.0602392	-0.985957	0.00199337	0.950135	0.0132665	-0.442063	0.456059	0.657588	0.227765	0.322534	0.596573	0.43614	0.462834
hsa_circ_0035488	turquoise	-0.861738	0.0604183	0.982306	0.00281795	-0.917422	0.0281305	0.520828	0.368198	-0.534763	0.353129	-0.187708	0.762414	-0.533249	0.354759
hsa_circ_0015975	turquoise	-0.861727	0.0604254	0.957878	0.0103119	-0.776856	0.122212	0.696543	0.191271	-0.598494	0.286292	-0.125601	0.840501	-0.447935	0.449364
hsa_circ_0025426	turquoise	0.861633	0.0604864	-0.981743	0.00295316	0.960296	0.00944031	-0.42582	0.474691	0.637579	0.247177	0.331301	0.586024	0.441314	0.456914
hsa_circ_0035630	turquoise	0.860865	0.060983	-0.960722	0.00928944	0.919251	0.0272089	-0.433954	0.46534	0.755533	0.139656	0.43512	0.464003	0.304171	0.618775
hsa_circ_0048676	turquoise	-0.860715	0.0610807	0.853743	0.0656511	-0.806409	0.0992273	0.459826	0.435872	-0.848829	0.0689344	-0.677863	0.208549	0.00331918	0.995774
hsa_circ_0026343	turquoise	0.860293	0.0613541	-0.92893	0.0224998	0.890687	0.0426666	-0.429835	0.47007	0.796379	0.106865	0.523854	0.364913	0.202018	0.744543
hsa_circ_0025440	turquoise	0.860098	0.0614811	-0.978268	0.00383325	0.954075	0.0117326	-0.421634	0.479519	0.669072	0.216823	0.35681	0.555529	0.410737	0.492135
hsa_circ_0024597	turquoise	-0.859847	0.061644	0.988445	0.00148844	-0.902284	0.0361256	0.539908	0.347604	-0.57337	0.312213	-0.178265	0.774233	-0.521445	0.367529
hsa_circ_0075583	turquoise	-0.859649	0.0617724	0.995389	0.000375584	-0.924088	0.0248196	0.496218	0.395178	-0.640407	0.244406	-0.241911	0.695021	-0.47987	0.413345
hsa_circ_0009009	turquoise	-0.85946	0.0618955	0.625382	0.259217	-0.405927	0.497724	0.82415	0.0861483	-0.821776	0.0878655	-0.795023	0.107911	0.447716	0.449612
hsa_circ_0043587	turquoise	-0.85927	0.0620191	0.87876	0.0497445	-0.731036	0.160519	0.72227	0.168187	-0.404071	0.499886	-0.133312	0.830766	-0.431355	0.468324
hsa_circ_0059717	turquoise	-0.858763	0.06235	0.967747	0.00691948	-0.963883	0.00819483	0.436705	0.462187	-0.497718	0.39352	-0.256909	0.676528	-0.525416	0.36322
hsa_circ_0078317	turquoise	0.858416	0.0625765	-0.975568	0.00456739	0.966788	0.00722943	-0.406461	0.497104	0.630993	0.253659	0.347396	0.566747	0.435493	0.463575
hsa_circ_0007499	turquoise	0.858246	0.0626872	-0.893811	0.0408707	0.815387	0.0925381	-0.618807	0.265772	0.355708	0.55684	0.159342	0.797981	0.493105	0.398622
hsa_circ_0021731	turquoise	-0.857796	0.0629818	0.955787	0.0110857	-0.88565	0.0456135	0.465418	0.429561	-0.802693	0.102037	-0.438952	0.459615	-0.264173	0.667599
hsa_circ_0023244	turquoise	-0.857218	0.0633605	0.895366	0.0399857	-0.632042	0.252623	0.768305	0.129124	-0.894784	0.0403163	-0.3553	0.557325	-0.0912579	0.883968
hsa_circ_0012961	turquoise	-0.857031	0.0634826	0.884171	0.0464907	-0.691869	0.195555	0.647817	0.23719	-0.943786	0.0158636	-0.508169	0.38202	-0.0153373	0.980473
hsa_circ_0057613	turquoise	0.856615	0.0637563	-0.955299	0.0112686	0.962666	0.00861095	-0.431652	0.467983	0.458483	0.437391	0.256023	0.677618	0.531234	0.35693
hsa_circ_0025090	turquoise	0.856071	0.0641136	-0.969104	0.00648883	0.913013	0.0303926	-0.518924	0.370269	0.484608	0.40806	0.169944	0.784666	0.551535	0.335199
hsa_circ_0015759	turquoise	-0.855818	0.0642801	0.978731	0.00371162	-0.807022	0.0987657	0.648326	0.236696	-0.672219	0.213851	-0.155385	0.802956	-0.439981	0.458438
hsa_circ_0079584	turquoise	-0.855628	0.0644056	0.994009	0.000556216	-0.920066	0.0268011	0.503038	0.387655	-0.615409	0.269176	-0.2133	0.730492	-0.503131	0.387553
hsa_circ_0047324	turquoise	-0.855544	0.0644611	0.963266	0.00840492	-0.93244	0.0208651	0.486169	0.406323	-0.463937	0.43123	-0.195042	0.753248	-0.55207	0.334631
hsa_circ_0067804	turquoise	0.85503	0.0647998	-0.915084	0.0293232	0.818016	0.0906066	-0.625682	0.25892	0.397457	0.507601	0.129257	0.835884	0.513068	0.376657
hsa_circ_0070519	turquoise	0.854835	0.0649284	-0.991614	0.000920642	0.93317	0.02053	-0.483397	0.409409	0.597282	0.287529	0.221485	0.720319	0.511112	0.378795
hsa_circ_0041049	turquoise	-0.854503	0.0651482	0.991794	0.000891196	-0.939526	0.0176894	0.464076	0.431074	-0.632576	0.252097	-0.258065	0.675106	-0.482248	0.410691
hsa_circ_0021733	turquoise	-0.854311	0.065275	0.957322	0.0105157	-0.902856	0.0358119	0.442351	0.45573	-0.779667	0.119964	-0.432483	0.467028	-0.288351	0.638013
hsa_circ_0074922	turquoise	0.854284	0.0652929	-0.951306	0.0128041	0.881242	0.048243	-0.461595	0.433873	0.808928	0.0973357	0.44567	0.451944	0.254158	0.679915
hsa_circ_0005403	turquoise	-0.854235	0.0653258	0.988786	0.00142312	-0.857833	0.0629576	0.558566	0.327752	-0.749232	0.14494	-0.254387	0.679632	-0.394602	0.510939
hsa_circ_0057096	turquoise	0.854002	0.0654798	-0.913624	0.0300757	0.774093	0.124433	-0.559791	0.326459	0.906566	0.0337993	0.494753	0.396798	0.104933	0.866641
hsa_circ_0035485	turquoise	-0.853745	0.0656499	0.980816	0.00318039	-0.963594	0.00829279	0.430053	0.46982	-0.564093	0.321929	-0.264565	0.667117	-0.509093	0.381007
hsa_circ_0069923	turquoise	0.853477	0.0658278	-0.922744	0.0254764	0.779607	0.120012	-0.678081	0.208345	0.457273	0.438762	0.102486	0.869739	0.49107	0.400878
hsa_circ_0056926	turquoise	0.853381	0.0658912	-0.990367	0.00113324	0.850342	0.0679181	-0.588129	0.296916	0.684517	0.202346	0.18479	0.766064	0.453314	0.443249
hsa_circ_0021730	turquoise	-0.853104	0.0660757	0.956222	0.0109231	-0.897371	0.0388544	0.446441	0.451065	-0.787099	0.114083	-0.432589	0.466907	-0.282317	0.645377
hsa_circ_0036477	turquoise	0.853052	0.0661098	-0.960242	0.0094595	0.98027	0.00331686	-0.39347	0.512263	0.506547	0.383799	0.298726	0.625385	0.5057	0.384729
hsa_circ_0091188	turquoise	-0.852869	0.0662315	0.987266	0.00172163	-0.952342	0.0123996	0.438923	0.459648	-0.62411	0.260482	-0.278773	0.649708	-0.478576	0.414791
hsa_circ_0074634	turquoise	-0.852771	0.0662967	0.926402	0.0237019	-0.755059	0.140051	0.6042	0.280487	-0.904475	0.0349293	-0.427943	0.472246	-0.141513	0.820423
hsa_circ_0009143	turquoise	-0.852443	0.0665153	0.993359	0.000649025	-0.929684	0.0221454	0.480434	0.412715	-0.627851	0.256768	-0.233037	0.705996	-0.494245	0.39736
hsa_circ_0043539	turquoise	-0.852394	0.0665479	0.992683	0.000750505	-0.914776	0.029481	0.509159	0.380934	-0.604337	0.280348	-0.195666	0.752469	-0.514345	0.375261
hsa_circ_0082028	turquoise	0.851787	0.0669521	-0.893828	0.0408611	0.645866	0.239084	-0.732955	0.158855	0.91734	0.0281719	0.387912	0.518778	0.0744395	0.905308
hsa_circ_0087274	turquoise	-0.851541	0.0671162	0.920786	0.0264427	-0.953571	0.0119254	0.419356	0.482151	-0.381471	0.526348	-0.27371	0.655904	-0.521315	0.367669
hsa_circ_0075580	turquoise	-0.851526	0.0671264	0.993829	0.000581356	-0.914848	0.0294444	0.505444	0.38501	-0.619848	0.264731	-0.203777	0.74235	-0.505613	0.384825
hsa_circ_0027647	turquoise	0.851479	0.0671574	-0.992001	0.000857732	0.926966	0.0234317	-0.470678	0.423642	0.671646	0.214391	0.26808	0.662804	0.457266	0.438769
hsa_circ_0014210	turquoise	-0.851404	0.0672077	0.99338	0.000645981	-0.892812	0.0414422	0.537214	0.350494	-0.628576	0.256049	-0.182818	0.768532	-0.501358	0.389505
hsa_circ_0091187	turquoise	-0.851341	0.0672499	0.984519	0.00230693	-0.959022	0.00989632	0.429691	0.470236	-0.600165	0.284589	-0.273426	0.656251	-0.492549	0.399239
hsa_circ_0007034	turquoise	-0.850928	0.067526	0.954238	0.0116703	-0.887386	0.0445912	0.454159	0.442291	-0.79975	0.104279	-0.432035	0.467543	-0.272058	0.657927
hsa_circ_0045685	turquoise	-0.850888	0.0675523	0.986901	0.00179609	-0.887446	0.0445559	0.50653	0.383818	-0.747404	0.146485	-0.29229	0.633214	-0.391252	0.514862
hsa_circ_0045522	turquoise	-0.850506	0.0678085	0.994589	0.000477467	-0.91013	0.0319015	0.508208	0.381976	-0.637038	0.247707	-0.207798	0.73734	-0.495628	0.39583
hsa_circ_0025443	turquoise	0.850363	0.0679039	-0.988504	0.00147699	0.935525	0.0194617	-0.451238	0.445607	0.6739	0.212267	0.289807	0.636239	0.447316	0.450068
hsa_circ_0045704	turquoise	-0.850289	0.0679535	0.991117	0.00100361	-0.904761	0.0347739	0.492985	0.398755	-0.71139	0.177845	-0.272077	0.657903	-0.428293	0.471844
hsa_circ_0045703	turquoise	-0.850287	0.0679549	0.987187	0.00173762	-0.882938	0.0472259	0.513033	0.376694	-0.748499	0.145559	-0.285362	0.641659	-0.392619	0.513259
hsa_circ_0045682	turquoise	-0.850223	0.067998	0.985482	0.00209536	-0.883797	0.0467135	0.507987	0.382218	-0.754628	0.140411	-0.296506	0.628084	-0.383582	0.523864
hsa_circ_0077158	turquoise	-0.850215	0.0680036	0.976737	0.00424435	-0.893832	0.0408584	0.478117	0.415304	-0.768635	0.128855	-0.347251	0.56692	-0.350005	0.563633
hsa_circ_0015821	turquoise	-0.850128	0.0680614	0.990115	0.00117798	-0.851217	0.0673328	0.581903	0.303345	-0.688449	0.198706	-0.184571	0.766338	-0.453843	0.442649
hsa_circ_0021720	turquoise	-0.849957	0.0681763	0.963793	0.00822535	-0.897078	0.0390189	0.453929	0.442552	-0.781635	0.118398	-0.400119	0.504492	-0.308882	0.613066
hsa_circ_0021714	turquoise	-0.849838	0.0682561	0.959902	0.00958039	-0.897274	0.0389086	0.448174	0.449091	-0.78426	0.116319	-0.413842	0.488532	-0.297753	0.626568
hsa_circ_0043548	turquoise	-0.849686	0.0683581	0.989	0.00138258	-0.925048	0.0243537	0.493248	0.398464	-0.575116	0.310393	-0.191542	0.757621	-0.531419	0.356731
hsa_circ_0025431	turquoise	0.849374	0.0685674	-0.979446	0.0035265	0.95775	0.0103588	-0.411114	0.491696	0.647932	0.237078	0.322988	0.596025	0.444759	0.452983
hsa_circ_0078649	turquoise	0.849331	0.0685966	-0.985913	0.0020028	0.952954	0.0121625	-0.443367	0.454571	0.582308	0.302925	0.243137	0.693506	0.514106	0.375522
hsa_circ_0019554	turquoise	-0.849005	0.068816	0.923226	0.0252399	-0.822511	0.0873331	0.61829	0.266289	-0.410862	0.491989	-0.11232	0.857291	-0.528787	0.359573
hsa_circ_0045010	turquoise	-0.848919	0.0688736	0.973151	0.00525977	-0.910037	0.0319507	0.450597	0.446335	-0.754475	0.14054	-0.36553	0.545175	-0.352133	0.561096
hsa_circ_0021732	turquoise	-0.848505	0.0691522	0.953401	0.0119906	-0.90069	0.0370039	0.434004	0.465283	-0.78272	0.117537	-0.434103	0.46517	-0.285002	0.642099
hsa_circ_0002202	turquoise	0.847928	0.0695415	-0.800441	0.103752	0.62307	0.261518	-0.797273	0.106177	0.363371	0.547735	0.168521	0.786452	0.31447	0.606305
hsa_circ_0012004	turquoise	-0.84771	0.0696885	0.955427	0.0112204	-0.737756	0.154712	0.711329	0.1779	-0.708927	0.180054	-0.149033	0.81095	-0.378315	0.530065
hsa_circ_0025417	turquoise	0.847709	0.0696895	-0.991324	0.00096884	0.936498	0.0190253	-0.461814	0.433626	0.629123	0.255508	0.241331	0.695736	0.493779	0.397876
hsa_circ_0071583	turquoise	0.847681	0.0697085	-0.947974	0.0141335	0.955233	0.0112936	-0.432466	0.467048	0.429518	0.470435	0.229021	0.710971	0.551085	0.335676
hsa_circ_0090179	turquoise	0.847413	0.0698891	-0.800204	0.103932	0.490391	0.401631	-0.932375	0.0208947	0.644539	0.240375	0.22458	0.716478	0.108648	0.861938
hsa_circ_0045707	turquoise	-0.847326	0.0699482	0.986221	0.00193753	-0.885074	0.0459547	0.505506	0.384942	-0.747739	0.146202	-0.285528	0.641457	-0.394671	0.510858
hsa_circ_0088192	turquoise	-0.846615	0.0704297	0.981144	0.00309939	-0.812214	0.0948859	0.620165	0.264415	-0.721823	0.16858	-0.180992	0.770819	-0.417095	0.484765
hsa_circ_0076972	turquoise	-0.84634	0.070616	0.858808	0.0623205	-0.77429	0.124274	0.489136	0.403024	-0.893976	0.0407766	-0.633774	0.250916	0.0029671	0.996222
hsa_circ_0015822	turquoise	-0.846188	0.0707193	0.990335	0.00113895	-0.864698	0.0585158	0.566343	0.319565	-0.651162	0.233951	-0.164478	0.791528	-0.487774	0.404538
hsa_circ_0079596	turquoise	-0.845717	0.0710389	0.989924	0.00121224	-0.916478	0.0286101	0.500571	0.390372	-0.58656	0.298533	-0.180319	0.771661	-0.531183	0.356985
hsa_circ_0025414	turquoise	0.845653	0.071082	-0.978658	0.00373077	0.96396	0.00816876	-0.403142	0.500968	0.621821	0.262762	0.305812	0.616785	0.468174	0.426457
hsa_circ_0082039	turquoise	0.845298	0.0713236	-0.626133	0.258472	0.53249	0.355576	-0.618737	0.265842	0.789535	0.112175	0.911032	0.031427	-0.421725	0.479414
hsa_circ_0015772	turquoise	-0.845173	0.0714086	0.981491	0.00301439	-0.818278	0.0904145	0.619721	0.264858	-0.682329	0.20438	-0.152965	0.806001	-0.450943	0.445942
hsa_circ_0045015	turquoise	-0.845141	0.0714306	0.978927	0.00366049	-0.894219	0.0406379	0.47685	0.416722	-0.760038	0.135913	-0.325792	0.592649	-0.36902	0.541042
hsa_circ_0067728	turquoise	-0.845036	0.0715019	0.915216	0.0292553	-0.920946	0.0263634	0.464701	0.430369	-0.352003	0.561251	-0.211621	0.732581	-0.546616	0.340433
hsa_circ_0021738	turquoise	-0.844514	0.0718578	0.964592	0.00795556	-0.885877	0.0454797	0.464157	0.430983	-0.791123	0.110936	-0.38171	0.526066	-0.312408	0.608798
hsa_circ_0025415	turquoise	0.844492	0.0718724	-0.983233	0.00259961	0.959222	0.00982416	-0.419488	0.481998	0.603753	0.280941	0.269129	0.661517	0.495978	0.395444
hsa_circ_0030410	turquoise	-0.844389	0.0719428	0.971681	0.0056964	-0.924522	0.0246083	0.489618	0.402489	-0.490711	0.401276	-0.163371	0.792918	-0.566701	0.31919
hsa_circ_0032591	turquoise	0.844267	0.0720259	-0.931226	0.0214258	0.896836	0.0391551	-0.407614	0.495763	0.788287	0.113151	0.492049	0.399793	0.234919	0.703666
hsa_circ_0012524	turquoise	-0.843688	0.0724214	0.95188	0.0125795	-0.782776	0.117493	0.6712	0.214812	-0.557355	0.329032	-0.0873019	0.888985	-0.491022	0.400931
hsa_circ_0073395	turquoise	0.843559	0.07251	-0.961515	0.00901051	0.929983	0.0220052	-0.47703	0.416521	0.455963	0.440246	0.170521	0.783943	0.571293	0.314381
hsa_circ_0079588	turquoise	-0.843458	0.072579	0.992525	0.000774891	-0.910286	0.0318195	0.50221	0.388567	-0.620301	0.264279	-0.18859	0.761311	-0.514022	0.375614
hsa_circ_0057099	turquoise	0.843139	0.0727973	-0.985235	0.00214881	0.885519	0.0456912	-0.499435	0.391626	0.746415	0.147322	0.281009	0.646974	0.399101	0.505681
hsa_circ_0091191	turquoise	-0.842757	0.0730589	0.984365	0.0023413	-0.956007	0.0110034	0.423136	0.477785	-0.607151	0.277498	-0.261452	0.670942	-0.498797	0.39233
hsa_circ_0043585	turquoise	-0.842742	0.0730693	0.905351	0.0344546	-0.768548	0.128926	0.673568	0.212579	-0.417108	0.48475	-0.0881375	0.887925	-0.499483	0.391572
hsa_circ_0078325	turquoise	0.842639	0.07314	-0.976992	0.00417495	0.950728	0.0130317	-0.406147	0.497468	0.670265	0.215694	0.328234	0.589709	0.431286	0.468403
hsa_circ_0021532	turquoise	-0.8425	0.0732348	0.961555	0.00899663	-0.979572	0.00349406	0.38531	0.521833	-0.504176	0.386404	-0.274506	0.654928	-0.525297	0.363349
hsa_circ_0057937	turquoise	-0.842405	0.0733003	0.982045	0.0028802	-0.959096	0.00986943	0.412381	0.490227	-0.617718	0.266861	-0.280573	0.647508	-0.484732	0.407923
hsa_circ_0084486	turquoise	-0.841907	0.0736422	0.980205	0.00333338	-0.83454	0.0787574	0.564934	0.321044	-0.775141	0.123589	-0.249794	0.685292	-0.374268	0.534839
hsa_circ_0047906	turquoise	-0.841899	0.0736475	0.969406	0.0063942	-0.965429	0.0076761	0.416481	0.485476	-0.503428	0.387226	-0.230899	0.708643	-0.547538	0.339451
hsa_circ_0045697	turquoise	-0.841897	0.0736492	0.990157	0.00117055	-0.900465	0.0371283	0.49054	0.401466	-0.707417	0.181411	-0.252029	0.682537	-0.441504	0.456697
hsa_circ_0084474	turquoise	-0.841448	0.0739575	0.980282	0.00331384	-0.844915	0.0715843	0.54765	0.339331	-0.777215	0.121924	-0.264322	0.667416	-0.371642	0.537942
hsa_circ_0021735	turquoise	-0.841322	0.0740443	0.951935	0.0125581	-0.879788	0.0491209	0.451198	0.445652	-0.806556	0.0991161	-0.418475	0.483168	-0.275584	0.653609
hsa_circ_0043584	turquoise	-0.841004	0.0742635	0.908971	0.0325149	-0.78233	0.117847	0.656031	0.229259	-0.41041	0.492514	-0.0873604	0.888911	-0.513473	0.376214
hsa_circ_0014213	turquoise	-0.840826	0.0743856	0.964769	0.00789596	-0.937093	0.0187603	0.46396	0.431204	-0.466694	0.428123	-0.17473	0.778664	-0.572757	0.312852
hsa_circ_0048031	turquoise	-0.840591	0.0745478	0.979288	0.00356719	-0.963357	0.00837367	0.401753	0.502587	-0.61258	0.27202	-0.28713	0.639502	-0.484203	0.408511
hsa_circ_0078328	turquoise	0.840577	0.0745573	-0.920989	0.0263421	0.933518	0.0203711	-0.351369	0.562007	0.720042	0.170152	0.508484	0.381674	0.2652	0.666337
hsa_circ_0078327	turquoise	0.840518	0.0745982	-0.924205	0.0247624	0.918561	0.0275552	-0.370777	0.538964	0.75052	0.143856	0.504219	0.386357	0.250597	0.684301
hsa_circ_0002764	turquoise	-0.840302	0.0747472	0.959126	0.00985882	-0.854292	0.0652878	0.494525	0.397051	-0.823075	0.0869243	-0.375316	0.533602	-0.284743	0.642415
hsa_circ_0073776	turquoise	-0.840239	0.0747912	0.957356	0.0105033	-0.971973	0.00560859	0.398763	0.506076	-0.46975	0.424685	-0.244567	0.691741	-0.547796	0.339176
hsa_circ_0006187	turquoise	-0.840128	0.0748675	0.98721	0.00173298	-0.888542	0.0439138	0.497701	0.393539	-0.731244	0.160339	-0.261665	0.67068	-0.419677	0.48178
hsa_circ_0041058	turquoise	-0.839808	0.0750884	0.992786	0.000734761	-0.905559	0.0343419	0.499549	0.3915	-0.645175	0.239756	-0.196081	0.751951	-0.500233	0.390745
hsa_circ_0006367	turquoise	-0.839301	0.0754396	0.919449	0.0271093	-0.875305	0.0518576	0.532478	0.355589	-0.363285	0.547837	-0.138265	0.824518	-0.562963	0.323117
hsa_circ_0015828	turquoise	-0.839199	0.0755102	0.990047	0.00119021	-0.934036	0.0201348	0.455325	0.440969	-0.627656	0.256961	-0.226537	0.71405	-0.504063	0.386529
hsa_circ_0084481	turquoise	-0.839121	0.0755639	0.98542	0.00210862	-0.855362	0.0645811	0.542837	0.344468	-0.746251	0.147461	-0.233572	0.705333	-0.410274	0.492672
hsa_circ_0087269	turquoise	-0.839002	0.0756461	0.937304	0.0186667	-0.959848	0.00959962	0.409236	0.493877	-0.405799	0.497874	-0.23268	0.706438	-0.556443	0.329996
hsa_circ_0087273	turquoise	-0.838478	0.0760096	0.893548	0.0410209	-0.918676	0.0274976	0.444935	0.452781	-0.315098	0.605546	-0.231191	0.708283	-0.535138	0.352725
hsa_circ_0015762	turquoise	-0.838295	0.0761366	0.974918	0.00475051	-0.794914	0.107995	0.633151	0.25153	-0.713435	0.176018	-0.155664	0.802606	-0.423635	0.477209
hsa_circ_0043144	turquoise	0.838247	0.07617	-0.950861	0.0129793	0.95078	0.0130112	-0.4325	0.467009	0.430258	0.469584	0.199582	0.747582	0.570949	0.314741
hsa_circ_0059709	turquoise	-0.838082	0.0762847	0.968057	0.00682026	-0.971734	0.00568055	0.398923	0.505889	-0.510679	0.379269	-0.242953	0.693733	-0.542655	0.344663
hsa_circ_0056041	turquoise	-0.838063	0.0762981	0.875919	0.05148	-0.856446	0.0638668	0.392494	0.513406	-0.811818	0.0951799	-0.610841	0.273771	-0.101385	0.871134
hsa_circ_0005517	turquoise	-0.837623	0.0766039	0.900476	0.0371224	-0.950029	0.0133086	0.396197	0.509073	-0.340841	0.574583	-0.272324	0.657601	-0.526357	0.362201
hsa_circ_0025427	turquoise	0.836853	0.0771395	-0.988695	0.00144055	0.934714	0.0198275	-0.445644	0.451973	0.644831	0.240091	0.241764	0.695202	0.490042	0.402019
hsa_circ_0015342	turquoise	-0.836659	0.0772752	0.989461	0.00129672	-0.876015	0.0514213	0.54129	0.346124	-0.635215	0.249498	-0.153151	0.805767	-0.509835	0.380193
hsa_circ_0032972	turquoise	0.836527	0.0773669	-0.967712	0.00693072	0.86882	0.0558987	-0.484398	0.408294	0.797598	0.105928	0.341958	0.573246	0.328305	0.589624
hsa_circ_0084472	turquoise	-0.836183	0.0776071	0.978148	0.00386485	-0.827581	0.0836853	0.567441	0.318414	-0.774363	0.124216	-0.236498	0.701712	-0.379102	0.529137
hsa_circ_0081968	turquoise	0.836077	0.0776809	-0.990894	0.00104175	0.919138	0.0272654	-0.468904	0.425636	0.656571	0.22874	0.222988	0.718454	0.48936	0.402776
hsa_circ_0005345	turquoise	-0.836059	0.0776938	0.956031	0.0109942	-0.888401	0.0439966	0.440564	0.457771	-0.792094	0.11018	-0.397162	0.507946	-0.302706	0.620553
hsa_circ_0050581	turquoise	-0.835606	0.0780106	0.89418	0.0406604	-0.784608	0.116044	0.639773	0.245027	-0.368806	0.541296	-0.090707	0.884667	-0.519584	0.369551
hsa_circ_0008335	turquoise	-0.83525	0.0782593	0.950272	0.0132118	-0.887751	0.0443768	0.432809	0.466654	-0.7961	0.10708	-0.415279	0.486867	-0.28716	0.639466
hsa_circ_0005346	turquoise	-0.835173	0.0783137	0.966751	0.0072414	-0.815386	0.0925388	0.560505	0.325706	-0.818519	0.0902381	-0.2888	0.637466	-0.319942	0.599698
hsa_circ_0025441	turquoise	0.834677	0.0786613	-0.982311	0.0028167	0.954662	0.0115094	-0.41035	0.492584	0.621386	0.263196	0.264143	0.667636	0.493724	0.397937
hsa_circ_0008602	turquoise	0.834431	0.0788334	-0.971231	0.00583243	0.973376	0.00519403	-0.374508	0.534555	0.59405	0.290834	0.298722	0.62539	0.487108	0.405278
hsa_circ_0088205	turquoise	-0.834247	0.0789627	0.968944	0.00653899	-0.779606	0.120013	0.649711	0.235354	-0.698203	0.189756	-0.13364	0.830353	-0.430133	0.469728
hsa_circ_0031007	turquoise	-0.83412	0.0790521	0.898232	0.0383712	-0.900564	0.0370734	0.474092	0.419811	-0.315956	0.604509	-0.186772	0.763584	-0.554468	0.332087
hsa_circ_0003477	turquoise	-0.833543	0.0794577	0.949517	0.0135124	-0.825578	0.0851203	0.514235	0.375381	-0.849012	0.068811	-0.375779	0.533055	-0.255255	0.678564
hsa_circ_0021728	turquoise	-0.833218	0.0796865	0.961607	0.00897815	-0.888313	0.044048	0.445933	0.451643	-0.785672	0.115205	-0.370566	0.539213	-0.324916	0.593703
hsa_circ_0073781	turquoise	-0.833142	0.0797399	0.951807	0.0126081	-0.980166	0.00334303	0.372122	0.537373	-0.467561	0.427147	-0.258298	0.674819	-0.544905	0.342259
hsa_circ_0078323	turquoise	0.833095	0.0797725	-0.8668	0.0571764	0.911108	0.0313868	-0.428622	0.471466	0.278624	0.64989	0.261016	0.671477	0.510674	0.379274
hsa_circ_0030960	turquoise	0.83257	0.0801427	-0.900992	0.0368368	0.657098	0.228235	-0.705408	0.183221	0.90794	0.0330636	0.342132	0.573039	0.123343	0.843354
hsa_circ_0024089	turquoise	0.832095	0.0804781	-0.596903	0.287916	0.533622	0.354357	-0.580981	0.3043	0.738835	0.153785	0.935049	0.019676	-0.431201	0.468501
hsa_circ_0021727	turquoise	-0.832012	0.0805365	0.95802	0.0102598	-0.883205	0.0470662	0.446205	0.451333	-0.794108	0.108618	-0.379352	0.528843	-0.312164	0.609093
hsa_circ_0025411	turquoise	0.831831	0.0806647	-0.982212	0.0028403	0.946329	0.0148054	-0.412963	0.489551	0.649525	0.235534	0.27193	0.658083	0.475947	0.417733
hsa_circ_0085830	turquoise	-0.831702	0.0807559	0.797273	0.106177	-0.777616	0.121603	0.411711	0.491004	-0.828533	0.0830055	-0.741518	0.151488	0.0746581	0.905031
hsa_circ_0020638	turquoise	-0.831689	0.0807651	0.976293	0.00436625	-0.892018	0.0418983	0.522946	0.365899	-0.527635	0.360818	-0.116072	0.852546	-0.570439	0.315274
hsa_circ_0060553	turquoise	-0.831582	0.0808404	0.978616	0.00374172	-0.962215	0.00876687	0.395242	0.510191	-0.60389	0.280801	-0.265501	0.665968	-0.502235	0.388539
hsa_circ_0013441	turquoise	0.831321	0.0810253	-0.974166	0.00496518	0.807951	0.098068	-0.620545	0.264035	0.650349	0.234738	0.111481	0.858352	0.480479	0.412665
hsa_circ_0046828	turquoise	-0.830759	0.0814229	0.917447	0.0281175	-0.983429	0.00255425	0.339624	0.57604	-0.405338	0.49841	-0.308656	0.613339	-0.517555	0.371761
hsa_circ_0007342	turquoise	0.830686	0.0814749	-0.930762	0.0216416	0.946617	0.014687	-0.41996	0.481452	0.380017	0.528059	0.199307	0.747925	0.575679	0.309807
hsa_circ_0025442	turquoise	0.830432	0.0816551	-0.985281	0.00213886	0.943441	0.0160091	-0.424782	0.475888	0.629769	0.254868	0.240365	0.696931	0.501601	0.389238
hsa_circ_0079592	turquoise	-0.830225	0.0818021	0.986053	0.00197311	-0.929496	0.0222336	0.461411	0.434081	-0.575968	0.309506	-0.174674	0.778735	-0.549754	0.337092
hsa_circ_0015764	turquoise	-0.830212	0.081811	0.97646	0.0043203	-0.808502	0.0976552	0.612737	0.271862	-0.682971	0.203782	-0.130603	0.834185	-0.460789	0.434784
hsa_circ_0082031	turquoise	0.829354	0.0824208	-0.827115	0.0840183	0.838935	0.075693	-0.360323	0.551353	0.781644	0.118391	0.692277	0.19518	0.0262999	0.966518
hsa_circ_0013448	turquoise	0.829323	0.0824426	-0.975994	0.00444887	0.804407	0.100738	-0.608271	0.276365	0.719152	0.170939	0.155004	0.803436	0.432218	0.467333
hsa_circ_0046705	turquoise	-0.829058	0.0826313	0.974938	0.00474482	-0.911931	0.0309559	0.491411	0.400499	-0.511104	0.378805	-0.128525	0.836809	-0.580933	0.304349
hsa_circ_0084482	turquoise	-0.828812	0.0828068	0.981599	0.00298813	-0.859267	0.0620212	0.519351	0.369805	-0.752435	0.142247	-0.238115	0.699712	-0.409765	0.493263
hsa_circ_0041060	turquoise	-0.828622	0.0829423	0.981268	0.00306895	-0.956126	0.010959	0.409174	0.49395	-0.586975	0.298105	-0.230677	0.708919	-0.527287	0.361195
hsa_circ_0005837	turquoise	-0.828579	0.0829727	0.898287	0.0383407	-0.864784	0.0584608	0.394024	0.511615	-0.818388	0.0903339	-0.545637	0.341478	-0.160124	0.796999
hsa_circ_0041001	turquoise	-0.828471	0.0830495	0.971641	0.00570835	-0.971804	0.00565931	0.371766	0.537794	-0.591143	0.293815	-0.283155	0.644353	-0.498873	0.392246
hsa_circ_0025416	turquoise	0.828347	0.0831384	-0.972008	0.0055982	0.961247	0.00910431	-0.376288	0.532455	0.638921	0.245861	0.307362	0.614907	0.46288	0.432423
hsa_circ_0024596	turquoise	-0.828294	0.0831758	0.97193	0.00562165	-0.897102	0.0390056	0.511833	0.378007	-0.505414	0.385043	-0.111711	0.858062	-0.58205	0.303192
hsa_circ_0088200	turquoise	-0.828058	0.0833444	0.960849	0.00924455	-0.790164	0.111683	0.583989	0.301186	-0.824266	0.0860644	-0.265671	0.66576	-0.315446	0.605126
hsa_circ_0032974	turquoise	0.827551	0.0837064	-0.808849	0.0973948	0.778308	0.121049	-0.415471	0.486645	0.845632	0.0710969	0.715544	0.174139	-0.0558131	0.928973
hsa_circ_0016312	turquoise	-0.827497	0.083745	0.985296	0.00213573	-0.92003	0.026819	0.473652	0.420305	-0.571376	0.314295	-0.156009	0.802172	-0.557047	0.329357
hsa_circ_0014212	turquoise	-0.827437	0.083788	0.969411	0.00639249	-0.932234	0.0209599	0.457968	0.437975	-0.484639	0.408026	-0.147263	0.813179	-0.588258	0.296783
hsa_circ_0015817	turquoise	-0.827419	0.0838009	0.968014	0.00683406	-0.789754	0.112003	0.637134	0.247612	-0.652312	0.232841	-0.100614	0.872111	-0.472878	0.421173
hsa_circ_0015760	turquoise	-0.827332	0.0838629	0.965021	0.00781173	-0.791598	0.110566	0.638785	0.245994	-0.620684	0.263897	-0.0855854	0.891162	-0.491355	0.400562
hsa_circ_0025420	turquoise	0.827234	0.0839333	-0.984976	0.00220558	0.943949	0.0157951	-0.425899	0.4746	0.607637	0.277006	0.218336	0.72423	0.523163	0.365662
hsa_circ_0005413	turquoise	-0.827174	0.0839759	0.956914	0.0106663	-0.902021	0.0362698	0.416192	0.485811	-0.770301	0.127501	-0.37994	0.52815	-0.332364	0.584747
hsa_circ_0003902	turquoise	-0.826889	0.0841802	0.969272	0.00643612	-0.881784	0.0479172	0.46086	0.434704	-0.776526	0.122476	-0.321215	0.598162	-0.360111	0.551605
hsa_circ_0021737	turquoise	-0.82657	0.0844083	0.973871	0.00505018	-0.903801	0.0352958	0.439718	0.458739	-0.744191	0.14921	-0.309633	0.612156	-0.393883	0.51178
hsa_circ_0092147	turquoise	0.826498	0.0844605	-0.907471	0.0333144	0.793109	0.109392	-0.626872	0.257739	0.38988	0.51647	0.0651437	0.917115	0.544704	0.342473
hsa_circ_0020635	turquoise	-0.826398	0.0845316	0.982831	0.00269347	-0.909347	0.0323157	0.490005	0.402059	-0.557302	0.329088	-0.135612	0.827865	-0.56601	0.319915
hsa_circ_0045698	turquoise	-0.825668	0.0850559	0.974572	0.00484874	-0.819085	0.0898244	0.565743	0.320195	-0.772117	0.126029	-0.216506	0.726505	-0.388395	0.518211
hsa_circ_0020636	turquoise	-0.825279	0.0853356	0.978039	0.00389377	-0.900705	0.0369953	0.502654	0.388078	-0.534342	0.353581	-0.117416	0.850846	-0.576413	0.309043
hsa_circ_0026006	turquoise	0.824754	0.085713	-0.867375	0.0568118	0.704715	0.183847	-0.571878	0.313771	0.946492	0.0147381	0.523698	0.365082	0.0158341	0.97984
hsa_circ_0091192	turquoise	-0.824007	0.0862515	0.955967	0.0110182	-0.963406	0.00835717	0.34481	0.569836	-0.655333	0.229931	-0.363999	0.54699	-0.417503	0.484294
hsa_circ_0087953	turquoise	0.823836	0.0863748	-0.695578	0.192153	0.537754	0.349914	-0.63352	0.251166	0.929679	0.0221474	0.793461	0.10912	-0.344091	0.570696
hsa_circ_0064652	turquoise	0.823794	0.0864048	-0.968014	0.00683422	0.921205	0.0262351	-0.406353	0.497229	0.728657	0.16259	0.332629	0.584428	0.393625	0.512081
hsa_circ_0028235	turquoise	0.823547	0.0865833	-0.937253	0.0186892	0.988063	0.00156277	-0.33728	0.578849	0.447019	0.450406	0.278903	0.649549	0.539273	0.348285
hsa_circ_0025089	turquoise	0.823343	0.0867306	-0.983658	0.00250155	0.922541	0.0255758	-0.465102	0.429917	0.564219	0.321796	0.15139	0.807984	0.564292	0.321719
hsa_circ_0005460	turquoise	-0.823003	0.0869767	0.876087	0.0513771	-0.962427	0.00869329	0.336178	0.58017	-0.323843	0.594995	-0.322577	0.59652	-0.500903	0.390007
hsa_circ_0035490	turquoise	-0.822734	0.0871711	0.962178	0.00877953	-0.929915	0.0220369	0.454672	0.441709	-0.458573	0.43729	-0.136187	0.827138	-0.599302	0.285468
hsa_circ_0031978	turquoise	-0.822362	0.0874404	0.933395	0.020427	-0.930664	0.0216871	0.439722	0.458734	-0.377997	0.53044	-0.154874	0.803599	-0.59761	0.287194
hsa_circ_0070520	turquoise	0.822344	0.0874533	-0.980144	0.00334864	0.954961	0.0113961	-0.402253	0.502003	0.589324	0.295685	0.224008	0.717188	0.531548	0.356591
hsa_circ_0074928	turquoise	0.821653	0.0879544	-0.926291	0.023755	0.878656	0.0498073	-0.400698	0.503817	0.808123	0.0979393	0.461451	0.434037	0.241317	0.695754
hsa_circ_0042557	turquoise	-0.821312	0.0882026	0.971755	0.00567425	-0.919977	0.0268456	0.469966	0.424443	-0.497947	0.393268	-0.124924	0.841357	-0.593417	0.291483
hsa_circ_0021734	turquoise	-0.820985	0.0884401	0.947397	0.0143678	-0.899914	0.0374337	0.39999	0.504643	-0.775966	0.122926	-0.399688	0.504996	-0.31428	0.606534
hsa_circ_0073782	turquoise	-0.820655	0.0886802	0.940649	0.0172017	-0.978701	0.00371945	0.357335	0.554904	-0.430072	0.469798	-0.237616	0.700329	-0.566554	0.319344
hsa_circ_0075085	turquoise	-0.820247	0.088977	0.900045	0.0373611	-0.833901	0.0792057	0.426076	0.474396	-0.855538	0.0644645	-0.516332	0.373094	-0.150718	0.808829
hsa_circ_0043524	turquoise	-0.819915	0.0892191	0.921271	0.0262025	-0.794861	0.108036	0.624141	0.260451	-0.425599	0.474946	-0.0453968	0.942219	-0.556799	0.329619
hsa_circ_0087271	turquoise	-0.819378	0.0896108	0.909688	0.0321349	-0.95994	0.00956688	0.37	0.539882	-0.347706	0.566377	-0.233806	0.705043	-0.565744	0.320194
hsa_circ_0059732	turquoise	-0.818988	0.0898952	0.941081	0.0170154	-0.989001	0.00138236	0.332187	0.584959	-0.459465	0.436281	-0.271608	0.658479	-0.544238	0.342971
hsa_circ_0016543	turquoise	0.818841	0.0900026	-0.894859	0.0402736	0.826509	0.0844525	-0.428407	0.471712	0.861734	0.0604213	0.524613	0.36409	0.136696	0.826497
hsa_circ_0021722	turquoise	-0.818624	0.0901615	0.940081	0.0174478	-0.89882	0.0380425	0.389615	0.51678	-0.779129	0.120393	-0.418548	0.483084	-0.297969	0.626305
hsa_circ_0081978	turquoise	0.818471	0.090273	-0.974246	0.00494222	0.940574	0.017234	-0.433392	0.465985	0.513439	0.37625	0.153085	0.80585	0.587093	0.297982
hsa_circ_0006639	turquoise	0.818385	0.0903363	-0.956399	0.0108573	0.958046	0.0102505	-0.40111	0.503337	0.449553	0.447522	0.176008	0.777063	0.594283	0.290596
hsa_circ_0068307	turquoise	-0.81776	0.0907936	0.687856	0.199254	-0.618418	0.266161	0.509287	0.380794	-0.85808	0.0627958	-0.854245	0.0653189	0.309343	0.612508
hsa_circ_0021741	turquoise	-0.817743	0.0908066	0.951532	0.0127155	-0.862271	0.0600742	0.451292	0.445546	-0.81214	0.094941	-0.361986	0.549379	-0.305404	0.61728
hsa_circ_0025437	turquoise	0.817639	0.0908826	-0.987248	0.00172536	0.906942	0.0335978	-0.469736	0.424701	0.633634	0.251054	0.16805	0.787043	0.526789	0.361733
hsa_circ_0005094	turquoise	0.817157	0.0912364	-0.913769	0.0300007	0.963494	0.00832706	-0.364682	0.54618	0.356084	0.556392	0.229744	0.710075	0.570958	0.314732
hsa_circ_0036921	turquoise	-0.816808	0.0914925	0.908461	0.0327859	-0.9732	0.00524545	0.341361	0.573961	-0.361216	0.550292	-0.261995	0.670274	-0.553175	0.333458
hsa_circ_0079911	turquoise	-0.816424	0.0917742	0.915479	0.0291202	-0.664543	0.22112	0.707274	0.18154	-0.854665	0.0650411	-0.238464	0.69928	-0.221493	0.720309
hsa_circ_0060647	turquoise	0.816032	0.0920629	-0.975102	0.00469854	0.951046	0.0129064	-0.410984	0.491848	0.529965	0.3583	0.174126	0.779421	0.577254	0.308168
hsa_circ_0052588	turquoise	-0.815786	0.0922438	0.892885	0.0414005	-0.930637	0.0216996	0.403977	0.499995	-0.302498	0.620805	-0.201096	0.745693	-0.57292	0.312682
hsa_circ_0074391	turquoise	-0.81576	0.0922633	0.983635	0.00250697	-0.857205	0.0633688	0.532613	0.355444	-0.668724	0.217152	-0.138498	0.824225	-0.50079	0.390132
hsa_circ_0079580	turquoise	-0.81555	0.0924181	0.98125	0.00307335	-0.920238	0.0267152	0.459253	0.436521	-0.55712	0.32928	-0.136672	0.826528	-0.575488	0.310006
hsa_circ_0081980	turquoise	0.815249	0.0926398	-0.980016	0.00338111	0.927654	0.023104	-0.415264	0.486885	0.674622	0.211589	0.246918	0.688839	0.476307	0.41733
hsa_circ_0088193	turquoise	-0.815142	0.0927187	0.965697	0.00758728	-0.78406	0.116477	0.625432	0.259168	-0.670021	0.215925	-0.0942295	0.880201	-0.470858	0.42344
hsa_circ_0070899	turquoise	0.815017	0.0928107	-0.948239	0.014026	0.870674	0.0547336	-0.432819	0.466643	0.805831	0.0996623	0.373155	0.536153	0.305122	0.617622
hsa_circ_0021726	turquoise	-0.814817	0.0929583	0.941656	0.0167682	-0.898356	0.0383018	0.388512	0.518074	-0.777526	0.121675	-0.405655	0.498041	-0.308267	0.61381
hsa_circ_0025506	turquoise	0.814133	0.0934636	-0.872988	0.0532902	0.687413	0.199664	-0.729714	0.161669	0.425056	0.475572	0.0350369	0.955399	0.470049	0.424349
hsa_circ_0003173	turquoise	-0.813348	0.0940446	0.917857	0.0279104	-0.985579	0.00207438	0.320055	0.599561	-0.396845	0.508316	-0.274478	0.654962	-0.548932	0.337966
hsa_circ_0025508	turquoise	0.812824	0.094433	-0.937089	0.018762	0.76377	0.132835	-0.657454	0.227893	0.528841	0.359515	0.0310467	0.960476	0.525027	0.363641
hsa_circ_0021718	turquoise	-0.812804	0.0944475	0.928222	0.0228344	-0.866321	0.0574808	0.409862	0.49315	-0.819557	0.08948	-0.434168	0.465095	-0.250781	0.684075
hsa_circ_0043564	turquoise	-0.81178	0.0952084	0.964053	0.00813717	-0.817235	0.0911789	0.53347	0.354521	-0.801375	0.103039	-0.246345	0.689546	-0.359311	0.552556
hsa_circ_0057936	turquoise	-0.811604	0.095339	0.971653	0.00570467	-0.965881	0.00752649	0.364992	0.545813	-0.582792	0.302425	-0.24043	0.69685	-0.529821	0.358456
hsa_circ_0070522	turquoise	0.810838	0.0959092	-0.975411	0.00461153	0.958188	0.0101986	-0.383931	0.523454	0.570559	0.315149	0.207715	0.737443	0.550922	0.33585
hsa_circ_0059737	turquoise	-0.810811	0.0959293	0.963712	0.00825273	-0.948116	0.014076	0.411238	0.491553	-0.47271	0.421361	-0.147843	0.812449	-0.604696	0.279984
hsa_circ_0043590	turquoise	-0.810777	0.095955	0.723868	0.166782	-0.488006	0.40428	0.875501	0.0517368	-0.374849	0.534152	-0.163024	0.793355	-0.199276	0.747964
hsa_circ_0079581	turquoise	-0.810505	0.0961575	0.983483	0.00254195	-0.920639	0.0265161	0.446352	0.451166	-0.593554	0.291342	-0.152418	0.806689	-0.557982	0.32837
hsa_circ_0070901	turquoise	0.809805	0.0966804	-0.962114	0.00880176	0.770807	0.12709	-0.627055	0.257557	0.70543	0.183202	0.107656	0.863194	0.443249	0.454705
hsa_circ_0067309	turquoise	0.809642	0.096802	-0.878815	0.0497107	0.920254	0.0267076	-0.403759	0.500249	0.276112	0.652963	0.19683	0.751016	0.571526	0.314138
hsa_circ_0012001	turquoise	-0.80957	0.0968559	0.964179	0.00809451	-0.787489	0.113776	0.61768	0.2669	-0.648851	0.236187	-0.0765367	0.902646	-0.491556	0.400339
hsa_circ_0043560	turquoise	-0.809358	0.0970139	0.916361	0.0286696	-0.7334	0.158469	0.579901	0.305419	-0.902098	0.0362277	-0.355007	0.557674	-0.183091	0.76819
hsa_circ_0086603	turquoise	0.809029	0.0972601	-0.956638	0.0107685	0.854737	0.0649934	-0.461791	0.433653	0.804453	0.100703	0.316115	0.604317	0.336851	0.579364
hsa_circ_0059720	turquoise	-0.808855	0.0973902	0.940399	0.01731	-0.984768	0.0022515	0.331601	0.585663	-0.441965	0.45617	-0.23675	0.701401	-0.571465	0.314202
hsa_circ_0016456	turquoise	-0.808613	0.0975715	0.959847	0.00960016	-0.811274	0.0955844	0.597276	0.287535	-0.559306	0.326972	-0.0452787	0.942369	-0.551422	0.335319
hsa_circ_0064655	turquoise	0.808546	0.0976218	-0.956387	0.0108616	0.953193	0.0120707	-0.340862	0.574558	0.669856	0.216081	0.335621	0.580838	0.429622	0.470315
hsa_circ_0008202	turquoise	0.807992	0.0980376	-0.93721	0.0187082	0.889841	0.0431572	-0.489072	0.403096	0.39305	0.512755	0.0780009	0.900787	0.620941	0.26364
hsa_circ_0036084	turquoise	-0.807991	0.098038	0.945149	0.0152933	-0.982251	0.00283085	0.33808	0.57789	-0.450466	0.446485	-0.22498	0.715981	-0.577316	0.308104
hsa_circ_0028696	turquoise	-0.807869	0.0981298	0.971335	0.00580072	-0.837511	0.0766815	0.514776	0.374791	-0.767473	0.129803	-0.217287	0.725534	-0.405872	0.497789
hsa_circ_0056467	turquoise	-0.807842	0.0981496	0.984458	0.00232048	-0.905344	0.0344583	0.459529	0.436209	-0.628931	0.255698	-0.154067	0.804615	-0.537771	0.349896
hsa_circ_0011512	turquoise	-0.80752	0.0983913	0.97474	0.00480089	-0.948436	0.0139466	0.378555	0.529782	-0.633476	0.251209	-0.243302	0.693303	-0.504441	0.386112
hsa_circ_0005877	turquoise	-0.80705	0.0987446	0.978661	0.00372989	-0.940408	0.0173059	0.413225	0.489248	-0.564681	0.321311	-0.16334	0.792958	-0.571522	0.314142
hsa_circ_0074396	turquoise	-0.807017	0.0987693	0.937102	0.0187566	-0.754126	0.140831	0.579591	0.305741	-0.862977	0.0596198	-0.285087	0.641994	-0.263236	0.668749
hsa_circ_0027923	turquoise	-0.806912	0.0988488	0.942281	0.0165012	-0.938078	0.0183244	0.335784	0.580642	-0.709535	0.179508	-0.3873	0.519496	-0.369093	0.540956
hsa_circ_0054450	turquoise	-0.806764	0.0989601	0.976231	0.0043833	-0.834854	0.078537	0.555988	0.330478	-0.64274	0.242128	-0.094249	0.880176	-0.520641	0.368402
hsa_circ_0015824	turquoise	-0.806675	0.099027	0.975406	0.00461286	-0.873298	0.053098	0.515569	0.373925	-0.561076	0.325104	-0.0800894	0.898136	-0.578667	0.3067
hsa_circ_0016457	turquoise	-0.806385	0.0992453	0.943339	0.0160521	-0.723893	0.16676	0.680378	0.206198	-0.6842	0.20264	-0.0774697	0.901461	-0.429063	0.470958
hsa_circ_0025445	turquoise	0.805472	0.099933	-0.975749	0.00451701	0.950658	0.0130592	-0.393316	0.512444	0.559235	0.327046	0.178455	0.773995	0.569546	0.316209
hsa_circ_0064566	turquoise	-0.805434	0.0999617	0.950299	0.0132013	-0.822298	0.0874869	0.581275	0.303994	-0.496991	0.394323	-0.0313063	0.960146	-0.582137	0.303102
hsa_circ_0075643	turquoise	0.805392	0.0999935	-0.97561	0.00455558	0.912759	0.0305245	-0.459485	0.436259	0.533311	0.354692	0.106871	0.864187	0.596792	0.28803
hsa_circ_0032152	turquoise	0.805314	0.100052	-0.967966	0.00684953	0.964927	0.00784328	-0.350385	0.56318	0.601648	0.283079	0.255251	0.678569	0.51464	0.374939
hsa_circ_0043532	turquoise	-0.805298	0.100065	0.976048	0.00443393	-0.948957	0.0137368	0.396425	0.508807	-0.55822	0.328118	-0.174181	0.779353	-0.571599	0.314062
hsa_circ_0025434	turquoise	0.805223	0.100121	-0.978338	0.00381472	0.939203	0.0178303	-0.395812	0.509524	0.629933	0.254707	0.213666	0.730036	0.520471	0.368586
hsa_circ_0043545	turquoise	-0.804863	0.100393	0.975456	0.00459893	-0.940573	0.0172347	0.413573	0.488845	-0.538506	0.349108	-0.147745	0.812572	-0.588236	0.296805
hsa_circ_0050708	turquoise	-0.80473	0.100493	0.892792	0.0414537	-0.901739	0.0364251	0.440292	0.458083	-0.29134	0.634371	-0.135413	0.828115	-0.601813	0.282912
hsa_circ_0076305	turquoise	0.803936	0.101094	-0.969806	0.0062695	0.883473	0.0469065	-0.500589	0.390353	0.519929	0.369176	0.0715763	0.908944	0.600989	0.28375
hsa_circ_0038633	turquoise	-0.803207	0.101647	0.978386	0.00380213	-0.845294	0.0713263	0.533077	0.354944	-0.662686	0.222889	-0.112395	0.857196	-0.512609	0.377158
hsa_circ_0003707	turquoise	-0.803109	0.101722	0.935489	0.0194775	-0.886525	0.0450975	0.384085	0.523273	-0.789156	0.112471	-0.398385	0.506517	-0.30241	0.620911
hsa_circ_0043586	turquoise	-0.802612	0.102099	0.875973	0.051447	-0.745916	0.147745	0.647635	0.237366	-0.351913	0.561359	-0.0244497	0.968873	-0.542382	0.344955
hsa_circ_0034568	turquoise	-0.802394	0.102264	0.920188	0.0267402	-0.984917	0.0022187	0.312839	0.608277	-0.393616	0.512093	-0.245923	0.690067	-0.57216	0.313475
hsa_circ_0041065	turquoise	-0.80239	0.102267	0.973114	0.00527063	-0.957379	0.0104949	0.371404	0.538223	-0.5779	0.307496	-0.205521	0.740177	-0.551295	0.335454
hsa_circ_0041051	turquoise	-0.802348	0.102299	0.98252	0.00276708	-0.900966	0.0368514	0.45175	0.445026	-0.653605	0.231594	-0.165297	0.790499	-0.521456	0.367516
hsa_circ_0035489	turquoise	-0.801807	0.10271	0.947738	0.0142293	-0.893927	0.0408043	0.480494	0.412648	-0.423778	0.477045	-0.0675515	0.914056	-0.62847	0.256154
hsa_circ_0044777	turquoise	-0.80126	0.103127	0.746291	0.147427	-0.607893	0.276747	0.553212	0.333419	-0.951973	0.0125432	-0.718114	0.171858	0.224107	0.717064
hsa_circ_0070900	turquoise	0.801013	0.103315	-0.841	0.0742661	0.789725	0.112026	-0.563955	0.322074	0.241339	0.695727	0.0918313	0.883241	0.544941	0.34222
hsa_circ_0003543	turquoise	-0.800612	0.103621	0.872788	0.0534147	-0.821216	0.0882719	0.541822	0.345554	-0.279742	0.648523	-0.0709737	0.909709	-0.583554	0.301636
hsa_circ_0056043	turquoise	0.800257	0.103892	-0.947382	0.014374	0.983242	0.00259761	-0.326897	0.591318	0.465476	0.429496	0.219334	0.722991	0.580803	0.304484
hsa_circ_0016126	turquoise	-0.799499	0.104471	0.948168	0.0140549	-0.952203	0.0124535	0.322183	0.596996	-0.672307	0.213767	-0.345638	0.568847	-0.420923	0.480339
[truncated: 498 more rows]
