# Supplementary material for: N6-methyladenosine-modified circIGF2BP3 inhibits CD8+ T-cell responses to facilitate tumor immune evasion by promoting the deubiquitination of PD-L1 in non-small cell lung cancer
Source: Mol Cancer. 2021 Aug 20;20:105. doi: 10.1186/s12943-021-01398-4 (PMC8377850; doi:10.1186/s12943-021-01398-4)
Supplement: Supplementary file 13 — Additional file 13: Table S7 [file 12943_2021_1398_MOESM13_ESM.xlsx]

## Sheet: ceRNAnetwork_S8
miRNAid	miRNAname	geneID	geneName	geneType	chromosome	narrowStart	narrowEnd	broadStart	broadEnd	strand	clipExpNum	degraExpNum	RBP	PITA	RNA22	miRmap	microT	miRanda	PicTar	TargetScan	pancancerNum	group
MIMAT0000080	hsa-miR-24-3p	ENSG00000109814	UGDH	protein_coding	chr4	39501382	39501387	39501382	39501387	-	2	0	AGO1-4	1	0	0	0	0	0	0	5	hsa_circ_0026481
MIMAT0000080	hsa-miR-24-3p	ENSG00000109814	UGDH	protein_coding	chr4	39501458	39501463	39501458	39501463	-	1	0	AGO1-4	1	0	0	0	0	0	0	5	hsa_circ_0026481
MIMAT0000271	hsa-miR-214-3p	ENSG00000109814	UGDH	protein_coding	chr4	39500524	39500529	39500524	39500529	-	4	0	AGO1-4,AGO2	1	0	0	0	0	0	0	4	hsa_circ_0026481
MIMAT0003320	hsa-miR-650	ENSG00000109814	UGDH	protein_coding	chr4	39501410	39501415	39501410	39501415	-	2	0	AGO1-4	1	0	0	0	0	0	0	4	hsa_circ_0026481
MIMAT0003320	hsa-miR-650	ENSG00000109814	UGDH	protein_coding	chr4	39501544	39501549	39501544	39501549	-	1	0	AGO1-4	1	0	0	0	0	0	0	4	hsa_circ_0026481
MIMAT0017989	hsa-miR-3612	ENSG00000109814	UGDH	protein_coding	chr4	39501410	39501415	39501410	39501415	-	2	0	AGO1-4	0	0	1	0	0	0	0	0	hsa_circ_0026481
MIMAT0017989	hsa-miR-3612	ENSG00000109814	UGDH	protein_coding	chr4	39501544	39501549	39501544	39501549	-	1	0	AGO1-4	0	0	1	0	0	0	0	0	hsa_circ_0026481
MIMAT0019699	hsa-miR-4640-5p	ENSG00000109814	UGDH	protein_coding	chr4	39501368	39501374	39501368	39501374	-	1	0	AGO1-4	0	0	1	0	0	0	0	1	hsa_circ_0026481
MIMAT0019845	hsa-miR-4726-5p	ENSG00000109814	UGDH	protein_coding	chr4	39501368	39501374	39501368	39501374	-	1	0	AGO1-4	0	0	1	0	0	0	0	1	hsa_circ_0026481
MIMAT0000068	hsa-miR-15a-5p	ENSG00000198807	PAX9	protein_coding	chr14	37145487	37145508	37145487	37145508	+	7	0	AGO1,AGO1-4,AGO2	0	0	0	0	1	0	0	5	hsa_circ_0079587
MIMAT0000069	hsa-miR-16-5p	ENSG00000198807	PAX9	protein_coding	chr14	37145486	37145508	37145486	37145508	+	7	0	AGO1,AGO1-4,AGO2	0	0	0	0	1	0	0	5	hsa_circ_0079587
MIMAT0000261	hsa-miR-183-5p	ENSG00000198807	PAX9	protein_coding	chr14	37145824	37145829	37145809	37145830	+	11	0	AGO1,AGO2	1	0	0	0	1	0	0	3	hsa_circ_0079587
MIMAT0000417	hsa-miR-15b-5p	ENSG00000198807	PAX9	protein_coding	chr14	37145488	37145508	37145488	37145508	+	7	0	AGO1,AGO1-4,AGO2	0	0	0	0	1	0	0	5	hsa_circ_0079587
MIMAT0000423	hsa-miR-125b-5p	ENSG00000198807	PAX9	protein_coding	chr14	37147629	37147635	37147629	37147635	+	4	0	AGO1,AGO1-4,AGO2	0	0	0	0	0	0	1	5	hsa_circ_0079587
MIMAT0000427	hsa-miR-133a-3p	ENSG00000198807	PAX9	protein_coding	chr14	37147021	37147026	37147021	37147026	+	5	0	AGO1,AGO1-4,AGO2	0	0	1	0	0	0	0	3	hsa_circ_0079587
MIMAT0000443	hsa-miR-125a-5p	ENSG00000198807	PAX9	protein_coding	chr14	37147629	37147635	37147629	37147635	+	4	0	AGO1,AGO1-4,AGO2	0	0	1	0	0	0	1	8	hsa_circ_0079587
MIMAT0000461	hsa-miR-195-5p	ENSG00000198807	PAX9	protein_coding	chr14	37145488	37145508	37145488	37145508	+	7	0	AGO1,AGO1-4,AGO2	0	0	0	0	1	0	0	9	hsa_circ_0079587
MIMAT0000510	hsa-miR-320a	ENSG00000198807	PAX9	protein_coding	chr14	37146133	37146138	37146118	37146139	+	7	0	AGO1-4,AGO2	1	0	0	0	1	0	0	3	hsa_circ_0079587
MIMAT0000752	hsa-miR-328-3p	ENSG00000198807	PAX9	protein_coding	chr14	37147632	37147638	37147632	37147638	+	4	0	AGO1,AGO1-4,AGO2	0	0	1	0	0	0	0	6	hsa_circ_0079587
MIMAT0000770	hsa-miR-133b	ENSG00000198807	PAX9	protein_coding	chr14	37147021	37147026	37147021	37147026	+	5	0	AGO1,AGO1-4,AGO2	0	0	1	0	0	0	0	2	hsa_circ_0079587
MIMAT0001341	hsa-miR-424-5p	ENSG00000198807	PAX9	protein_coding	chr14	37145487	37145508	37145487	37145508	+	7	0	AGO1,AGO1-4,AGO2	0	0	0	0	1	0	0	7	hsa_circ_0079587
MIMAT0001627	hsa-miR-433-3p	ENSG00000198807	PAX9	protein_coding	chr14	37146523	37146528	37146523	37146528	+	1	1	AGO2	1	0	0	0	0	0	0	2	hsa_circ_0079587
MIMAT0002820	hsa-miR-497-5p	ENSG00000198807	PAX9	protein_coding	chr14	37145490	37145508	37145490	37145508	+	7	0	AGO1,AGO1-4,AGO2	0	0	0	0	1	0	0	8	hsa_circ_0079587
MIMAT0002870	hsa-miR-499a-5p	ENSG00000198807	PAX9	protein_coding	chr14	37145925	37145930	37145925	37145930	+	1	0	AGO2	1	0	0	0	0	0	0	4	hsa_circ_0079587
MIMAT0003165	hsa-miR-545-3p	ENSG00000198807	PAX9	protein_coding	chr14	37146869	37146874	37146869	37146874	+	4	0	AGO1-4,AGO2	1	0	0	0	0	0	0	1	hsa_circ_0079587
MIMAT0005792	hsa-miR-320b	ENSG00000198807	PAX9	protein_coding	chr14	37146133	37146138	37146118	37146139	+	7	0	AGO1-4,AGO2	1	0	0	0	1	0	0	2	hsa_circ_0079587
MIMAT0005793	hsa-miR-320c	ENSG00000198807	PAX9	protein_coding	chr14	37146133	37146138	37146120	37146139	+	7	0	AGO1-4,AGO2	1	0	0	0	1	0	0	3	hsa_circ_0079587
MIMAT0006764	hsa-miR-320d	ENSG00000198807	PAX9	protein_coding	chr14	37146133	37146138	37146121	37146139	+	7	0	AGO1-4,AGO2	1	0	0	0	1	0	0	4	hsa_circ_0079587
MIMAT0016870	hsa-miR-4319	ENSG00000198807	PAX9	protein_coding	chr14	37147629	37147635	37147629	37147635	+	4	0	AGO1,AGO1-4,AGO2	0	0	1	0	0	0	1	0	hsa_circ_0079587
MIMAT0000068	hsa-miR-15a-5p	ENSG00000172818	OVOL1	protein_coding	chr11	65563738	65563743	65563738	65563743	+	1	0	AGO1-4	1	0	0	0	0	0	0	10	hsa_circ_0079587
MIMAT0000068	hsa-miR-15a-5p	ENSG00000172818	OVOL1	protein_coding	chr11	65564515	65564520	65564515	65564520	+	2	0	AGO1-4	1	0	0	0	0	0	0	10	hsa_circ_0079587
MIMAT0000069	hsa-miR-16-5p	ENSG00000172818	OVOL1	protein_coding	chr11	65563738	65563743	65563738	65563743	+	1	0	AGO1-4	1	0	0	0	0	0	0	11	hsa_circ_0079587
MIMAT0000069	hsa-miR-16-5p	ENSG00000172818	OVOL1	protein_coding	chr11	65564515	65564520	65564515	65564520	+	2	0	AGO1-4	1	0	0	0	0	0	0	11	hsa_circ_0079587
MIMAT0000417	hsa-miR-15b-5p	ENSG00000172818	OVOL1	protein_coding	chr11	65563738	65563743	65563738	65563743	+	1	0	AGO1-4	1	0	0	0	0	0	0	12	hsa_circ_0079587
MIMAT0000417	hsa-miR-15b-5p	ENSG00000172818	OVOL1	protein_coding	chr11	65564515	65564520	65564515	65564520	+	2	0	AGO1-4	1	0	0	0	0	0	0	12	hsa_circ_0079587
MIMAT0000423	hsa-miR-125b-5p	ENSG00000172818	OVOL1	protein_coding	chr11	65563317	65563323	65563317	65563323	+	1	0	AGO1-4	1	0	0	0	0	0	1	10	hsa_circ_0079587
MIMAT0000443	hsa-miR-125a-5p	ENSG00000172818	OVOL1	protein_coding	chr11	65563317	65563323	65563317	65563323	+	1	0	AGO1-4	1	0	0	0	0	0	1	11	hsa_circ_0079587
MIMAT0000461	hsa-miR-195-5p	ENSG00000172818	OVOL1	protein_coding	chr11	65563738	65563743	65563738	65563743	+	1	0	AGO1-4	1	0	0	0	0	0	0	10	hsa_circ_0079587
MIMAT0000461	hsa-miR-195-5p	ENSG00000172818	OVOL1	protein_coding	chr11	65564515	65564520	65564515	65564520	+	2	0	AGO1-4	1	0	0	0	0	0	0	10	hsa_circ_0079587
MIMAT0001341	hsa-miR-424-5p	ENSG00000172818	OVOL1	protein_coding	chr11	65563738	65563743	65563738	65563743	+	1	0	AGO1-4	1	0	0	0	0	0	0	12	hsa_circ_0079587
MIMAT0001341	hsa-miR-424-5p	ENSG00000172818	OVOL1	protein_coding	chr11	65564515	65564520	65564515	65564520	+	2	0	AGO1-4	1	0	0	0	0	0	0	12	hsa_circ_0079587
MIMAT0001627	hsa-miR-433-3p	ENSG00000172818	OVOL1	protein_coding	chr11	65564616	65564623	65564616	65564623	+	3	0	AGO1-4	1	0	0	0	0	0	0	3	hsa_circ_0079587
MIMAT0002820	hsa-miR-497-5p	ENSG00000172818	OVOL1	protein_coding	chr11	65563738	65563743	65563738	65563743	+	1	0	AGO1-4	1	0	0	0	0	0	0	12	hsa_circ_0079587
MIMAT0002820	hsa-miR-497-5p	ENSG00000172818	OVOL1	protein_coding	chr11	65564515	65564520	65564515	65564520	+	2	0	AGO1-4	1	0	0	0	0	0	0	12	hsa_circ_0079587
MIMAT0003220	hsa-miR-556-5p	ENSG00000172818	OVOL1	protein_coding	chr11	65562995	65563000	65562995	65563000	+	2	0	AGO1-4	1	0	0	0	0	0	0	2	hsa_circ_0079587
MIMAT0016870	hsa-miR-4319	ENSG00000172818	OVOL1	protein_coding	chr11	65563317	65563323	65563296	65563324	+	1	0	AGO1-4	0	0	0	1	0	0	1	0	hsa_circ_0079587
MIMAT0000261	hsa-miR-183-5p	ENSG00000180921	FAM83H	protein_coding	chr8	144807061	144807066	144807061	144807066	-	1	0	AGO1-4	1	0	0	0	0	0	0	3	hsa_circ_0079587
MIMAT0000269	hsa-miR-212-3p	ENSG00000180921	FAM83H	protein_coding	chr8	144806596	144806601	144806596	144806601	-	5	0	AGO1-4,AGO2	1	0	0	0	0	0	0	6	hsa_circ_0079587
MIMAT0000423	hsa-miR-125b-5p	ENSG00000180921	FAM83H	protein_coding	chr8	144807392	144807398	144807392	144807399	-	3	0	AGO1-4,AGO2	1	0	1	0	0	0	0	16	hsa_circ_0079587
MIMAT0000423	hsa-miR-125b-5p	ENSG00000180921	FAM83H	protein_coding	chr8	144807408	144807414	144807408	144807414	-	1	0	AGO1-4	1	0	1	0	0	0	0	16	hsa_circ_0079587
MIMAT0000426	hsa-miR-132-3p	ENSG00000180921	FAM83H	protein_coding	chr8	144806596	144806601	144806596	144806601	-	5	0	AGO1-4,AGO2	1	0	0	0	0	0	0	12	hsa_circ_0079587
MIMAT0000443	hsa-miR-125a-5p	ENSG00000180921	FAM83H	protein_coding	chr8	144807392	144807398	144807392	144807399	-	3	0	AGO1-4,AGO2	1	0	1	0	0	0	0	10	hsa_circ_0079587
MIMAT0000443	hsa-miR-125a-5p	ENSG00000180921	FAM83H	protein_coding	chr8	144807408	144807414	144807408	144807414	-	1	0	AGO1-4	1	0	1	0	0	0	0	10	hsa_circ_0079587
MIMAT0000752	hsa-miR-328-3p	ENSG00000180921	FAM83H	protein_coding	chr8	144806871	144806876	144806871	144806876	-	3	0	AGO1-4,AGO2	1	0	0	0	0	0	0	6	hsa_circ_0079587
MIMAT0001627	hsa-miR-433-3p	ENSG00000180921	FAM83H	protein_coding	chr8	144806953	144806958	144806953	144806958	-	4	0	AGO1-4,AGO2	1	0	0	0	0	0	0	7	hsa_circ_0079587
MIMAT0003165	hsa-miR-545-3p	ENSG00000180921	FAM83H	protein_coding	chr8	144806252	144806257	144806252	144806257	-	3	0	AGO1-4,AGO2	1	0	0	0	0	0	0	1	hsa_circ_0079587
MIMAT0003165	hsa-miR-545-3p	ENSG00000180921	FAM83H	protein_coding	chr8	144807229	144807234	144807229	144807234	-	1	0	AGO1-4	1	0	0	0	0	0	0	1	hsa_circ_0079587
MIMAT0011157	hsa-miR-2114-3p	ENSG00000180921	FAM83H	protein_coding	chr8	144806239	144806244	144806239	144806244	-	2	0	AGO1-4,AGO2	0	0	1	0	0	0	0	6	hsa_circ_0079587
MIMAT0011157	hsa-miR-2114-3p	ENSG00000180921	FAM83H	protein_coding	chr8	144807044	144807050	144807044	144807050	-	1	0	AGO1-4	0	0	1	0	0	0	0	6	hsa_circ_0079587
MIMAT0011157	hsa-miR-2114-3p	ENSG00000180921	FAM83H	protein_coding	chr8	144807925	144807931	144807925	144807931	-	2	0	AGO1-4	0	0	1	0	0	0	0	6	hsa_circ_0079587
MIMAT0016870	hsa-miR-4319	ENSG00000180921	FAM83H	protein_coding	chr8	144807392	144807398	144807392	144807398	-	3	0	AGO1-4,AGO2	0	0	1	0	0	0	0	0	hsa_circ_0079587
MIMAT0016870	hsa-miR-4319	ENSG00000180921	FAM83H	protein_coding	chr8	144807408	144807414	144807408	144807414	-	1	0	AGO1-4	0	0	1	0	0	0	0	0	hsa_circ_0079587
MIMAT0000068	hsa-miR-15a-5p	ENSG00000184363	PKP3	protein_coding	chr11	404632	404637	404632	404637	+	2	0	AGO1-4	1	0	0	0	0	0	0	4	hsa_circ_0079587
MIMAT0000068	hsa-miR-15a-5p	ENSG00000184363	PKP3	protein_coding	chr11	404792	404797	404792	404797	+	1	0	AGO1-4	1	0	0	0	0	0	0	4	hsa_circ_0079587
MIMAT0000069	hsa-miR-16-5p	ENSG00000184363	PKP3	protein_coding	chr11	404632	404637	404632	404637	+	2	0	AGO1-4	1	0	0	0	0	0	0	10	hsa_circ_0079587
MIMAT0000069	hsa-miR-16-5p	ENSG00000184363	PKP3	protein_coding	chr11	404792	404797	404792	404797	+	1	0	AGO1-4	1	0	0	0	0	0	0	10	hsa_circ_0079587
MIMAT0000417	hsa-miR-15b-5p	ENSG00000184363	PKP3	protein_coding	chr11	404632	404637	404632	404637	+	2	0	AGO1-4	1	0	0	0	0	0	0	6	hsa_circ_0079587
MIMAT0000417	hsa-miR-15b-5p	ENSG00000184363	PKP3	protein_coding	chr11	404792	404797	404792	404797	+	1	0	AGO1-4	1	0	0	0	0	0	0	6	hsa_circ_0079587
MIMAT0000461	hsa-miR-195-5p	ENSG00000184363	PKP3	protein_coding	chr11	404632	404637	404632	404637	+	2	0	AGO1-4	1	0	0	0	0	0	0	12	hsa_circ_0079587
MIMAT0000461	hsa-miR-195-5p	ENSG00000184363	PKP3	protein_coding	chr11	404792	404797	404792	404797	+	1	0	AGO1-4	1	0	0	0	0	0	0	12	hsa_circ_0079587
MIMAT0000752	hsa-miR-328-3p	ENSG00000184363	PKP3	protein_coding	chr11	404717	404722	404717	404722	+	2	0	AGO1-4	1	0	0	0	0	0	0	14	hsa_circ_0079587
MIMAT0001341	hsa-miR-424-5p	ENSG00000184363	PKP3	protein_coding	chr11	404632	404637	404632	404637	+	2	0	AGO1-4	1	0	0	0	0	0	0	5	hsa_circ_0079587
MIMAT0001341	hsa-miR-424-5p	ENSG00000184363	PKP3	protein_coding	chr11	404792	404797	404792	404797	+	1	0	AGO1-4	1	0	0	0	0	0	0	5	hsa_circ_0079587
MIMAT0002820	hsa-miR-497-5p	ENSG00000184363	PKP3	protein_coding	chr11	404632	404637	404632	404637	+	2	0	AGO1-4	1	0	0	0	0	0	0	9	hsa_circ_0079587
MIMAT0002820	hsa-miR-497-5p	ENSG00000184363	PKP3	protein_coding	chr11	404792	404797	404792	404797	+	1	0	AGO1-4	1	0	0	0	0	0	0	9	hsa_circ_0079587
MIMAT0002870	hsa-miR-499a-5p	ENSG00000184363	PKP3	protein_coding	chr11	404737	404742	404737	404742	+	2	1	AGO1-4	1	0	0	0	0	0	0	9	hsa_circ_0079587
MIMAT0019214	hsa-miR-3173-5p	ENSG00000184363	PKP3	protein_coding	chr11	404763	404769	404742	404787	+	2	0	AGO1-4	0	0	1	2	0	0	0	2	hsa_circ_0079587
MIMAT0019214	hsa-miR-3173-5p	ENSG00000184363	PKP3	protein_coding	chr11	404780	404786	404780	404786	+	2	0	AGO1-4	0	0	1	0	0	0	0	2	hsa_circ_0079587
MIMAT0000068	hsa-miR-15a-5p	ENSG00000198807	PAX9	protein_coding	chr14	37145487	37145508	37145487	37145508	+	7	0	AGO1,AGO1-4,AGO2	0	0	0	0	1	0	0	5	hsa_circ_0079587
MIMAT0000069	hsa-miR-16-5p	ENSG00000198807	PAX9	protein_coding	chr14	37145486	37145508	37145486	37145508	+	7	0	AGO1,AGO1-4,AGO2	0	0	0	0	1	0	0	5	hsa_circ_0079587
MIMAT0000261	hsa-miR-183-5p	ENSG00000198807	PAX9	protein_coding	chr14	37145824	37145829	37145809	37145830	+	11	0	AGO1,AGO2	1	0	0	0	1	0	0	3	hsa_circ_0079587
MIMAT0000417	hsa-miR-15b-5p	ENSG00000198807	PAX9	protein_coding	chr14	37145488	37145508	37145488	37145508	+	7	0	AGO1,AGO1-4,AGO2	0	0	0	0	1	0	0	5	hsa_circ_0079587
MIMAT0000423	hsa-miR-125b-5p	ENSG00000198807	PAX9	protein_coding	chr14	37147629	37147635	37147629	37147635	+	4	0	AGO1,AGO1-4,AGO2	0	0	0	0	0	0	1	5	hsa_circ_0079587
MIMAT0000427	hsa-miR-133a-3p	ENSG00000198807	PAX9	protein_coding	chr14	37147021	37147026	37147021	37147026	+	5	0	AGO1,AGO1-4,AGO2	0	0	1	0	0	0	0	3	hsa_circ_0079587
MIMAT0000443	hsa-miR-125a-5p	ENSG00000198807	PAX9	protein_coding	chr14	37147629	37147635	37147629	37147635	+	4	0	AGO1,AGO1-4,AGO2	0	0	1	0	0	0	1	8	hsa_circ_0079587
MIMAT0000461	hsa-miR-195-5p	ENSG00000198807	PAX9	protein_coding	chr14	37145488	37145508	37145488	37145508	+	7	0	AGO1,AGO1-4,AGO2	0	0	0	0	1	0	0	9	hsa_circ_0079587
MIMAT0000510	hsa-miR-320a	ENSG00000198807	PAX9	protein_coding	chr14	37146133	37146138	37146118	37146139	+	7	0	AGO1-4,AGO2	1	0	0	0	1	0	0	3	hsa_circ_0079587
MIMAT0000752	hsa-miR-328-3p	ENSG00000198807	PAX9	protein_coding	chr14	37147632	37147638	37147632	37147638	+	4	0	AGO1,AGO1-4,AGO2	0	0	1	0	0	0	0	6	hsa_circ_0079587
MIMAT0000770	hsa-miR-133b	ENSG00000198807	PAX9	protein_coding	chr14	37147021	37147026	37147021	37147026	+	5	0	AGO1,AGO1-4,AGO2	0	0	1	0	0	0	0	2	hsa_circ_0079587
MIMAT0001341	hsa-miR-424-5p	ENSG00000198807	PAX9	protein_coding	chr14	37145487	37145508	37145487	37145508	+	7	0	AGO1,AGO1-4,AGO2	0	0	0	0	1	0	0	7	hsa_circ_0079587
MIMAT0001627	hsa-miR-433-3p	ENSG00000198807	PAX9	protein_coding	chr14	37146523	37146528	37146523	37146528	+	1	1	AGO2	1	0	0	0	0	0	0	2	hsa_circ_0079587
MIMAT0002820	hsa-miR-497-5p	ENSG00000198807	PAX9	protein_coding	chr14	37145490	37145508	37145490	37145508	+	7	0	AGO1,AGO1-4,AGO2	0	0	0	0	1	0	0	8	hsa_circ_0079587
MIMAT0002870	hsa-miR-499a-5p	ENSG00000198807	PAX9	protein_coding	chr14	37145925	37145930	37145925	37145930	+	1	0	AGO2	1	0	0	0	0	0	0	4	hsa_circ_0079587
MIMAT0003165	hsa-miR-545-3p	ENSG00000198807	PAX9	protein_coding	chr14	37146869	37146874	37146869	37146874	+	4	0	AGO1-4,AGO2	1	0	0	0	0	0	0	1	hsa_circ_0079587
MIMAT0005792	hsa-miR-320b	ENSG00000198807	PAX9	protein_coding	chr14	37146133	37146138	37146118	37146139	+	7	0	AGO1-4,AGO2	1	0	0	0	1	0	0	2	hsa_circ_0079587
MIMAT0005793	hsa-miR-320c	ENSG00000198807	PAX9	protein_coding	chr14	37146133	37146138	37146120	37146139	+	7	0	AGO1-4,AGO2	1	0	0	0	1	0	0	3	hsa_circ_0079587
MIMAT0006764	hsa-miR-320d	ENSG00000198807	PAX9	protein_coding	chr14	37146133	37146138	37146121	37146139	+	7	0	AGO1-4,AGO2	1	0	0	0	1	0	0	4	hsa_circ_0079587
MIMAT0016870	hsa-miR-4319	ENSG00000198807	PAX9	protein_coding	chr14	37147629	37147635	37147629	37147635	+	4	0	AGO1,AGO1-4,AGO2	0	0	1	0	0	0	1	0	hsa_circ_0079587
MIMAT0000068	hsa-miR-15a-5p	ENSG00000172818	OVOL1	protein_coding	chr11	65563738	65563743	65563738	65563743	+	1	0	AGO1-4	1	0	0	0	0	0	0	10	hsa_circ_0079587
MIMAT0000068	hsa-miR-15a-5p	ENSG00000172818	OVOL1	protein_coding	chr11	65564515	65564520	65564515	65564520	+	2	0	AGO1-4	1	0	0	0	0	0	0	10	hsa_circ_0079587
MIMAT0000069	hsa-miR-16-5p	ENSG00000172818	OVOL1	protein_coding	chr11	65563738	65563743	65563738	65563743	+	1	0	AGO1-4	1	0	0	0	0	0	0	11	hsa_circ_0079587
MIMAT0000069	hsa-miR-16-5p	ENSG00000172818	OVOL1	protein_coding	chr11	65564515	65564520	65564515	65564520	+	2	0	AGO1-4	1	0	0	0	0	0	0	11	hsa_circ_0079587
MIMAT0000417	hsa-miR-15b-5p	ENSG00000172818	OVOL1	protein_coding	chr11	65563738	65563743	65563738	65563743	+	1	0	AGO1-4	1	0	0	0	0	0	0	12	hsa_circ_0079587
MIMAT0000417	hsa-miR-15b-5p	ENSG00000172818	OVOL1	protein_coding	chr11	65564515	65564520	65564515	65564520	+	2	0	AGO1-4	1	0	0	0	0	0	0	12	hsa_circ_0079587
MIMAT0000423	hsa-miR-125b-5p	ENSG00000172818	OVOL1	protein_coding	chr11	65563317	65563323	65563317	65563323	+	1	0	AGO1-4	1	0	0	0	0	0	1	10	hsa_circ_0079587
MIMAT0000443	hsa-miR-125a-5p	ENSG00000172818	OVOL1	protein_coding	chr11	65563317	65563323	65563317	65563323	+	1	0	AGO1-4	1	0	0	0	0	0	1	11	hsa_circ_0079587
MIMAT0000461	hsa-miR-195-5p	ENSG00000172818	OVOL1	protein_coding	chr11	65563738	65563743	65563738	65563743	+	1	0	AGO1-4	1	0	0	0	0	0	0	10	hsa_circ_0079587
MIMAT0000461	hsa-miR-195-5p	ENSG00000172818	OVOL1	protein_coding	chr11	65564515	65564520	65564515	65564520	+	2	0	AGO1-4	1	0	0	0	0	0	0	10	hsa_circ_0079587
MIMAT0001341	hsa-miR-424-5p	ENSG00000172818	OVOL1	protein_coding	chr11	65563738	65563743	65563738	65563743	+	1	0	AGO1-4	1	0	0	0	0	0	0	12	hsa_circ_0079587
MIMAT0001341	hsa-miR-424-5p	ENSG00000172818	OVOL1	protein_coding	chr11	65564515	65564520	65564515	65564520	+	2	0	AGO1-4	1	0	0	0	0	0	0	12	hsa_circ_0079587
MIMAT0001627	hsa-miR-433-3p	ENSG00000172818	OVOL1	protein_coding	chr11	65564616	65564623	65564616	65564623	+	3	0	AGO1-4	1	0	0	0	0	0	0	3	hsa_circ_0079587
MIMAT0002820	hsa-miR-497-5p	ENSG00000172818	OVOL1	protein_coding	chr11	65563738	65563743	65563738	65563743	+	1	0	AGO1-4	1	0	0	0	0	0	0	12	hsa_circ_0079587
MIMAT0002820	hsa-miR-497-5p	ENSG00000172818	OVOL1	protein_coding	chr11	65564515	65564520	65564515	65564520	+	2	0	AGO1-4	1	0	0	0	0	0	0	12	hsa_circ_0079587
MIMAT0003220	hsa-miR-556-5p	ENSG00000172818	OVOL1	protein_coding	chr11	65562995	65563000	65562995	65563000	+	2	0	AGO1-4	1	0	0	0	0	0	0	2	hsa_circ_0079587
MIMAT0016870	hsa-miR-4319	ENSG00000172818	OVOL1	protein_coding	chr11	65563317	65563323	65563296	65563324	+	1	0	AGO1-4	0	0	0	1	0	0	1	0	hsa_circ_0079587
MIMAT0000261	hsa-miR-183-5p	ENSG00000180921	FAM83H	protein_coding	chr8	144807061	144807066	144807061	144807066	-	1	0	AGO1-4	1	0	0	0	0	0	0	3	hsa_circ_0079587
MIMAT0000269	hsa-miR-212-3p	ENSG00000180921	FAM83H	protein_coding	chr8	144806596	144806601	144806596	144806601	-	5	0	AGO1-4,AGO2	1	0	0	0	0	0	0	6	hsa_circ_0079587
MIMAT0000423	hsa-miR-125b-5p	ENSG00000180921	FAM83H	protein_coding	chr8	144807392	144807398	144807392	144807399	-	3	0	AGO1-4,AGO2	1	0	1	0	0	0	0	16	hsa_circ_0079587
MIMAT0000423	hsa-miR-125b-5p	ENSG00000180921	FAM83H	protein_coding	chr8	144807408	144807414	144807408	144807414	-	1	0	AGO1-4	1	0	1	0	0	0	0	16	hsa_circ_0079587
MIMAT0000426	hsa-miR-132-3p	ENSG00000180921	FAM83H	protein_coding	chr8	144806596	144806601	144806596	144806601	-	5	0	AGO1-4,AGO2	1	0	0	0	0	0	0	12	hsa_circ_0079587
MIMAT0000443	hsa-miR-125a-5p	ENSG00000180921	FAM83H	protein_coding	chr8	144807392	144807398	144807392	144807399	-	3	0	AGO1-4,AGO2	1	0	1	0	0	0	0	10	hsa_circ_0079587
MIMAT0000443	hsa-miR-125a-5p	ENSG00000180921	FAM83H	protein_coding	chr8	144807408	144807414	144807408	144807414	-	1	0	AGO1-4	1	0	1	0	0	0	0	10	hsa_circ_0079587
MIMAT0000752	hsa-miR-328-3p	ENSG00000180921	FAM83H	protein_coding	chr8	144806871	144806876	144806871	144806876	-	3	0	AGO1-4,AGO2	1	0	0	0	0	0	0	6	hsa_circ_0079587
MIMAT0001627	hsa-miR-433-3p	ENSG00000180921	FAM83H	protein_coding	chr8	144806953	144806958	144806953	144806958	-	4	0	AGO1-4,AGO2	1	0	0	0	0	0	0	7	hsa_circ_0079587
MIMAT0003165	hsa-miR-545-3p	ENSG00000180921	FAM83H	protein_coding	chr8	144806252	144806257	144806252	144806257	-	3	0	AGO1-4,AGO2	1	0	0	0	0	0	0	1	hsa_circ_0079587
MIMAT0003165	hsa-miR-545-3p	ENSG00000180921	FAM83H	protein_coding	chr8	144807229	144807234	144807229	144807234	-	1	0	AGO1-4	1	0	0	0	0	0	0	1	hsa_circ_0079587
MIMAT0011157	hsa-miR-2114-3p	ENSG00000180921	FAM83H	protein_coding	chr8	144806239	144806244	144806239	144806244	-	2	0	AGO1-4,AGO2	0	0	1	0	0	0	0	6	hsa_circ_0079587
MIMAT0011157	hsa-miR-2114-3p	ENSG00000180921	FAM83H	protein_coding	chr8	144807044	144807050	144807044	144807050	-	1	0	AGO1-4	0	0	1	0	0	0	0	6	hsa_circ_0079587
MIMAT0011157	hsa-miR-2114-3p	ENSG00000180921	FAM83H	protein_coding	chr8	144807925	144807931	144807925	144807931	-	2	0	AGO1-4	0	0	1	0	0	0	0	6	hsa_circ_0079587
MIMAT0016870	hsa-miR-4319	ENSG00000180921	FAM83H	protein_coding	chr8	144807392	144807398	144807392	144807398	-	3	0	AGO1-4,AGO2	0	0	1	0	0	0	0	0	hsa_circ_0079587
MIMAT0016870	hsa-miR-4319	ENSG00000180921	FAM83H	protein_coding	chr8	144807408	144807414	144807408	144807414	-	1	0	AGO1-4	0	0	1	0	0	0	0	0	hsa_circ_0079587
MIMAT0000068	hsa-miR-15a-5p	ENSG00000184363	PKP3	protein_coding	chr11	404632	404637	404632	404637	+	2	0	AGO1-4	1	0	0	0	0	0	0	4	hsa_circ_0079587
MIMAT0000068	hsa-miR-15a-5p	ENSG00000184363	PKP3	protein_coding	chr11	404792	404797	404792	404797	+	1	0	AGO1-4	1	0	0	0	0	0	0	4	hsa_circ_0079587
MIMAT0000069	hsa-miR-16-5p	ENSG00000184363	PKP3	protein_coding	chr11	404632	404637	404632	404637	+	2	0	AGO1-4	1	0	0	0	0	0	0	10	hsa_circ_0079587
MIMAT0000069	hsa-miR-16-5p	ENSG00000184363	PKP3	protein_coding	chr11	404792	404797	404792	404797	+	1	0	AGO1-4	1	0	0	0	0	0	0	10	hsa_circ_0079587
MIMAT0000417	hsa-miR-15b-5p	ENSG00000184363	PKP3	protein_coding	chr11	404632	404637	404632	404637	+	2	0	AGO1-4	1	0	0	0	0	0	0	6	hsa_circ_0079587
MIMAT0000417	hsa-miR-15b-5p	ENSG00000184363	PKP3	protein_coding	chr11	404792	404797	404792	404797	+	1	0	AGO1-4	1	0	0	0	0	0	0	6	hsa_circ_0079587
MIMAT0000461	hsa-miR-195-5p	ENSG00000184363	PKP3	protein_coding	chr11	404632	404637	404632	404637	+	2	0	AGO1-4	1	0	0	0	0	0	0	12	hsa_circ_0079587
MIMAT0000461	hsa-miR-195-5p	ENSG00000184363	PKP3	protein_coding	chr11	404792	404797	404792	404797	+	1	0	AGO1-4	1	0	0	0	0	0	0	12	hsa_circ_0079587
MIMAT0000752	hsa-miR-328-3p	ENSG00000184363	PKP3	protein_coding	chr11	404717	404722	404717	404722	+	2	0	AGO1-4	1	0	0	0	0	0	0	14	hsa_circ_0079587
MIMAT0001341	hsa-miR-424-5p	ENSG00000184363	PKP3	protein_coding	chr11	404632	404637	404632	404637	+	2	0	AGO1-4	1	0	0	0	0	0	0	5	hsa_circ_0079587
MIMAT0001341	hsa-miR-424-5p	ENSG00000184363	PKP3	protein_coding	chr11	404792	404797	404792	404797	+	1	0	AGO1-4	1	0	0	0	0	0	0	5	hsa_circ_0079587
MIMAT0002820	hsa-miR-497-5p	ENSG00000184363	PKP3	protein_coding	chr11	404632	404637	404632	404637	+	2	0	AGO1-4	1	0	0	0	0	0	0	9	hsa_circ_0079587
MIMAT0002820	hsa-miR-497-5p	ENSG00000184363	PKP3	protein_coding	chr11	404792	404797	404792	404797	+	1	0	AGO1-4	1	0	0	0	0	0	0	9	hsa_circ_0079587
MIMAT0002870	hsa-miR-499a-5p	ENSG00000184363	PKP3	protein_coding	chr11	404737	404742	404737	404742	+	2	1	AGO1-4	1	0	0	0	0	0	0	9	hsa_circ_0079587
MIMAT0019214	hsa-miR-3173-5p	ENSG00000184363	PKP3	protein_coding	chr11	404763	404769	404742	404787	+	2	0	AGO1-4	0	0	1	2	0	0	0	2	hsa_circ_0079587
MIMAT0019214	hsa-miR-3173-5p	ENSG00000184363	PKP3	protein_coding	chr11	404780	404786	404780	404786	+	2	0	AGO1-4	0	0	1	0	0	0	0	2	hsa_circ_0079587
MIMAT0000068	hsa-miR-15a-5p	ENSG00000198807	PAX9	protein_coding	chr14	37145487	37145508	37145487	37145508	+	7	0	AGO1,AGO1-4,AGO2	0	0	0	0	1	0	0	5	hsa_circ_0079587
MIMAT0000069	hsa-miR-16-5p	ENSG00000198807	PAX9	protein_coding	chr14	37145486	37145508	37145486	37145508	+	7	0	AGO1,AGO1-4,AGO2	0	0	0	0	1	0	0	5	hsa_circ_0079587
MIMAT0000261	hsa-miR-183-5p	ENSG00000198807	PAX9	protein_coding	chr14	37145824	37145829	37145809	37145830	+	11	0	AGO1,AGO2	1	0	0	0	1	0	0	3	hsa_circ_0079587
MIMAT0000417	hsa-miR-15b-5p	ENSG00000198807	PAX9	protein_coding	chr14	37145488	37145508	37145488	37145508	+	7	0	AGO1,AGO1-4,AGO2	0	0	0	0	1	0	0	5	hsa_circ_0079587
MIMAT0000423	hsa-miR-125b-5p	ENSG00000198807	PAX9	protein_coding	chr14	37147629	37147635	37147629	37147635	+	4	0	AGO1,AGO1-4,AGO2	0	0	0	0	0	0	1	5	hsa_circ_0079587
MIMAT0000427	hsa-miR-133a-3p	ENSG00000198807	PAX9	protein_coding	chr14	37147021	37147026	37147021	37147026	+	5	0	AGO1,AGO1-4,AGO2	0	0	1	0	0	0	0	3	hsa_circ_0079587
MIMAT0000443	hsa-miR-125a-5p	ENSG00000198807	PAX9	protein_coding	chr14	37147629	37147635	37147629	37147635	+	4	0	AGO1,AGO1-4,AGO2	0	0	1	0	0	0	1	8	hsa_circ_0079587
MIMAT0000461	hsa-miR-195-5p	ENSG00000198807	PAX9	protein_coding	chr14	37145488	37145508	37145488	37145508	+	7	0	AGO1,AGO1-4,AGO2	0	0	0	0	1	0	0	9	hsa_circ_0079587
MIMAT0000510	hsa-miR-320a	ENSG00000198807	PAX9	protein_coding	chr14	37146133	37146138	37146118	37146139	+	7	0	AGO1-4,AGO2	1	0	0	0	1	0	0	3	hsa_circ_0079587
MIMAT0000752	hsa-miR-328-3p	ENSG00000198807	PAX9	protein_coding	chr14	37147632	37147638	37147632	37147638	+	4	0	AGO1,AGO1-4,AGO2	0	0	1	0	0	0	0	6	hsa_circ_0079587
MIMAT0000770	hsa-miR-133b	ENSG00000198807	PAX9	protein_coding	chr14	37147021	37147026	37147021	37147026	+	5	0	AGO1,AGO1-4,AGO2	0	0	1	0	0	0	0	2	hsa_circ_0079587
MIMAT0001341	hsa-miR-424-5p	ENSG00000198807	PAX9	protein_coding	chr14	37145487	37145508	37145487	37145508	+	7	0	AGO1,AGO1-4,AGO2	0	0	0	0	1	0	0	7	hsa_circ_0079587
MIMAT0001627	hsa-miR-433-3p	ENSG00000198807	PAX9	protein_coding	chr14	37146523	37146528	37146523	37146528	+	1	1	AGO2	1	0	0	0	0	0	0	2	hsa_circ_0079587
MIMAT0002820	hsa-miR-497-5p	ENSG00000198807	PAX9	protein_coding	chr14	37145490	37145508	37145490	37145508	+	7	0	AGO1,AGO1-4,AGO2	0	0	0	0	1	0	0	8	hsa_circ_0079587
MIMAT0002870	hsa-miR-499a-5p	ENSG00000198807	PAX9	protein_coding	chr14	37145925	37145930	37145925	37145930	+	1	0	AGO2	1	0	0	0	0	0	0	4	hsa_circ_0079587
MIMAT0003165	hsa-miR-545-3p	ENSG00000198807	PAX9	protein_coding	chr14	37146869	37146874	37146869	37146874	+	4	0	AGO1-4,AGO2	1	0	0	0	0	0	0	1	hsa_circ_0079587
MIMAT0005792	hsa-miR-320b	ENSG00000198807	PAX9	protein_coding	chr14	37146133	37146138	37146118	37146139	+	7	0	AGO1-4,AGO2	1	0	0	0	1	0	0	2	hsa_circ_0079587
MIMAT0005793	hsa-miR-320c	ENSG00000198807	PAX9	protein_coding	chr14	37146133	37146138	37146120	37146139	+	7	0	AGO1-4,AGO2	1	0	0	0	1	0	0	3	hsa_circ_0079587
MIMAT0006764	hsa-miR-320d	ENSG00000198807	PAX9	protein_coding	chr14	37146133	37146138	37146121	37146139	+	7	0	AGO1-4,AGO2	1	0	0	0	1	0	0	4	hsa_circ_0079587
MIMAT0016870	hsa-miR-4319	ENSG00000198807	PAX9	protein_coding	chr14	37147629	37147635	37147629	37147635	+	4	0	AGO1,AGO1-4,AGO2	0	0	1	0	0	0	1	0	hsa_circ_0079587
MIMAT0000068	hsa-miR-15a-5p	ENSG00000172818	OVOL1	protein_coding	chr11	65563738	65563743	65563738	65563743	+	1	0	AGO1-4	1	0	0	0	0	0	0	10	hsa_circ_0079587
MIMAT0000068	hsa-miR-15a-5p	ENSG00000172818	OVOL1	protein_coding	chr11	65564515	65564520	65564515	65564520	+	2	0	AGO1-4	1	0	0	0	0	0	0	10	hsa_circ_0079587
MIMAT0000069	hsa-miR-16-5p	ENSG00000172818	OVOL1	protein_coding	chr11	65563738	65563743	65563738	65563743	+	1	0	AGO1-4	1	0	0	0	0	0	0	11	hsa_circ_0079587
MIMAT0000069	hsa-miR-16-5p	ENSG00000172818	OVOL1	protein_coding	chr11	65564515	65564520	65564515	65564520	+	2	0	AGO1-4	1	0	0	0	0	0	0	11	hsa_circ_0079587
MIMAT0000417	hsa-miR-15b-5p	ENSG00000172818	OVOL1	protein_coding	chr11	65563738	65563743	65563738	65563743	+	1	0	AGO1-4	1	0	0	0	0	0	0	12	hsa_circ_0079587
MIMAT0000417	hsa-miR-15b-5p	ENSG00000172818	OVOL1	protein_coding	chr11	65564515	65564520	65564515	65564520	+	2	0	AGO1-4	1	0	0	0	0	0	0	12	hsa_circ_0079587
MIMAT0000423	hsa-miR-125b-5p	ENSG00000172818	OVOL1	protein_coding	chr11	65563317	65563323	65563317	65563323	+	1	0	AGO1-4	1	0	0	0	0	0	1	10	hsa_circ_0079587
MIMAT0000443	hsa-miR-125a-5p	ENSG00000172818	OVOL1	protein_coding	chr11	65563317	65563323	65563317	65563323	+	1	0	AGO1-4	1	0	0	0	0	0	1	11	hsa_circ_0079587
MIMAT0000461	hsa-miR-195-5p	ENSG00000172818	OVOL1	protein_coding	chr11	65563738	65563743	65563738	65563743	+	1	0	AGO1-4	1	0	0	0	0	0	0	10	hsa_circ_0079587
MIMAT0000461	hsa-miR-195-5p	ENSG00000172818	OVOL1	protein_coding	chr11	65564515	65564520	65564515	65564520	+	2	0	AGO1-4	1	0	0	0	0	0	0	10	hsa_circ_0079587
MIMAT0001341	hsa-miR-424-5p	ENSG00000172818	OVOL1	protein_coding	chr11	65563738	65563743	65563738	65563743	+	1	0	AGO1-4	1	0	0	0	0	0	0	12	hsa_circ_0079587
MIMAT0001341	hsa-miR-424-5p	ENSG00000172818	OVOL1	protein_coding	chr11	65564515	65564520	65564515	65564520	+	2	0	AGO1-4	1	0	0	0	0	0	0	12	hsa_circ_0079587
MIMAT0001627	hsa-miR-433-3p	ENSG00000172818	OVOL1	protein_coding	chr11	65564616	65564623	65564616	65564623	+	3	0	AGO1-4	1	0	0	0	0	0	0	3	hsa_circ_0079587
MIMAT0002820	hsa-miR-497-5p	ENSG00000172818	OVOL1	protein_coding	chr11	65563738	65563743	65563738	65563743	+	1	0	AGO1-4	1	0	0	0	0	0	0	12	hsa_circ_0079587
MIMAT0002820	hsa-miR-497-5p	ENSG00000172818	OVOL1	protein_coding	chr11	65564515	65564520	65564515	65564520	+	2	0	AGO1-4	1	0	0	0	0	0	0	12	hsa_circ_0079587
MIMAT0003220	hsa-miR-556-5p	ENSG00000172818	OVOL1	protein_coding	chr11	65562995	65563000	65562995	65563000	+	2	0	AGO1-4	1	0	0	0	0	0	0	2	hsa_circ_0079587
MIMAT0016870	hsa-miR-4319	ENSG00000172818	OVOL1	protein_coding	chr11	65563317	65563323	65563296	65563324	+	1	0	AGO1-4	0	0	0	1	0	0	1	0	hsa_circ_0079587
MIMAT0000261	hsa-miR-183-5p	ENSG00000180921	FAM83H	protein_coding	chr8	144807061	144807066	144807061	144807066	-	1	0	AGO1-4	1	0	0	0	0	0	0	3	hsa_circ_0079587
MIMAT0000269	hsa-miR-212-3p	ENSG00000180921	FAM83H	protein_coding	chr8	144806596	144806601	144806596	144806601	-	5	0	AGO1-4,AGO2	1	0	0	0	0	0	0	6	hsa_circ_0079587
MIMAT0000423	hsa-miR-125b-5p	ENSG00000180921	FAM83H	protein_coding	chr8	144807392	144807398	144807392	144807399	-	3	0	AGO1-4,AGO2	1	0	1	0	0	0	0	16	hsa_circ_0079587
MIMAT0000423	hsa-miR-125b-5p	ENSG00000180921	FAM83H	protein_coding	chr8	144807408	144807414	144807408	144807414	-	1	0	AGO1-4	1	0	1	0	0	0	0	16	hsa_circ_0079587
MIMAT0000426	hsa-miR-132-3p	ENSG00000180921	FAM83H	protein_coding	chr8	144806596	144806601	144806596	144806601	-	5	0	AGO1-4,AGO2	1	0	0	0	0	0	0	12	hsa_circ_0079587
MIMAT0000443	hsa-miR-125a-5p	ENSG00000180921	FAM83H	protein_coding	chr8	144807392	144807398	144807392	144807399	-	3	0	AGO1-4,AGO2	1	0	1	0	0	0	0	10	hsa_circ_0079587
MIMAT0000443	hsa-miR-125a-5p	ENSG00000180921	FAM83H	protein_coding	chr8	144807408	144807414	144807408	144807414	-	1	0	AGO1-4	1	0	1	0	0	0	0	10	hsa_circ_0079587
MIMAT0000752	hsa-miR-328-3p	ENSG00000180921	FAM83H	protein_coding	chr8	144806871	144806876	144806871	144806876	-	3	0	AGO1-4,AGO2	1	0	0	0	0	0	0	6	hsa_circ_0079587
MIMAT0001627	hsa-miR-433-3p	ENSG00000180921	FAM83H	protein_coding	chr8	144806953	144806958	144806953	144806958	-	4	0	AGO1-4,AGO2	1	0	0	0	0	0	0	7	hsa_circ_0079587
MIMAT0003165	hsa-miR-545-3p	ENSG00000180921	FAM83H	protein_coding	chr8	144806252	144806257	144806252	144806257	-	3	0	AGO1-4,AGO2	1	0	0	0	0	0	0	1	hsa_circ_0079587
MIMAT0003165	hsa-miR-545-3p	ENSG00000180921	FAM83H	protein_coding	chr8	144807229	144807234	144807229	144807234	-	1	0	AGO1-4	1	0	0	0	0	0	0	1	hsa_circ_0079587
MIMAT0011157	hsa-miR-2114-3p	ENSG00000180921	FAM83H	protein_coding	chr8	144806239	144806244	144806239	144806244	-	2	0	AGO1-4,AGO2	0	0	1	0	0	0	0	6	hsa_circ_0079587
MIMAT0011157	hsa-miR-2114-3p	ENSG00000180921	FAM83H	protein_coding	chr8	144807044	144807050	144807044	144807050	-	1	0	AGO1-4	0	0	1	0	0	0	0	6	hsa_circ_0079587
MIMAT0011157	hsa-miR-2114-3p	ENSG00000180921	FAM83H	protein_coding	chr8	144807925	144807931	144807925	144807931	-	2	0	AGO1-4	0	0	1	0	0	0	0	6	hsa_circ_0079587
MIMAT0016870	hsa-miR-4319	ENSG00000180921	FAM83H	protein_coding	chr8	144807392	144807398	144807392	144807398	-	3	0	AGO1-4,AGO2	0	0	1	0	0	0	0	0	hsa_circ_0079587
MIMAT0016870	hsa-miR-4319	ENSG00000180921	FAM83H	protein_coding	chr8	144807408	144807414	144807408	144807414	-	1	0	AGO1-4	0	0	1	0	0	0	0	0	hsa_circ_0079587
MIMAT0000068	hsa-miR-15a-5p	ENSG00000184363	PKP3	protein_coding	chr11	404632	404637	404632	404637	+	2	0	AGO1-4	1	0	0	0	0	0	0	4	hsa_circ_0079587
MIMAT0000068	hsa-miR-15a-5p	ENSG00000184363	PKP3	protein_coding	chr11	404792	404797	404792	404797	+	1	0	AGO1-4	1	0	0	0	0	0	0	4	hsa_circ_0079587
MIMAT0000069	hsa-miR-16-5p	ENSG00000184363	PKP3	protein_coding	chr11	404632	404637	404632	404637	+	2	0	AGO1-4	1	0	0	0	0	0	0	10	hsa_circ_0079587
MIMAT0000069	hsa-miR-16-5p	ENSG00000184363	PKP3	protein_coding	chr11	404792	404797	404792	404797	+	1	0	AGO1-4	1	0	0	0	0	0	0	10	hsa_circ_0079587
MIMAT0000417	hsa-miR-15b-5p	ENSG00000184363	PKP3	protein_coding	chr11	404632	404637	404632	404637	+	2	0	AGO1-4	1	0	0	0	0	0	0	6	hsa_circ_0079587
MIMAT0000417	hsa-miR-15b-5p	ENSG00000184363	PKP3	protein_coding	chr11	404792	404797	404792	404797	+	1	0	AGO1-4	1	0	0	0	0	0	0	6	hsa_circ_0079587
MIMAT0000461	hsa-miR-195-5p	ENSG00000184363	PKP3	protein_coding	chr11	404632	404637	404632	404637	+	2	0	AGO1-4	1	0	0	0	0	0	0	12	hsa_circ_0079587
MIMAT0000461	hsa-miR-195-5p	ENSG00000184363	PKP3	protein_coding	chr11	404792	404797	404792	404797	+	1	0	AGO1-4	1	0	0	0	0	0	0	12	hsa_circ_0079587
MIMAT0000752	hsa-miR-328-3p	ENSG00000184363	PKP3	protein_coding	chr11	404717	404722	404717	404722	+	2	0	AGO1-4	1	0	0	0	0	0	0	14	hsa_circ_0079587
MIMAT0001341	hsa-miR-424-5p	ENSG00000184363	PKP3	protein_coding	chr11	404632	404637	404632	404637	+	2	0	AGO1-4	1	0	0	0	0	0	0	5	hsa_circ_0079587
MIMAT0001341	hsa-miR-424-5p	ENSG00000184363	PKP3	protein_coding	chr11	404792	404797	404792	404797	+	1	0	AGO1-4	1	0	0	0	0	0	0	5	hsa_circ_0079587
MIMAT0002820	hsa-miR-497-5p	ENSG00000184363	PKP3	protein_coding	chr11	404632	404637	404632	404637	+	2	0	AGO1-4	1	0	0	0	0	0	0	9	hsa_circ_0079587
MIMAT0002820	hsa-miR-497-5p	ENSG00000184363	PKP3	protein_coding	chr11	404792	404797	404792	404797	+	1	0	AGO1-4	1	0	0	0	0	0	0	9	hsa_circ_0079587
MIMAT0002870	hsa-miR-499a-5p	ENSG00000184363	PKP3	protein_coding	chr11	404737	404742	404737	404742	+	2	1	AGO1-4	1	0	0	0	0	0	0	9	hsa_circ_0079587
MIMAT0019214	hsa-miR-3173-5p	ENSG00000184363	PKP3	protein_coding	chr11	404763	404769	404742	404787	+	2	0	AGO1-4	0	0	1	2	0	0	0	2	hsa_circ_0079587
MIMAT0019214	hsa-miR-3173-5p	ENSG00000184363	PKP3	protein_coding	chr11	404780	404786	404780	404786	+	2	0	AGO1-4	0	0	1	0	0	0	0	2	hsa_circ_0079587
MIMAT0000068	hsa-miR-15a-5p	ENSG00000198807	PAX9	protein_coding	chr14	37145487	37145508	37145487	37145508	+	7	0	AGO1,AGO1-4,AGO2	0	0	0	0	1	0	0	5	hsa_circ_0079587
MIMAT0000069	hsa-miR-16-5p	ENSG00000198807	PAX9	protein_coding	chr14	37145486	37145508	37145486	37145508	+	7	0	AGO1,AGO1-4,AGO2	0	0	0	0	1	0	0	5	hsa_circ_0079587
MIMAT0000261	hsa-miR-183-5p	ENSG00000198807	PAX9	protein_coding	chr14	37145824	37145829	37145809	37145830	+	11	0	AGO1,AGO2	1	0	0	0	1	0	0	3	hsa_circ_0079587
MIMAT0000417	hsa-miR-15b-5p	ENSG00000198807	PAX9	protein_coding	chr14	37145488	37145508	37145488	37145508	+	7	0	AGO1,AGO1-4,AGO2	0	0	0	0	1	0	0	5	hsa_circ_0079587
MIMAT0000423	hsa-miR-125b-5p	ENSG00000198807	PAX9	protein_coding	chr14	37147629	37147635	37147629	37147635	+	4	0	AGO1,AGO1-4,AGO2	0	0	0	0	0	0	1	5	hsa_circ_0079587
MIMAT0000427	hsa-miR-133a-3p	ENSG00000198807	PAX9	protein_coding	chr14	37147021	37147026	37147021	37147026	+	5	0	AGO1,AGO1-4,AGO2	0	0	1	0	0	0	0	3	hsa_circ_0079587
MIMAT0000443	hsa-miR-125a-5p	ENSG00000198807	PAX9	protein_coding	chr14	37147629	37147635	37147629	37147635	+	4	0	AGO1,AGO1-4,AGO2	0	0	1	0	0	0	1	8	hsa_circ_0079587
MIMAT0000461	hsa-miR-195-5p	ENSG00000198807	PAX9	protein_coding	chr14	37145488	37145508	37145488	37145508	+	7	0	AGO1,AGO1-4,AGO2	0	0	0	0	1	0	0	9	hsa_circ_0079587
MIMAT0000510	hsa-miR-320a	ENSG00000198807	PAX9	protein_coding	chr14	37146133	37146138	37146118	37146139	+	7	0	AGO1-4,AGO2	1	0	0	0	1	0	0	3	hsa_circ_0079587
MIMAT0000752	hsa-miR-328-3p	ENSG00000198807	PAX9	protein_coding	chr14	37147632	37147638	37147632	37147638	+	4	0	AGO1,AGO1-4,AGO2	0	0	1	0	0	0	0	6	hsa_circ_0079587
MIMAT0000770	hsa-miR-133b	ENSG00000198807	PAX9	protein_coding	chr14	37147021	37147026	37147021	37147026	+	5	0	AGO1,AGO1-4,AGO2	0	0	1	0	0	0	0	2	hsa_circ_0079587
MIMAT0001341	hsa-miR-424-5p	ENSG00000198807	PAX9	protein_coding	chr14	37145487	37145508	37145487	37145508	+	7	0	AGO1,AGO1-4,AGO2	0	0	0	0	1	0	0	7	hsa_circ_0079587
MIMAT0001627	hsa-miR-433-3p	ENSG00000198807	PAX9	protein_coding	chr14	37146523	37146528	37146523	37146528	+	1	1	AGO2	1	0	0	0	0	0	0	2	hsa_circ_0079587
MIMAT0002820	hsa-miR-497-5p	ENSG00000198807	PAX9	protein_coding	chr14	37145490	37145508	37145490	37145508	+	7	0	AGO1,AGO1-4,AGO2	0	0	0	0	1	0	0	8	hsa_circ_0079587
MIMAT0002870	hsa-miR-499a-5p	ENSG00000198807	PAX9	protein_coding	chr14	37145925	37145930	37145925	37145930	+	1	0	AGO2	1	0	0	0	0	0	0	4	hsa_circ_0079587
MIMAT0003165	hsa-miR-545-3p	ENSG00000198807	PAX9	protein_coding	chr14	37146869	37146874	37146869	37146874	+	4	0	AGO1-4,AGO2	1	0	0	0	0	0	0	1	hsa_circ_0079587
MIMAT0005792	hsa-miR-320b	ENSG00000198807	PAX9	protein_coding	chr14	37146133	37146138	37146118	37146139	+	7	0	AGO1-4,AGO2	1	0	0	0	1	0	0	2	hsa_circ_0079587
MIMAT0005793	hsa-miR-320c	ENSG00000198807	PAX9	protein_coding	chr14	37146133	37146138	37146120	37146139	+	7	0	AGO1-4,AGO2	1	0	0	0	1	0	0	3	hsa_circ_0079587
MIMAT0006764	hsa-miR-320d	ENSG00000198807	PAX9	protein_coding	chr14	37146133	37146138	37146121	37146139	+	7	0	AGO1-4,AGO2	1	0	0	0	1	0	0	4	hsa_circ_0079587
MIMAT0016870	hsa-miR-4319	ENSG00000198807	PAX9	protein_coding	chr14	37147629	37147635	37147629	37147635	+	4	0	AGO1,AGO1-4,AGO2	0	0	1	0	0	0	1	0	hsa_circ_0079587
MIMAT0000068	hsa-miR-15a-5p	ENSG00000172818	OVOL1	protein_coding	chr11	65563738	65563743	65563738	65563743	+	1	0	AGO1-4	1	0	0	0	0	0	0	10	hsa_circ_0079587
MIMAT0000068	hsa-miR-15a-5p	ENSG00000172818	OVOL1	protein_coding	chr11	65564515	65564520	65564515	65564520	+	2	0	AGO1-4	1	0	0	0	0	0	0	10	hsa_circ_0079587
MIMAT0000069	hsa-miR-16-5p	ENSG00000172818	OVOL1	protein_coding	chr11	65563738	65563743	65563738	65563743	+	1	0	AGO1-4	1	0	0	0	0	0	0	11	hsa_circ_0079587
MIMAT0000069	hsa-miR-16-5p	ENSG00000172818	OVOL1	protein_coding	chr11	65564515	65564520	65564515	65564520	+	2	0	AGO1-4	1	0	0	0	0	0	0	11	hsa_circ_0079587
MIMAT0000417	hsa-miR-15b-5p	ENSG00000172818	OVOL1	protein_coding	chr11	65563738	65563743	65563738	65563743	+	1	0	AGO1-4	1	0	0	0	0	0	0	12	hsa_circ_0079587
MIMAT0000417	hsa-miR-15b-5p	ENSG00000172818	OVOL1	protein_coding	chr11	65564515	65564520	65564515	65564520	+	2	0	AGO1-4	1	0	0	0	0	0	0	12	hsa_circ_0079587
MIMAT0000423	hsa-miR-125b-5p	ENSG00000172818	OVOL1	protein_coding	chr11	65563317	65563323	65563317	65563323	+	1	0	AGO1-4	1	0	0	0	0	0	1	10	hsa_circ_0079587
MIMAT0000443	hsa-miR-125a-5p	ENSG00000172818	OVOL1	protein_coding	chr11	65563317	65563323	65563317	65563323	+	1	0	AGO1-4	1	0	0	0	0	0	1	11	hsa_circ_0079587
MIMAT0000461	hsa-miR-195-5p	ENSG00000172818	OVOL1	protein_coding	chr11	65563738	65563743	65563738	65563743	+	1	0	AGO1-4	1	0	0	0	0	0	0	10	hsa_circ_0079587
MIMAT0000461	hsa-miR-195-5p	ENSG00000172818	OVOL1	protein_coding	chr11	65564515	65564520	65564515	65564520	+	2	0	AGO1-4	1	0	0	0	0	0	0	10	hsa_circ_0079587
MIMAT0001341	hsa-miR-424-5p	ENSG00000172818	OVOL1	protein_coding	chr11	65563738	65563743	65563738	65563743	+	1	0	AGO1-4	1	0	0	0	0	0	0	12	hsa_circ_0079587
MIMAT0001341	hsa-miR-424-5p	ENSG00000172818	OVOL1	protein_coding	chr11	65564515	65564520	65564515	65564520	+	2	0	AGO1-4	1	0	0	0	0	0	0	12	hsa_circ_0079587
MIMAT0001627	hsa-miR-433-3p	ENSG00000172818	OVOL1	protein_coding	chr11	65564616	65564623	65564616	65564623	+	3	0	AGO1-4	1	0	0	0	0	0	0	3	hsa_circ_0079587
MIMAT0002820	hsa-miR-497-5p	ENSG00000172818	OVOL1	protein_coding	chr11	65563738	65563743	65563738	65563743	+	1	0	AGO1-4	1	0	0	0	0	0	0	12	hsa_circ_0079587
MIMAT0002820	hsa-miR-497-5p	ENSG00000172818	OVOL1	protein_coding	chr11	65564515	65564520	65564515	65564520	+	2	0	AGO1-4	1	0	0	0	0	0	0	12	hsa_circ_0079587
MIMAT0003220	hsa-miR-556-5p	ENSG00000172818	OVOL1	protein_coding	chr11	65562995	65563000	65562995	65563000	+	2	0	AGO1-4	1	0	0	0	0	0	0	2	hsa_circ_0079587
MIMAT0016870	hsa-miR-4319	ENSG00000172818	OVOL1	protein_coding	chr11	65563317	65563323	65563296	65563324	+	1	0	AGO1-4	0	0	0	1	0	0	1	0	hsa_circ_0079587
MIMAT0000261	hsa-miR-183-5p	ENSG00000180921	FAM83H	protein_coding	chr8	144807061	144807066	144807061	144807066	-	1	0	AGO1-4	1	0	0	0	0	0	0	3	hsa_circ_0079587
MIMAT0000269	hsa-miR-212-3p	ENSG00000180921	FAM83H	protein_coding	chr8	144806596	144806601	144806596	144806601	-	5	0	AGO1-4,AGO2	1	0	0	0	0	0	0	6	hsa_circ_0079587
MIMAT0000423	hsa-miR-125b-5p	ENSG00000180921	FAM83H	protein_coding	chr8	144807392	144807398	144807392	144807399	-	3	0	AGO1-4,AGO2	1	0	1	0	0	0	0	16	hsa_circ_0079587
MIMAT0000423	hsa-miR-125b-5p	ENSG00000180921	FAM83H	protein_coding	chr8	144807408	144807414	144807408	144807414	-	1	0	AGO1-4	1	0	1	0	0	0	0	16	hsa_circ_0079587
MIMAT0000426	hsa-miR-132-3p	ENSG00000180921	FAM83H	protein_coding	chr8	144806596	144806601	144806596	144806601	-	5	0	AGO1-4,AGO2	1	0	0	0	0	0	0	12	hsa_circ_0079587
MIMAT0000443	hsa-miR-125a-5p	ENSG00000180921	FAM83H	protein_coding	chr8	144807392	144807398	144807392	144807399	-	3	0	AGO1-4,AGO2	1	0	1	0	0	0	0	10	hsa_circ_0079587
MIMAT0000443	hsa-miR-125a-5p	ENSG00000180921	FAM83H	protein_coding	chr8	144807408	144807414	144807408	144807414	-	1	0	AGO1-4	1	0	1	0	0	0	0	10	hsa_circ_0079587
MIMAT0000752	hsa-miR-328-3p	ENSG00000180921	FAM83H	protein_coding	chr8	144806871	144806876	144806871	144806876	-	3	0	AGO1-4,AGO2	1	0	0	0	0	0	0	6	hsa_circ_0079587
MIMAT0001627	hsa-miR-433-3p	ENSG00000180921	FAM83H	protein_coding	chr8	144806953	144806958	144806953	144806958	-	4	0	AGO1-4,AGO2	1	0	0	0	0	0	0	7	hsa_circ_0079587
MIMAT0003165	hsa-miR-545-3p	ENSG00000180921	FAM83H	protein_coding	chr8	144806252	144806257	144806252	144806257	-	3	0	AGO1-4,AGO2	1	0	0	0	0	0	0	1	hsa_circ_0079587
MIMAT0003165	hsa-miR-545-3p	ENSG00000180921	FAM83H	protein_coding	chr8	144807229	144807234	144807229	144807234	-	1	0	AGO1-4	1	0	0	0	0	0	0	1	hsa_circ_0079587
MIMAT0011157	hsa-miR-2114-3p	ENSG00000180921	FAM83H	protein_coding	chr8	144806239	144806244	144806239	144806244	-	2	0	AGO1-4,AGO2	0	0	1	0	0	0	0	6	hsa_circ_0079587
MIMAT0011157	hsa-miR-2114-3p	ENSG00000180921	FAM83H	protein_coding	chr8	144807044	144807050	144807044	144807050	-	1	0	AGO1-4	0	0	1	0	0	0	0	6	hsa_circ_0079587
MIMAT0011157	hsa-miR-2114-3p	ENSG00000180921	FAM83H	protein_coding	chr8	144807925	144807931	144807925	144807931	-	2	0	AGO1-4	0	0	1	0	0	0	0	6	hsa_circ_0079587
MIMAT0016870	hsa-miR-4319	ENSG00000180921	FAM83H	protein_coding	chr8	144807392	144807398	144807392	144807398	-	3	0	AGO1-4,AGO2	0	0	1	0	0	0	0	0	hsa_circ_0079587
MIMAT0016870	hsa-miR-4319	ENSG00000180921	FAM83H	protein_coding	chr8	144807408	144807414	144807408	144807414	-	1	0	AGO1-4	0	0	1	0	0	0	0	0	hsa_circ_0079587
MIMAT0000068	hsa-miR-15a-5p	ENSG00000184363	PKP3	protein_coding	chr11	404632	404637	404632	404637	+	2	0	AGO1-4	1	0	0	0	0	0	0	4	hsa_circ_0079587
MIMAT0000068	hsa-miR-15a-5p	ENSG00000184363	PKP3	protein_coding	chr11	404792	404797	404792	404797	+	1	0	AGO1-4	1	0	0	0	0	0	0	4	hsa_circ_0079587
MIMAT0000069	hsa-miR-16-5p	ENSG00000184363	PKP3	protein_coding	chr11	404632	404637	404632	404637	+	2	0	AGO1-4	1	0	0	0	0	0	0	10	hsa_circ_0079587
MIMAT0000069	hsa-miR-16-5p	ENSG00000184363	PKP3	protein_coding	chr11	404792	404797	404792	404797	+	1	0	AGO1-4	1	0	0	0	0	0	0	10	hsa_circ_0079587
MIMAT0000417	hsa-miR-15b-5p	ENSG00000184363	PKP3	protein_coding	chr11	404632	404637	404632	404637	+	2	0	AGO1-4	1	0	0	0	0	0	0	6	hsa_circ_0079587
MIMAT0000417	hsa-miR-15b-5p	ENSG00000184363	PKP3	protein_coding	chr11	404792	404797	404792	404797	+	1	0	AGO1-4	1	0	0	0	0	0	0	6	hsa_circ_0079587
MIMAT0000461	hsa-miR-195-5p	ENSG00000184363	PKP3	protein_coding	chr11	404632	404637	404632	404637	+	2	0	AGO1-4	1	0	0	0	0	0	0	12	hsa_circ_0079587
MIMAT0000461	hsa-miR-195-5p	ENSG00000184363	PKP3	protein_coding	chr11	404792	404797	404792	404797	+	1	0	AGO1-4	1	0	0	0	0	0	0	12	hsa_circ_0079587
MIMAT0000752	hsa-miR-328-3p	ENSG00000184363	PKP3	protein_coding	chr11	404717	404722	404717	404722	+	2	0	AGO1-4	1	0	0	0	0	0	0	14	hsa_circ_0079587
MIMAT0001341	hsa-miR-424-5p	ENSG00000184363	PKP3	protein_coding	chr11	404632	404637	404632	404637	+	2	0	AGO1-4	1	0	0	0	0	0	0	5	hsa_circ_0079587
MIMAT0001341	hsa-miR-424-5p	ENSG00000184363	PKP3	protein_coding	chr11	404792	404797	404792	404797	+	1	0	AGO1-4	1	0	0	0	0	0	0	5	hsa_circ_0079587
MIMAT0002820	hsa-miR-497-5p	ENSG00000184363	PKP3	protein_coding	chr11	404632	404637	404632	404637	+	2	0	AGO1-4	1	0	0	0	0	0	0	9	hsa_circ_0079587
MIMAT0002820	hsa-miR-497-5p	ENSG00000184363	PKP3	protein_coding	chr11	404792	404797	404792	404797	+	1	0	AGO1-4	1	0	0	0	0	0	0	9	hsa_circ_0079587
MIMAT0002870	hsa-miR-499a-5p	ENSG00000184363	PKP3	protein_coding	chr11	404737	404742	404737	404742	+	2	1	AGO1-4	1	0	0	0	0	0	0	9	hsa_circ_0079587
MIMAT0019214	hsa-miR-3173-5p	ENSG00000184363	PKP3	protein_coding	chr11	404763	404769	404742	404787	+	2	0	AGO1-4	0	0	1	2	0	0	0	2	hsa_circ_0079587
MIMAT0019214	hsa-miR-3173-5p	ENSG00000184363	PKP3	protein_coding	chr11	404780	404786	404780	404786	+	2	0	AGO1-4	0	0	1	0	0	0	0	2	hsa_circ_0079587
MIMAT0000100	hsa-miR-29b-3p	ENSG00000214160	ALG3	protein_coding	chr3	183963048	183963076	183963048	183963076	-	6	0	AGO1,AGO1-4,AGO2	0	0	0	1	0	0	0	3	hsa_circ_0026427
MIMAT0000100	hsa-miR-29b-3p	ENSG00000214160	ALG3	protein_coding	chr3	183963048	183963076	183963048	183963076	-	6	0	AGO1,AGO1-4,AGO2	0	0	0	1	0	0	0	3	hsa_circ_0026416
